# Supplementary material for: Chitosan Oligosaccharides Mitigate Flooding Stress Damage in Rice by Affecting Antioxidants, Osmoregulation, and Hormones
Source: Antioxidants (Basel). 2024 Apr 26;13(5):521. doi: 10.3390/antiox13050521 (PMC11117766; doi:10.3390/antiox13050521)
Supplement: Supplementary file 1 [file antioxidants-13-00521-s001.zip]

Archive with 11 entries (11 files):
- Fig. S1.jpg
- Fig. S2-new.jpg
- Fig. S3.jpg
- Fig. S4.jpg
- Table S1.xls
- Table S2-new.xls
- Table S3.xls
- Table S4.xlsx
- Table S5.xlsx
- Table S7.xls
- Talbe S6.xls
