# Supplementary material for: Chitosan Oligosaccharides Mitigate Flooding Stress Damage in Rice by Affecting Antioxidants, Osmoregulation, and Hormones
Source: Antioxidants (Basel). 2024 Apr 26;13(5):521. doi: 10.3390/antiox13050521 (PMC11117766; doi:10.3390/antiox13050521)
Supplement: Supplementary file 1 [file antioxidants-13-00521-s001.zip › Table S1.xls]

## Sheet: Sheet1
Meteorological data 30 days after sowing
Local time in Guangzhou (airport)	T	Po	P	Pa	U	DD	Ff	ff10	ff3	N	WW	W1	W2	Tn	Tx	Cl	Nh	H	Cm	Ch	VV	Td	RRR	tR	E	Tg	E'	sss
10.04.2023 23:00	21.6	753.9	760.2	0.8	82	Wind blowing from the south-southeast	2		4		Cloud development not observed or not observable.			17.1	22.9			2500 or more, or no clouds.			26	18.3	No precipitation	12	Surface of ground moist.
10.04.2023 20:00	20.9	753.1	759.4	0.5	85	Wind blowing from the north	1		4		Cloud development not observed or not observable.	Cloud covering 1/2 or less of the sky throughout the appropriate period.	Cloud covering 1/2 or less of the sky throughout the appropriate period.	17.1	22.9			2500 or more, or no clouds.			17	18.2	No precipitation	12	Surface of ground moist.
10.04.2023 17:00	22.1	752.6	758.9	-1.7	73	Wind blowing from the south-southeast	2		3		Cloud development not observed or not observable.	Cloud covering 1/2 or less of the sky throughout the appropriate period.	Cloud covering 1/2 or less of the sky throughout the appropriate period.	17.1	22.9			2500 or more, or no clouds.			21	17	1	12	Surface of ground moist.
10.04.2023 14:00	22.5	754.3	760.6	-2.1	59	Wind blowing from the north	1		3		Cloud development not observed or not observable.	Cloud covering 1/2 or less of the sky throughout the appropriate period.	Cloud covering 1/2 or less of the sky throughout the appropriate period.	17.1	23.4			2500 or more, or no clouds.			30	14.1	1	12	Surface of ground moist.
10.04.2023 11:00	20	756.4	762.7	0	67	Wind blowing from the east	1		3		Cloud development not observed or not observable.	Cloud covering 1/2 or less of the sky throughout the appropriate period.	Cloud covering 1/2 or less of the sky throughout the appropriate period.	17.1	23.4			2500 or more, or no clouds.			30	13.6	1	12	Surface of ground moist.
10.04.2023 08:00	17.4	756.4	762.7	0.5	89	Wind blowing from the north-east	1			100%.	Rain (not freezing) not falling as shower(s).	Cloud covering 1/2 or less of the sky throughout the appropriate period.	Cloud covering 1/2 or less of the sky throughout the appropriate period.	15.2	23.4	Cumulus humilis or Cumulus fractus other than of bad weather, or both.		2500 or more, or no clouds.	Altostratus opacus or Nimbostratus.	No Cirrus, Cirrocumulus or Cirrostratus.	7	15.5	1	12
10.04.2023 05:00	17.9	755.9	762.3	-0.2	90	Wind blowing from the north-northwest	1		2	100%.	Rain (not freezing) not falling as shower(s).			14.6	23.4			2500 or more, or no clouds.			7	16.2	No precipitation	12
10.04.2023 02:00	18.2	756.1	762.5	-0.6	88	Wind blowing from the south-east	1		3	100%.	Rain (not freezing) not falling as shower(s).	Cloud covering 1/2 or less of the sky throughout the appropriate period.	Cloud covering 1/2 or less of the sky throughout the appropriate period.	14.6	23.4	Cumulus humilis or Cumulus fractus other than of bad weather, or both.		2500 or more, or no clouds.	Altocumulus translucidus at a single level.	No Cirrus, Cirrocumulus or Cirrostratus.	13	16.1	No precipitation	12
09.04.2023 23:00	18.6	756.7	763	1.1	86	Wind blowing from the north	2		3	100%.	Cloud development not observed or not observable.			14.6	23.4			2500 or more, or no clouds.			16	16.2	No precipitation	12
09.04.2023 20:00	20	755.6	762	0.6	78	Wind blowing from the north	1		3	100%.	Cloud development not observed or not observable.	Cloud covering 1/2 or less of the sky throughout the appropriate period.	Cloud covering 1/2 or less of the sky throughout the appropriate period.	14.6	23.4	No Stratocumulus, Stratus, Cumulus or Cumulonimbus.		2500 or more, or no clouds.	Altocumulus translucidus at a single level.	No Cirrus, Cirrocumulus or Cirrostratus.	21	16
09.04.2023 17:00	22.5	755	761.4	-2	57	Wind blowing from the south-west	1		3	90 or more, but not 100%	Cloud development not observed or not observable.	Cloud covering 1/2 or less of the sky throughout the appropriate period.	Cloud covering 1/2 or less of the sky throughout the appropriate period.	14.6	23.4	No Stratocumulus, Stratus, Cumulus or Cumulonimbus.		2500 or more, or no clouds.	Altocumulus translucidus at a single level.	No Cirrus, Cirrocumulus or Cirrostratus.	30	13.5
09.04.2023 14:00	22.3	757	763.4	-2.7	57	Wind blowing from the west-northwest	1		3	100%.	Cloud development not observed or not observable.	Cloud covering 1/2 or less of the sky throughout the appropriate period.	Cloud covering 1/2 or less of the sky throughout the appropriate period.	14.6	22.3			2500 or more, or no clouds.	Altocumulus translucidus at a single level.	No Cirrus, Cirrocumulus or Cirrostratus.	30	13.3	0.9	12
09.04.2023 11:00	18.3	759.7	766.1	0	75	Wind blowing from the north-east	1			100%.	Cloud development not observed or not observable.	Cloud covering 1/2 or less of the sky throughout the appropriate period.	Cloud covering 1/2 or less of the sky throughout the appropriate period.	14.6	21.3	Cumulus humilis or Cumulus fractus other than of bad weather, or both.		2500 or more, or no clouds.	Altocumulus translucidus or opacus in two or more layers, or Altocumulus opacus in a single layer, not progressively invading the sky, or Altocumulus with Altostratus or Nimbostratus.	Cirrus spissatus, in patches or entangled sheaves, which usually do not increase and sometimes seem to be the remains of the upper part of a Cumulonimbus; or Cirrus castellanus or floccus.	30	13.8	0.9	12
09.04.2023 08:00	15.2	759.7	766.2	1.1	91	Wind blowing from the north	1		3	100%.	Cloud development not observed or not observable.	Cloud covering 1/2 or less of the sky throughout the appropriate period.	Cloud covering 1/2 or less of the sky throughout the appropriate period.	14.6		Cumulus humilis or Cumulus fractus other than of bad weather, or both.		2500 or more, or no clouds.	Altostratus opacus or Nimbostratus.	No Cirrus, Cirrocumulus or Cirrostratus.	14	13.7	0.3	12
09.04.2023 05:00	15	758.6	765.1	-0.7	88	Wind blowing from the north-east	1			100%.	Rain, not freezing, intermittent, slight at time of observation.			15	21.3	Cumulus humilis or Cumulus fractus other than of bad weather, or both.		2500 or more, or no clouds.		No Cirrus, Cirrocumulus or Cirrostratus.	12	13	0.3	12
09.04.2023 02:00	15.7	759.3	765.7	-0.5	81	Wind blowing from the north-west	1		5	100%.	Cloud development not observed or not observable.	Cloud covering 1/2 or less of the sky throughout the appropriate period.	Cloud covering 1/2 or less of the sky throughout the appropriate period.	15.3	21.3	Cumulus humilis or Cumulus fractus other than of bad weather, or both.		2500 or more, or no clouds.	Altostratus translucidus.	No Cirrus, Cirrocumulus or Cirrostratus.	30	12.4	No precipitation	12
08.04.2023 23:00	15.3	759.8	766.3	0.6	84	Wind blowing from the north	2		7	100%.	Cloud development not observed or not observable.			15.3	21.3			2500 or more, or no clouds.			28	12.6	No precipitation	12
08.04.2023 20:00	16.7	759.2	765.7	0.9	80	Wind blowing from the north-west	1		7	no clouds	Cloud development not observed or not observable.	Cloud covering 1/2 or less of the sky throughout the appropriate period.	Cloud covering 1/2 or less of the sky throughout the appropriate period.	16.7	21.3						21	13.2	No precipitation	12
08.04.2023 17:00	20.6	758.3	764.7	-1.2	57	Wind blowing from the north-northeast	2		7	100%.	Cloud development not observed or not observable.	Cloud covering 1/2 or less of the sky throughout the appropriate period.	Cloud covering 1/2 or less of the sky throughout the appropriate period.	17	25	No Stratocumulus, Stratus, Cumulus or Cumulonimbus.		2500 or more, or no clouds.	Altocumulus translucidus at a single level.	No Cirrus, Cirrocumulus or Cirrostratus.	30	11.7	No precipitation	12
08.04.2023 14:00	19.8	759.5	765.9	-1.7	54	Wind blowing from the north	2		7	100%.	Cloud development not observed or not observable.	Cloud covering 1/2 or less of the sky throughout the appropriate period.	Cloud covering 1/2 or less of the sky throughout the appropriate period.	17		Cumulus humilis or Cumulus fractus other than of bad weather, or both.		2500 or more, or no clouds.	Patches (often lenticular) of Altocumulus translucidus, continually changing and occurring at one or more levels.	No Cirrus, Cirrocumulus or Cirrostratus.	30	10.2	No precipitation	12
08.04.2023 11:00	18.9	761.2	767.7	1.1	62	Wind blowing from the north	2		6	100%.	Cloud development not observed or not observable.	Cloud covering 1/2 or less of the sky throughout the appropriate period.	Cloud covering 1/2 or less of the sky throughout the appropriate period.	17		Cumulus humilis or Cumulus fractus other than of bad weather, or both.		2500 or more, or no clouds.	Altocumulus translucidus or opacus in two or more layers, or Altocumulus opacus in a single layer, not progressively invading the sky, or Altocumulus with Altostratus or Nimbostratus.	No Cirrus, Cirrocumulus or Cirrostratus.	30	11.4	No precipitation	12
08.04.2023 08:00	17.7	760.1	766.6	1.9	66	Wind blowing from the north	3		7	100%.	Cloud development not observed or not observable.	Cloud covering 1/2 or less of the sky throughout the appropriate period.	Cloud covering 1/2 or less of the sky throughout the appropriate period.	17		Cumulus humilis or Cumulus fractus other than of bad weather, or both.		2500 or more, or no clouds.	Altocumulus translucidus or opacus in two or more layers, or Altocumulus opacus in a single layer, not progressively invading the sky, or Altocumulus with Altostratus or Nimbostratus.	Cirrus spissatus, in patches or entangled sheaves, which usually do not increase and sometimes seem to be the remains of the upper part of a Cumulonimbus; or Cirrus castellanus or floccus.	30	11.2	No precipitation	12
08.04.2023 05:00	17.4	758.2	764.5	-0.8	67	Wind blowing from the north	2		7	100%.	Cloud development not observed or not observable.			16	26.1			2500 or more, or no clouds.			30	11.2	No precipitation	12
08.04.2023 02:00	18.6	759	765.4	0.5	64	Wind blowing from the north	3		7	100%.	Cloud development not observed or not observable.	Cloud covering 1/2 or less of the sky throughout the appropriate period.	Cloud covering 1/2 or less of the sky throughout the appropriate period.	16	26.1			2500 or more, or no clouds.			30	11.6	No precipitation	12
07.04.2023 23:00	19.8	758.5	764.8	2.4	63	Wind blowing from the north	2		9	100%.	Cloud development not observed or not observable.			16	26.1			2500 or more, or no clouds.			30	12.5	No precipitation	12
07.04.2023 20:00	19.9	756.1	762.5	1.4	70	Wind blowing from the north-northwest	2		9	100%.	Cloud development not observed or not observable.	Cloud covering 1/2 or less of the sky throughout the appropriate period.	Cloud covering 1/2 or less of the sky throughout the appropriate period.	16	26.1	Cumulus humilis or Cumulus fractus other than of bad weather, or both.		2500 or more, or no clouds.	Altocumulus translucidus or opacus in two or more layers, or Altocumulus opacus in a single layer, not progressively invading the sky, or Altocumulus with Altostratus or Nimbostratus.	Cirrus spissatus, in patches or entangled sheaves, which usually do not increase and sometimes seem to be the remains of the upper part of a Cumulonimbus; or Cirrus castellanus or floccus.	30	14.2	No precipitation	12
07.04.2023 17:00	25	754.7	761	-1	51	Wind blowing from the north	3		9	no clouds	Cloud development not observed or not observable.	Cloud covering 1/2 or less of the sky throughout the appropriate period.	Cloud covering 1/2 or less of the sky throughout the appropriate period.	16	26.1						30	14.1	No precipitation	12
07.04.2023 14:00	24.6	755.7	762.1	-2	53	Wind blowing from the north-east	3		9	no clouds	Cloud development not observed or not observable.	Cloud covering 1/2 or less of the sky throughout the appropriate period.	Cloud covering 1/2 or less of the sky throughout the appropriate period.	16	28.3						30	14.3	No precipitation	12
07.04.2023 11:00	21.4	757.7	764.1	0.7	60	Wind blowing from the north	4		9	20–30%.	Cloud development not observed or not observable.	Cloud covering 1/2 or less of the sky throughout the appropriate period.	Cloud covering 1/2 or less of the sky throughout the appropriate period.	16	28.6	Cumulus and Stratocumulus other than Stratocumulus cumulogenitus, with bases at different levels.		2500 or more, or no clouds.	Altocumulus translucidus at a single level.	No Cirrus, Cirrocumulus or Cirrostratus.	30	13.3	No precipitation	12
07.04.2023 08:00	17.5	757	763.5	1.8	70	Wind blowing from the north	3		9	50%.	Cloud development not observed or not observable.	Cloud covering 1/2 or less of the sky throughout the appropriate period.	Cloud covering 1/2 or less of the sky throughout the appropriate period.	16		No Stratocumulus, Stratus, Cumulus or Cumulonimbus.		2500 or more, or no clouds.	Altocumulus translucidus at a single level.	Cirrus spissatus, in patches or entangled sheaves, which usually do not increase and sometimes seem to be the remains of the upper part of a Cumulonimbus; or Cirrus castellanus or floccus.	30	11.9	No precipitation	12
07.04.2023 05:00	16.1	755.2	761.6	0.1	78	Wind blowing from the north	4		11	100%.	Cloud development not observed or not observable.			16.1				2500 or more, or no clouds.			30	12.2	0.2	12
07.04.2023 02:00	16.6	755.1	761.4	-0.1	79	Wind blowing from the north	3		14	100%.	Cloud development not observed or not observable.	Cloud covering 1/2 or less of the sky throughout the appropriate period.	Cloud covering 1/2 or less of the sky throughout the appropriate period.	16.6	28.6	Cumulus humilis or Cumulus fractus other than of bad weather, or both.		2500 or more, or no clouds.	Altostratus translucidus.	No Cirrus, Cirrocumulus or Cirrostratus.	30	12.9	3	12
06.04.2023 23:00	17.7	755.2	761.5	2.1	76	Wind blowing from the north	3		14	100%.	Cloud development not observed or not observable.			17.7	28.6	No Stratocumulus, Stratus, Cumulus or Cumulonimbus.		2500 or more, or no clouds.	Altocumulus translucidus at a single level.	No Cirrus, Cirrocumulus or Cirrostratus.	30	13.4	3	12
06.04.2023 20:00	18	753.1	759.4	1.8	83	Wind blowing from the north	5		14	100%.	Cloud development not observed or not observable.	Cloud covering 1/2 or less of the sky throughout the appropriate period.	Cloud covering 1/2 or less of the sky throughout the appropriate period.	17.9	28.6	No Stratocumulus, Stratus, Cumulus or Cumulonimbus.		2500 or more, or no clouds.	Altostratus translucidus.	No Cirrus, Cirrocumulus or Cirrostratus.	30	15	3	12
06.04.2023 17:00	18.9	751.3	757.6	0.4	91	Wind blowing from the north-northwest	6		14	100%.	Rain, not freezing, intermittent, slight at time of observation.	Cloud covering 1/2 or less of the sky throughout the appropriate period.	Cloud covering 1/2 or less of the sky throughout the appropriate period.	18.9	28.6	Cumulus humilis or Cumulus fractus other than of bad weather, or both.		2500 or more, or no clouds.	Altocumulus translucidus or opacus in two or more layers, or Altocumulus opacus in a single layer, not progressively invading the sky, or Altocumulus with Altostratus or Nimbostratus.	No Cirrus, Cirrocumulus or Cirrostratus.	30	17.4	2	12
06.04.2023 14:00	28.1	750.9	757.1	-2	71	Wind blowing from the south	4		8	100%.	Cloud development not observed or not observable.	Cloud covering 1/2 or less of the sky throughout the appropriate period.	Cloud covering 1/2 or less of the sky throughout the appropriate period.	22.4	28.6	Cumulus humilis or Cumulus fractus other than of bad weather, or both.		2500 or more, or no clouds.	Patches (often lenticular) of Altocumulus translucidus, continually changing and occurring at one or more levels.	No Cirrus, Cirrocumulus or Cirrostratus.	30	22.3	No precipitation	12
06.04.2023 11:00	26.2	752.9	759.1	0.3	82	Wind blowing from the south	4		6	100%.	Cloud development not observed or not observable.	Cloud covering 1/2 or less of the sky throughout the appropriate period.	Cloud covering 1/2 or less of the sky throughout the appropriate period.	22.4	26.3			2500 or more, or no clouds.			17	22.8	No precipitation	12
06.04.2023 08:00	22.8	752.6	758.8	1.5	95	Wind blowing from the east-northeast	1		5	100%.	Mist.	Cloud covering 1/2 or less of the sky throughout the appropriate period.	Cloud covering 1/2 or less of the sky throughout the appropriate period.	22.4	25.6	Cumulus humilis or Cumulus fractus other than of bad weather, or both.		2500 or more, or no clouds.	Altocumulus translucidus or opacus in two or more layers, or Altocumulus opacus in a single layer, not progressively invading the sky, or Altocumulus with Altostratus or Nimbostratus.	No Cirrus, Cirrocumulus or Cirrostratus.	6	21.9	0.1	12
06.04.2023 05:00	22.4	751.1	757.3	-0.3	95	Wind blowing from the east-northeast	1		5	100%.	Mist.			22.4	25.6			2500 or more, or no clouds.			6	21.5	0.7	12
06.04.2023 02:00	22.5	751.4	757.6	-0.4	95	Wind blowing from the east-southeast	1		7	100%.	Cloud development not observed or not observable.	Cloud covering 1/2 or less of the sky throughout the appropriate period.	Cloud covering 1/2 or less of the sky throughout the appropriate period.	22.5	25.6			2500 or more, or no clouds.			10	21.6	0.7	12
05.04.2023 23:00	22.9	751.8	758	1.2	96	Wind blowing from the north-east	2		7	100%.	Mist.			22.5	25.6			2500 or more, or no clouds.			4.4	22.2	0.6	12
05.04.2023 20:00	24.1	750.6	756.8	1.1	96	Wind blowing from the east	1		7	100%.	Rain (not freezing) not falling as shower(s).	Cloud covering 1/2 or less of the sky throughout the appropriate period.	Cloud covering 1/2 or less of the sky throughout the appropriate period.	22.5	25.6	Cumulus humilis or Cumulus fractus other than of bad weather, or both.		2500 or more, or no clouds.	Altostratus translucidus.	No Cirrus, Cirrocumulus or Cirrostratus.	2.7	23.4	0.6	12
05.04.2023 17:00	24.7	749.5	755.7	-0.3	91	Wind blowing from the south-southeast	2		7	100%.	Rain, not freezing, intermittent, slight at time of observation.	Cloud covering 1/2 or less of the sky throughout the appropriate period.	Cloud covering 1/2 or less of the sky throughout the appropriate period.	22.5	25.6	Cumulus humilis or Cumulus fractus other than of bad weather, or both.		2500 or more, or no clouds.	Altocumulus translucidus or opacus in two or more layers, or Altocumulus opacus in a single layer, not progressively invading the sky, or Altocumulus with Altostratus or Nimbostratus.	No Cirrus, Cirrocumulus or Cirrostratus.	10	23.1	2	12
05.04.2023 14:00	25.4	749.8	756		88	Wind blowing from the south	4		6	100%.				22.5	25.4				Altocumulus translucidus or opacus in two or more layers, or Altocumulus opacus in a single layer, not progressively invading the sky, or Altocumulus with Altostratus or Nimbostratus.	No Cirrus, Cirrocumulus or Cirrostratus.	17	23.2	No precipitation	6
05.04.2023 11:00	23.7	751.6	757.8		94	Wind blowing from the south-southeast	3			100%.	Mist.	Cloud covering 1/2 or less of the sky throughout the appropriate period.	Cloud covering 1/2 or less of the sky throughout the appropriate period.	22.5	24.3						6	22.6
05.04.2023 08:00	22.9	751.3	757.5		96	Wind blowing from the south-southeast	1			100%.	Mist.	Cloud covering 1/2 or less of the sky throughout the appropriate period.	Cloud covering 1/2 or less of the sky throughout the appropriate period.	21.7	24.3				Altocumulus translucidus or opacus in two or more layers, or Altocumulus opacus in a single layer, not progressively invading the sky, or Altocumulus with Altostratus or Nimbostratus.	No Cirrus, Cirrocumulus or Cirrostratus.	5	22.3	3	6
05.04.2023 05:00	22.6	749.8	756.1		96	Wind blowing from the south-southeast	1			100%.	Mist.			21.4	24.3						5	21.9	0.3	6
05.04.2023 02:00	23	750.4	756.6		92	Wind blowing from the south-southeast	2		9	100%.				21.4	24.3				Altocumulus translucidus at a single level.	No Cirrus, Cirrocumulus or Cirrostratus.	11	21.6	0.1	6
04.04.2023 23:00	23.5	750.6	756.8		88	Wind blowing from the south-east	3		11	100%.					24.3				Altocumulus translucidus or opacus in two or more layers, or Altocumulus opacus in a single layer, not progressively invading the sky, or Altocumulus with Altostratus or Nimbostratus.	No Cirrus, Cirrocumulus or Cirrostratus.	26	21.3	No precipitation	6
04.04.2023 20:00	23.9	749.2	755.5		87	Wind blowing from the south-southeast	3		11	100%.				21	24.3				Altostratus translucidus.	No Cirrus, Cirrocumulus or Cirrostratus.	23	21.6	No precipitation	6
04.04.2023 17:00	24.1	748.3	754.6		88	Wind blowing from the south-southeast	3		11	100%.	Rain (not freezing) not falling as shower(s).	Cloud covering 1/2 or less of the sky throughout the appropriate period.	Cloud covering 1/2 or less of the sky throughout the appropriate period.	21	24.3				Altocumulus translucidus or opacus in two or more layers, or Altocumulus opacus in a single layer, not progressively invading the sky, or Altocumulus with Altostratus or Nimbostratus.	No Cirrus, Cirrocumulus or Cirrostratus.	21	21.9	1	6
04.04.2023 14:00	23.7	749.2	755.4		91	Wind blowing from the south-southeast	4		11	100%.	Rain (not freezing) not falling as shower(s).	Cloud covering 1/2 or less of the sky throughout the appropriate period.	Cloud covering 1/2 or less of the sky throughout the appropriate period.	21	24						15	22.1	2	6
04.04.2023 11:00	23.3	751.3	757.6		90	Wind blowing from the south-southeast	4		7	100%.	Rain, not freezing, intermittent, slight at time of observation.	Cloud covering 1/2 or less of the sky throughout the appropriate period.	Cloud covering 1/2 or less of the sky throughout the appropriate period.	21	24.7						12	21.5	0.5	6
04.04.2023 08:00	21.7	751.6	757.9		91	Wind blowing from the south-southeast	1		5	100%.	Rain (not freezing) not falling as shower(s).	Cloud covering 1/2 or less of the sky throughout the appropriate period.	Cloud covering 1/2 or less of the sky throughout the appropriate period.	20.6					Altocumulus translucidus or opacus in two or more layers, or Altocumulus opacus in a single layer, not progressively invading the sky, or Altocumulus with Altostratus or Nimbostratus.	No Cirrus, Cirrocumulus or Cirrostratus.	17	20.1	No precipitation	6
04.04.2023 05:00	21.4	750.7	757		88	Wind blowing from the south-east	1		5	100%.				19.8	24.7						27	19.3	No precipitation	6
04.04.2023 02:00	21.6	751	757.3		87	Wind blowing from the east-southeast	2			100%.				19.8	24.7				Altocumulus translucidus or opacus in two or more layers, or Altocumulus opacus in a single layer, not progressively invading the sky, or Altocumulus with Altostratus or Nimbostratus.	No Cirrus, Cirrocumulus or Cirrostratus.	28	19.3	No precipitation	6
03.04.2023 23:00	21.2	752.2	758.5		89	Wind blowing from the south-east	2			100%.				19.8	24.7						13	19.3	No precipitation	6
03.04.2023 20:00	22.1	751.4	757.7	1.3	84	Wind blowing from the east-southeast	1		7	100%.	Cloud development not observed or not observable.	Cloud covering 1/2 or less of the sky throughout the appropriate period.	Cloud covering 1/2 or less of the sky throughout the appropriate period.	19.8	24.7	Cumulus humilis or Cumulus fractus other than of bad weather, or both.		2500 or more, or no clouds.	Altostratus translucidus.	No Cirrus, Cirrocumulus or Cirrostratus.	30	19.2	No precipitation	12
03.04.2023 17:00	22.9	750.1	756.4	-1.1	80	Wind blowing from the south-southeast	2		7	100%.	Cloud development not observed or not observable.	Cloud covering 1/2 or less of the sky throughout the appropriate period.	Cloud covering 1/2 or less of the sky throughout the appropriate period.	19.8	24.7	Cumulus humilis or Cumulus fractus other than of bad weather, or both.		2500 or more, or no clouds.	Altostratus opacus or Nimbostratus.	No Cirrus, Cirrocumulus or Cirrostratus.	22	19.2	No precipitation	12
03.04.2023 14:00	23.8	751.2	757.5	-2.2	76	Wind blowing from the south-east	2			100%.	Cloud development not observed or not observable.	Cloud covering 1/2 or less of the sky throughout the appropriate period.	Cloud covering 1/2 or less of the sky throughout the appropriate period.	19.8	24.7	Cumulus humilis or Cumulus fractus other than of bad weather, or both.		2500 or more, or no clouds.	Altocumulus translucidus or opacus in two or more layers, or Altocumulus opacus in a single layer, not progressively invading the sky, or Altocumulus with Altostratus or Nimbostratus.	No Cirrus, Cirrocumulus or Cirrostratus.	30	19.3	No precipitation	12
03.04.2023 11:00	23.2	753.4	759.7	0.2	73	Wind blowing from the south-east	3		6	100%.	Cloud development not observed or not observable.	Cloud covering 1/2 or less of the sky throughout the appropriate period.	Cloud covering 1/2 or less of the sky throughout the appropriate period.	19.8	23.2	Cumulus humilis or Cumulus fractus other than of bad weather, or both.		2500 or more, or no clouds.	Altocumulus translucidus or opacus in two or more layers, or Altocumulus opacus in a single layer, not progressively invading the sky, or Altocumulus with Altostratus or Nimbostratus.	No Cirrus, Cirrocumulus or Cirrostratus.	30	18	No precipitation	12
03.04.2023 08:00	20.5	753.2	759.5	1.1	80	Wind blowing from the south-east	2		6	100%.	Cloud development not observed or not observable.	Cloud covering 1/2 or less of the sky throughout the appropriate period.	Cloud covering 1/2 or less of the sky throughout the appropriate period.	19.8	22.4	Cumulus humilis or Cumulus fractus other than of bad weather, or both.		2500 or more, or no clouds.	Altocumulus translucidus or opacus in two or more layers, or Altocumulus opacus in a single layer, not progressively invading the sky, or Altocumulus with Altostratus or Nimbostratus.	No Cirrus, Cirrocumulus or Cirrostratus.	30	16.9	No precipitation	12
03.04.2023 05:00	20	752.1	758.4	-0.4	81	Wind blowing from the east-southeast	2		5	100%.	Cloud development not observed or not observable.			19.5	22.4	Cumulus humilis or Cumulus fractus other than of bad weather, or both.		2500 or more, or no clouds.	Altocumulus translucidus at a single level.	No Cirrus, Cirrocumulus or Cirrostratus.	30	16.6	No precipitation	12
03.04.2023 02:00	20.5	752.5	758.8	-0.3	85	Wind blowing from the south-southeast	1		5	100%.	Cloud development not observed or not observable.	Cloud covering 1/2 or less of the sky throughout the appropriate period.	Cloud covering 1/2 or less of the sky throughout the appropriate period.	19.5	22.4			2500 or more, or no clouds.			15	17.8	No precipitation	12
02.04.2023 23:00	20.9	752.8	759.1	0.9	85	Wind blowing from the south-east	2		5	100%.	Cloud development not observed or not observable.			19.5	22.4			2500 or more, or no clouds.			16	18.2	No precipitation	12
02.04.2023 20:00	21.4	751.9	758.2	1.1	85	Wind blowing from the south-east	1		4	100%.	Cloud development not observed or not observable.	Cloud covering 1/2 or less of the sky throughout the appropriate period.	Cloud covering 1/2 or less of the sky throughout the appropriate period.	19.5	22.4			2500 or more, or no clouds.			26	18.7	No precipitation	12
02.04.2023 17:00	21.8	750.8	757.1	-1.3	88	Wind blowing from the south-east	2		4	100%.	Cloud development not observed or not observable.	Cloud covering 1/2 or less of the sky throughout the appropriate period.	Cloud covering 1/2 or less of the sky throughout the appropriate period.	19.5	22.4	Cumulus humilis or Cumulus fractus other than of bad weather, or both.		2500 or more, or no clouds.	Altocumulus translucidus or opacus in two or more layers, or Altocumulus opacus in a single layer, not progressively invading the sky, or Altocumulus with Altostratus or Nimbostratus.	No Cirrus, Cirrocumulus or Cirrostratus.	14	19.7
02.04.2023 14:00	22.3	752.1	758.4	-1.9	87	Wind blowing from the east	1		4	100%.	Cloud development not observed or not observable.	Cloud covering 1/2 or less of the sky throughout the appropriate period.	Cloud covering 1/2 or less of the sky throughout the appropriate period.	19.5	22.4	Cumulus humilis or Cumulus fractus other than of bad weather, or both.		2500 or more, or no clouds.	Patches (often lenticular) of Altocumulus translucidus, continually changing and occurring at one or more levels.	No Cirrus, Cirrocumulus or Cirrostratus.	7	20	10	12
02.04.2023 11:00	21.7	754	760.3	0.1	89	Wind blowing from the south-east	1		4	100%.	Mist.	Cloud covering 1/2 or less of the sky throughout the appropriate period.	Cloud covering 1/2 or less of the sky throughout the appropriate period.	19.5	21.7	Cumulus humilis or Cumulus fractus other than of bad weather, or both.		2500 or more, or no clouds.	Patches (often lenticular) of Altocumulus translucidus, continually changing and occurring at one or more levels.	No Cirrus, Cirrocumulus or Cirrostratus.	6	19.8	10	12
02.04.2023 08:00	19.9	753.9	760.3	1.2	96	Wind blowing from the east	2		3	100%.	Mist.	Cloud covering 1/2 or less of the sky throughout the appropriate period.	Cloud covering 1/2 or less of the sky throughout the appropriate period.			Cumulus humilis or Cumulus fractus other than of bad weather, or both.		2500 or more, or no clouds.	Altocumulus translucidus or opacus in two or more layers, or Altocumulus opacus in a single layer, not progressively invading the sky, or Altocumulus with Altostratus or Nimbostratus.	No Cirrus, Cirrocumulus or Cirrostratus.	2.8	19.2	10	12
02.04.2023 05:00	19.8	752.7	759	-0.2	92	Wind blowing from the north-northwest	1		3	10% or less, but not 0	Rain, not freezing, intermittent, slight at time of observation.			17.6	21.1	Cumulus humilis or Cumulus fractus other than of bad weather, or both.		2500 or more, or no clouds.	Altostratus translucidus.	No Cirrus, Cirrocumulus or Cirrostratus.	5	18.4	0.3	12
02.04.2023 02:00	19.7	752.9	759.2	-0.8	95	Wind blowing from the east	1		3	100%.	Mist.	Cloud covering 1/2 or less of the sky throughout the appropriate period.	Cloud covering 1/2 or less of the sky throughout the appropriate period.		21.1			2500 or more, or no clouds.			4.5	18.8	0.1	12
01.04.2023 23:00	19.6	753.7	760	1	96	Wind blowing from the south-southeast	0		4	100%.	Mist.			17.5	21.1			2500 or more, or no clouds.			2.3	18.9	0.1	12
01.04.2023 20:00	19.8	752.7	759.1	0.9	94	Wind blowing from the north-northwest	1		4	100%.	Mist.	Cloud covering 1/2 or less of the sky throughout the appropriate period.	Cloud covering 1/2 or less of the sky throughout the appropriate period.	17.5	21.1			2500 or more, or no clouds.			1.8	18.8
01.04.2023 17:00	20.7	751.8	758.2	-1	86	Wind blowing from the east	1		4	100%.	Cloud development not observed or not observable.	Cloud covering 1/2 or less of the sky throughout the appropriate period.	Cloud covering 1/2 or less of the sky throughout the appropriate period.	17.5	21.1	Cumulus humilis or Cumulus fractus other than of bad weather, or both.		2500 or more, or no clouds.	Altocumulus translucidus or opacus in two or more layers, or Altocumulus opacus in a single layer, not progressively invading the sky, or Altocumulus with Altostratus or Nimbostratus.	No Cirrus, Cirrocumulus or Cirrostratus.	9	18.2
01.04.2023 14:00	20.3	752.8	759.2	-1.9	88	Wind blowing from the north-northeast	1		4	100%.	Cloud development not observed or not observable.	Cloud covering 1/2 or less of the sky throughout the appropriate period.	Cloud covering 1/2 or less of the sky throughout the appropriate period.	17.5	20.4	Cumulus humilis or Cumulus fractus other than of bad weather, or both.		2500 or more, or no clouds.	Altostratus opacus or Nimbostratus.	No Cirrus, Cirrocumulus or Cirrostratus.	8	18.2	2	12
01.04.2023 11:00	19.5	754.7	761.1	0.4	91	Wind blowing from the east	1		3	100%.	Cloud development not observed or not observable.	Cloud covering 1/2 or less of the sky throughout the appropriate period.	Cloud covering 1/2 or less of the sky throughout the appropriate period.	17.5	19.5	Cumulus humilis or Cumulus fractus other than of bad weather, or both.		2500 or more, or no clouds.	Altocumulus translucidus or opacus in two or more layers, or Altocumulus opacus in a single layer, not progressively invading the sky, or Altocumulus with Altostratus or Nimbostratus.	No Cirrus, Cirrocumulus or Cirrostratus.	16	17.9	4	12
01.04.2023 08:00	18.2	754.3	760.7	1	97	Wind blowing from the east-northeast	1			100%.	Cloud development not observed or not observable.	Cloud covering 1/2 or less of the sky throughout the appropriate period.	Cloud covering 1/2 or less of the sky throughout the appropriate period.	17	18.6	Cumulus humilis or Cumulus fractus other than of bad weather, or both.		2500 or more, or no clouds.	Altocumulus translucidus or opacus in two or more layers, or Altocumulus opacus in a single layer, not progressively invading the sky, or Altocumulus with Altostratus or Nimbostratus.	No Cirrus, Cirrocumulus or Cirrostratus.	30	17.7	4	12
01.04.2023 05:00	17.6	753.3	759.7	-0.4	97	Wind blowing from the north	1		4	100%.	Cloud development not observed or not observable.			16.6	18.6			2500 or more, or no clouds.			12	17.1	2	12
01.04.2023 02:00	18.1	753.7	760.1	-0.6	97	Wind blowing from the north	1		4	no clouds	Rain, not freezing, intermittent, slight at time of observation.	Fog or ice fog or thick haze.	Cloud covering 1/2 or less of the sky throughout the appropriate period.		18.6						0.4	17.6	3	12
31.03.2023 23:00	18.3	754.3	760.6	0.8	96	Wind blowing from the east	1		4	10% or less, but not 0	Mist.			16.5	18.6			2500 or more, or no clouds.			1.5	17.6	3	12
31.03.2023 20:00	18.2	753.5	759.9	0.7	97	Wind blowing from the east-northeast	1		5	100%.	Mist.	Cloud covering 1/2 or less of the sky throughout the appropriate period.	Cloud covering 1/2 or less of the sky throughout the appropriate period.	16.5	18.6			2500 or more, or no clouds.			3.6	17.7	3	12
31.03.2023 17:00	17.7	752.8	759.1	-0.9	97	Wind blowing from the north	2		5	100%.	Mist.	Cloud covering 1/2 or less of the sky throughout the appropriate period.	Cloud covering 1/2 or less of the sky throughout the appropriate period.	16.5	18.6	Cumulus humilis or Cumulus fractus other than of bad weather, or both.		2500 or more, or no clouds.	Altocumulus translucidus or opacus in two or more layers, or Altocumulus opacus in a single layer, not progressively invading the sky, or Altocumulus with Altostratus or Nimbostratus.	No Cirrus, Cirrocumulus or Cirrostratus.	4.8	17.2	3	12
31.03.2023 14:00	18.4	753.7	760.1	-1.5	97	Wind blowing from the north	1		5	100%.	Mist.	Cloud covering 1/2 or less of the sky throughout the appropriate period.	Cloud covering 1/2 or less of the sky throughout the appropriate period.	16.5	18.6	Cumulus humilis or Cumulus fractus other than of bad weather, or both.		2500 or more, or no clouds.	Patches (often lenticular) of Altocumulus translucidus, continually changing and occurring at one or more levels.	No Cirrus, Cirrocumulus or Cirrostratus.	1.4	17.9	2	12
31.03.2023 11:00	17.5	755.2	761.5	0.3	96	Wind blowing from the north	2		5	100%.	Rain (not freezing) not falling as shower(s).	Cloud covering 1/2 or less of the sky throughout the appropriate period.	Cloud covering 1/2 or less of the sky throughout the appropriate period.	16.5	18.5	Cumulus humilis or Cumulus fractus other than of bad weather, or both.		2500 or more, or no clouds.	Altostratus opacus or Nimbostratus.	No Cirrus, Cirrocumulus or Cirrostratus.	7	16.8	2	12
31.03.2023 08:00	17	754.9	761.2	1.4	96	Wind blowing from the north	2		5	100%.	Mist.	Cloud covering 1/2 or less of the sky throughout the appropriate period.	Cloud covering 1/2 or less of the sky throughout the appropriate period.	16.5	18.5	Cumulus humilis or Cumulus fractus other than of bad weather, or both.		2500 or more, or no clouds.	Altocumulus translucidus or opacus in two or more layers, or Altocumulus opacus in a single layer, not progressively invading the sky, or Altocumulus with Altostratus or Nimbostratus.	No Cirrus, Cirrocumulus or Cirrostratus.	6	16.3	13	12
31.03.2023 05:00	16.6	753.5	759.9	-0.5	97	Wind blowing from the north-northwest	1		5	100%.	Mist.			16.3	18.5			2500 or more, or no clouds.			6	16.1	28	12
31.03.2023 02:00	16.8	754	760.3		97	Wind blowing from the north-northwest	2		5	100%.	Mist.	Cloud covering 1/2 or less of the sky throughout the appropriate period.	Cloud covering 1/2 or less of the sky throughout the appropriate period.	16.3	18.5			2500 or more, or no clouds.			2.4	16.3	28	12
30.03.2023 20:00	17.4	753.4	759.7	1.1	97	Wind blowing from the north-northwest	3		6	no clouds	Rain, not freezing, intermittent, heavy at time of observation.	Cloud covering 1/2 or less of the sky throughout the appropriate period.	Cloud covering 1/2 or less of the sky throughout the appropriate period.	16.3	18.5						0.7	16.9	15	12
30.03.2023 17:00	17.9	752.3	758.7	-0.8	95	Wind blowing from the north-northwest	2		6	100%.	Mist.	Cloud covering 1/2 or less of the sky throughout the appropriate period.	Cloud covering 1/2 or less of the sky throughout the appropriate period.	16.3	18	Cumulus humilis or Cumulus fractus other than of bad weather, or both.		2500 or more, or no clouds.	Patches (often lenticular) of Altocumulus translucidus, continually changing and occurring at one or more levels.	No Cirrus, Cirrocumulus or Cirrostratus.	3.1	17	2	12
30.03.2023 14:00	17.7	753.1	759.5	-1.7	94	Wind blowing from the north	3		6	100%.	Cloud development not observed or not observable.	Cloud covering 1/2 or less of the sky throughout the appropriate period.	Cloud covering 1/2 or less of the sky throughout the appropriate period.	16.3	18	Cumulus humilis or Cumulus fractus other than of bad weather, or both.		2500 or more, or no clouds.	Altocumulus translucidus or opacus in two or more layers, or Altocumulus opacus in a single layer, not progressively invading the sky, or Altocumulus with Altostratus or Nimbostratus.	No Cirrus, Cirrocumulus or Cirrostratus.	17	16.7	2	12
30.03.2023 11:00	17.8	754.8	761.2	0.2	96	Wind blowing from the north	2		5	100%.	Mist.	Cloud covering 1/2 or less of the sky throughout the appropriate period.	Cloud covering 1/2 or less of the sky throughout the appropriate period.	16.1	18.2	Cumulus humilis or Cumulus fractus other than of bad weather, or both.		2500 or more, or no clouds.	Altocumulus translucidus or opacus in two or more layers, or Altocumulus opacus in a single layer, not progressively invading the sky, or Altocumulus with Altostratus or Nimbostratus.	No Cirrus, Cirrocumulus or Cirrostratus.	5	17.1	2	12
30.03.2023 08:00	16.6	754.6	761.1	0.9	97	Wind blowing from the north	2		5	100%.	Rain (not freezing) not falling as shower(s).	Cloud covering 1/2 or less of the sky throughout the appropriate period.	Cloud covering 1/2 or less of the sky throughout the appropriate period.	15.4		Cumulus humilis or Cumulus fractus other than of bad weather, or both.		2500 or more, or no clouds.	Altostratus opacus or Nimbostratus.	No Cirrus, Cirrocumulus or Cirrostratus.	2.6	16.1	2	12
30.03.2023 05:00	16.3	753.7	760.2	-1	97	Wind blowing from the north	1		5	100%.	Mist.			15	18.2	No Stratocumulus, Stratus, Cumulus or Cumulonimbus.		2500 or more, or no clouds.	Altostratus translucidus.	No Cirrus, Cirrocumulus or Cirrostratus.	2.8	15.8	4	12
30.03.2023 02:00	16.3	754.7	761.1	-1	96	Wind blowing from the north	2		5	100%.	Mist.	Cloud covering 1/2 or less of the sky throughout the appropriate period.	Cloud covering 1/2 or less of the sky throughout the appropriate period.	14.7	18.2	No Stratocumulus, Stratus, Cumulus or Cumulonimbus.		2500 or more, or no clouds.	Altostratus translucidus.	No Cirrus, Cirrocumulus or Cirrostratus.	3.2	15.6	4	12
29.03.2023 23:00	16.4	755.7	762.1	1.1	96	Wind blowing from the north	2		4	100%.	Cloud development not observed or not observable.			14.6	18.2	No Stratocumulus, Stratus, Cumulus or Cumulonimbus.		2500 or more, or no clouds.	Altostratus translucidus.	No Cirrus, Cirrocumulus or Cirrostratus.	10	15.7	4	12
29.03.2023 20:00	16.8	754.6	761.1	0.2	96	Wind blowing from the north-west	2		5	100%.	Mist.	Cloud covering 1/2 or less of the sky throughout the appropriate period.	Cloud covering 1/2 or less of the sky throughout the appropriate period.	14.6	18.2			2500 or more, or no clouds.			4	16.1	4	12
29.03.2023 17:00	17	754.4	760.9	-0.7	94	Wind blowing from the north-west	2		5	100%.	Rain (not freezing) not falling as shower(s).	Cloud covering 1/2 or less of the sky throughout the appropriate period.	Cloud covering 1/2 or less of the sky throughout the appropriate period.	14.6	18.2	Cumulus humilis or Cumulus fractus other than of bad weather, or both.		2500 or more, or no clouds.	Altocumulus translucidus or opacus in two or more layers, or Altocumulus opacus in a single layer, not progressively invading the sky, or Altocumulus with Altostratus or Nimbostratus.	No Cirrus, Cirrocumulus or Cirrostratus.	7	16	2	12
29.03.2023 14:00	18	755.1	761.5	-1.8	89	Wind blowing from the north-northwest	2		5	100%.	Cloud development not observed or not observable.	Cloud covering 1/2 or less of the sky throughout the appropriate period.	Cloud covering 1/2 or less of the sky throughout the appropriate period.	14.6	18.2	Cumulus humilis or Cumulus fractus other than of bad weather, or both.		2500 or more, or no clouds.	Patches (often lenticular) of Altocumulus translucidus, continually changing and occurring at one or more levels.	No Cirrus, Cirrocumulus or Cirrostratus.	15	16.1	2	12
29.03.2023 11:00	16.1	756.9	763.3	-0.1	96	Wind blowing from the north	2		5	100%.	Mist.	Cloud covering 1/2 or less of the sky throughout the appropriate period.	Cloud covering 1/2 or less of the sky throughout the appropriate period.	14.6	16.2	Cumulus humilis or Cumulus fractus other than of bad weather, or both.		2500 or more, or no clouds.	Altocumulus translucidus or opacus in two or more layers, or Altocumulus opacus in a single layer, not progressively invading the sky, or Altocumulus with Altostratus or Nimbostratus.	No Cirrus, Cirrocumulus or Cirrostratus.	6	15.4	5	12
29.03.2023 08:00	15.4	757	763.5	1.2	97	Wind blowing from the north	1		6	100%.	Mist.	Cloud covering 1/2 or less of the sky throughout the appropriate period.	Cloud covering 1/2 or less of the sky throughout the appropriate period.	14.3	15.7	Cumulus humilis or Cumulus fractus other than of bad weather, or both.		2500 or more, or no clouds.	Altocumulus translucidus or opacus in two or more layers, or Altocumulus opacus in a single layer, not progressively invading the sky, or Altocumulus with Altostratus or Nimbostratus.	No Cirrus, Cirrocumulus or Cirrostratus.	4.6	14.9	8	12
29.03.2023 05:00	15	755.8	762.3	-0.8	96	Wind blowing from the north-northwest	1		6	100%.	Mist.			13.6	15.7			2500 or more, or no clouds.			5	14.3	8	12
29.03.2023 02:00	14.7	756.6	763	-1.6	96	Wind blowing from the north	1		7	100%.	Rain, not freezing, intermittent, moderate at time of observation.	Cloud covering 1/2 or less of the sky throughout the appropriate period.	Cloud covering 1/2 or less of the sky throughout the appropriate period.	13.4	15.7	Cumulus humilis or Cumulus fractus other than of bad weather, or both.		2500 or more, or no clouds.	Altostratus translucidus.	No Cirrus, Cirrocumulus or Cirrostratus.	4.8	14	7	12
28.03.2023 23:00	14.6	758.2	764.7	1.3	95	Wind blowing from the north	3		7	100%.	Rain, not freezing, intermittent, moderate at time of observation.			13.2	15.7			2500 or more, or no clouds.			2.6	13.8	5	12
28.03.2023 20:00	15.2	756.9	763.3	0.4	92	Wind blowing from the north	1		7	100%.	Cloud development not observed or not observable.	Cloud covering 1/2 or less of the sky throughout the appropriate period.	Cloud covering 1/2 or less of the sky throughout the appropriate period.	13.2	15.7			2500 or more, or no clouds.			18	13.9
28.03.2023 17:00	15.6	756.5	763	-0.8	88	Wind blowing from the north	2		7	100%.	Cloud development not observed or not observable.	Cloud covering 1/2 or less of the sky throughout the appropriate period.	Cloud covering 1/2 or less of the sky throughout the appropriate period.	13.2	15.7	Cumulus humilis or Cumulus fractus other than of bad weather, or both.		2500 or more, or no clouds.	Altocumulus translucidus or opacus in two or more layers, or Altocumulus opacus in a single layer, not progressively invading the sky, or Altocumulus with Altostratus or Nimbostratus.	No Cirrus, Cirrocumulus or Cirrostratus.	25	13.6
28.03.2023 14:00	15.3	757.3	763.9	-1.5	89	Wind blowing from the north	3		6	100%.	Cloud development not observed or not observable.	Cloud covering 1/2 or less of the sky throughout the appropriate period.	Cloud covering 1/2 or less of the sky throughout the appropriate period.	13.2	15.6	Cumulus humilis or Cumulus fractus other than of bad weather, or both.		2500 or more, or no clouds.	Altocumulus translucidus or opacus in two or more layers, or Altocumulus opacus in a single layer, not progressively invading the sky, or Altocumulus with Altostratus or Nimbostratus.	No Cirrus, Cirrocumulus or Cirrostratus.	25	13.5	0.6	12
28.03.2023 11:00	15.4	758.8	765.3	0.3	86	Wind blowing from the north-northwest	2		6	100%.	Cloud development not observed or not observable.	Cloud covering 1/2 or less of the sky throughout the appropriate period.	Cloud covering 1/2 or less of the sky throughout the appropriate period.	12.8	15.6	Cumulus humilis or Cumulus fractus other than of bad weather, or both.		2500 or more, or no clouds.	Altocumulus translucidus or opacus in two or more layers, or Altocumulus opacus in a single layer, not progressively invading the sky, or Altocumulus with Altostratus or Nimbostratus.	No Cirrus, Cirrocumulus or Cirrostratus.	30	13	No precipitation	12
28.03.2023 08:00	14.3	758.5	765.1	1.2	91	Wind blowing from the north	1		6	100%.	Cloud development not observed or not observable.	Cloud covering 1/2 or less of the sky throughout the appropriate period.	Cloud covering 1/2 or less of the sky throughout the appropriate period.	12.8	14.4	Cumulus humilis or Cumulus fractus other than of bad weather, or both.		2500 or more, or no clouds.	Altocumulus translucidus or opacus in two or more layers, or Altocumulus opacus in a single layer, not progressively invading the sky, or Altocumulus with Altostratus or Nimbostratus.	No Cirrus, Cirrocumulus or Cirrostratus.	30	12.8	0.1	12
28.03.2023 05:00	13.6	757.3	763.9	-0.5	92	Wind blowing from the north-northwest	2		6	100%.	Cloud development not observed or not observable.			12.8	14.4	Cumulus humilis or Cumulus fractus other than of bad weather, or both.		2500 or more, or no clouds.	Altocumulus translucidus at a single level.	No Cirrus, Cirrocumulus or Cirrostratus.	17	12.3	0.1	12
28.03.2023 02:00	13.4	757.8	764.3	-0.7	93	Wind blowing from the north	2		7	100%.	Rain, not freezing, intermittent, slight at time of observation.	Cloud covering 1/2 or less of the sky throughout the appropriate period.	Cloud covering 1/2 or less of the sky throughout the appropriate period.	12.8	14.4	No Stratocumulus, Stratus, Cumulus or Cumulonimbus.		2500 or more, or no clouds.	Altostratus translucidus.	No Cirrus, Cirrocumulus or Cirrostratus.	8	12.2	0.9	12
27.03.2023 23:00	13.2	758.5	765	1.1	93	Wind blowing from the north	3		11	100%.	Cloud development not observed or not observable.			12.8	14.4	No Stratocumulus, Stratus, Cumulus or Cumulonimbus.		2500 or more, or no clouds.	Altostratus opacus or Nimbostratus.	No Cirrus, Cirrocumulus or Cirrostratus.	9	12	7	12
27.03.2023 20:00	13.9	757.4	763.9	1	93	Wind blowing from the north-northwest	2		11	100%.	Cloud development not observed or not observable.	Cloud covering 1/2 or less of the sky throughout the appropriate period.	Cloud covering 1/2 or less of the sky throughout the appropriate period.	12.8	15.1	Cumulus humilis or Cumulus fractus other than of bad weather, or both.		2500 or more, or no clouds.	Altocumulus translucidus in bands, or one or more layers of Altocumulus translucidus or opacus, progressively invading the sky; these Altocumulus clouds generally thicken as a whole.	No Cirrus, Cirrocumulus or Cirrostratus.	16	12.7	9	12
27.03.2023 17:00	14.1	756.4	762.9	-0.1	91	Wind blowing from the north	2		11	100%.	Rain (not freezing) not falling as shower(s).	Cloud covering 1/2 or less of the sky throughout the appropriate period.	Cloud covering 1/2 or less of the sky throughout the appropriate period.	12.8	15.2	Cumulus humilis or Cumulus fractus other than of bad weather, or both.		2500 or more, or no clouds.	Altocumulus translucidus or opacus in two or more layers, or Altocumulus opacus in a single layer, not progressively invading the sky, or Altocumulus with Altostratus or Nimbostratus.	No Cirrus, Cirrocumulus or Cirrostratus.	30	12.6	9	12
27.03.2023 14:00	13.6	756.5	763	-1.4	94	Wind blowing from the north	3		11	100%.	Rain, not freezing, intermittent, slight at time of observation.	Cloud covering 1/2 or less of the sky throughout the appropriate period.	Cloud covering 1/2 or less of the sky throughout the appropriate period.	12.8	15.8	Cumulus humilis or Cumulus fractus other than of bad weather, or both.		2500 or more, or no clouds.	Altostratus opacus or Nimbostratus.	No Cirrus, Cirrocumulus or Cirrostratus.	20	12.6	9	12
27.03.2023 11:00	13.1	757.9	764.5	1	94	Wind blowing from the north	5		10	100%.	Rain (not freezing) not falling as shower(s).	Cloud covering 1/2 or less of the sky throughout the appropriate period.	Cloud covering 1/2 or less of the sky throughout the appropriate period.	12.8	16	Cumulus humilis or Cumulus fractus other than of bad weather, or both.		2500 or more, or no clouds.	Altocumulus translucidus or opacus in two or more layers, or Altocumulus opacus in a single layer, not progressively invading the sky, or Altocumulus with Altostratus or Nimbostratus.	No Cirrus, Cirrocumulus or Cirrostratus.	30	12.1	3	12
27.03.2023 08:00	13.7	756.9	763.4	1.6	95	Wind blowing from the north	2		6	100%.	Cloud development not observed or not observable.	Cloud covering 1/2 or less of the sky throughout the appropriate period.	Cloud covering 1/2 or less of the sky throughout the appropriate period.	12.8	16	Cumulus humilis or Cumulus fractus other than of bad weather, or both.		2500 or more, or no clouds.	Altocumulus translucidus or opacus in two or more layers, or Altocumulus opacus in a single layer, not progressively invading the sky, or Altocumulus with Altostratus or Nimbostratus.	No Cirrus, Cirrocumulus or Cirrostratus.	6	12.9	0.7	12
27.03.2023 05:00	12.9	755.3	761.8	-0.5	94	Wind blowing from the north	2		6	100%.	Cloud development not observed or not observable.			12.8	16	Cumulus humilis or Cumulus fractus other than of bad weather, or both.		2500 or more, or no clouds.	Altostratus translucidus.	No Cirrus, Cirrocumulus or Cirrostratus.	10	11.9	0.7	12
27.03.2023 02:00	14	755.8	762.2	-0.9	94	Wind blowing from the north-northwest	2		7	100%.	Mist.	Cloud covering 1/2 or less of the sky throughout the appropriate period.	Cloud covering 1/2 or less of the sky throughout the appropriate period.	14	16.6			2500 or more, or no clouds.			3	13	0.3	12
26.03.2023 23:00	14.3	756.7	763.2	1.6	94	Wind blowing from the north-northwest	2		8	100%.	Mist.			14	17.9	Cumulus humilis or Cumulus fractus other than of bad weather, or both.		2500 or more, or no clouds.	Altostratus translucidus.	No Cirrus, Cirrocumulus or Cirrostratus.	4.7	13.3	2	12
26.03.2023 20:00	15	755.1	761.5	0.8	90	Wind blowing from the north-northeast	2		8	100%.	Cloud development not observed or not observable.	Cloud covering 1/2 or less of the sky throughout the appropriate period.	Cloud covering 1/2 or less of the sky throughout the appropriate period.	14		Cumulus humilis or Cumulus fractus other than of bad weather, or both.		2500 or more, or no clouds.	Altostratus translucidus.	No Cirrus, Cirrocumulus or Cirrostratus.	30	13.3	8	12
26.03.2023 17:00	15.2	754.3	760.7	-0.6	90	Wind blowing from the north	3		9	100%.	Cloud development not observed or not observable.	Cloud covering 1/2 or less of the sky throughout the appropriate period.	Cloud covering 1/2 or less of the sky throughout the appropriate period.	14		Cumulus humilis or Cumulus fractus other than of bad weather, or both.		2500 or more, or no clouds.	Altocumulus translucidus or opacus in two or more layers, or Altocumulus opacus in a single layer, not progressively invading the sky, or Altocumulus with Altostratus or Nimbostratus.	No Cirrus, Cirrocumulus or Cirrostratus.	30	13.5	17	12
26.03.2023 14:00	15.8	754.9	761.3	-2	93	Wind blowing from the north	3		16	100%.	Cloud development not observed or not observable.	Cloud covering 1/2 or less of the sky throughout the appropriate period.	Cloud covering 1/2 or less of the sky throughout the appropriate period.	14		Cumulus humilis or Cumulus fractus other than of bad weather, or both.		2500 or more, or no clouds.	Altocumulus translucidus or opacus in two or more layers, or Altocumulus opacus in a single layer, not progressively invading the sky, or Altocumulus with Altostratus or Nimbostratus.	No Cirrus, Cirrocumulus or Cirrostratus.	30	14.6	31	12
26.03.2023 11:00	14.4	756.9	763.3	1.4	95	Wind blowing from the north	4		16	100%.	Rain, not freezing, intermittent, slight at time of observation.	Cloud covering 1/2 or less of the sky throughout the appropriate period.	Cloud covering 1/2 or less of the sky throughout the appropriate period.	14.2		Cumulus humilis or Cumulus fractus other than of bad weather, or both.		2500 or more, or no clouds.	Patches (often lenticular) of Altocumulus translucidus, continually changing and occurring at one or more levels.	No Cirrus, Cirrocumulus or Cirrostratus.	13	13.6	29	12
26.03.2023 08:00	14.7	755.5	761.9	1.7	95	Wind blowing from the north	4		16	100%.	Rain, not freezing, intermittent, slight at time of observation.	Cloud covering 1/2 or less of the sky throughout the appropriate period.	Cloud covering 1/2 or less of the sky throughout the appropriate period.	14.7	23.9	Cumulus humilis or Cumulus fractus other than of bad weather, or both.		2500 or more, or no clouds.	Altocumulus translucidus or opacus in two or more layers, or Altocumulus opacus in a single layer, not progressively invading the sky, or Altocumulus with Altostratus or Nimbostratus.	No Cirrus, Cirrocumulus or Cirrostratus.	17	13.9	31	12
26.03.2023 05:00	15.1	753.8	760.2	0	95	Wind blowing from the north-west	2		16	100%.	Rain, not freezing, intermittent, moderate at time of observation.			14.7	23.9			2500 or more, or no clouds.			5	14.3	25	12
26.03.2023 02:00	16.6	753.8	760.2	-0.7	95	Wind blowing from the north	4		7	100%.	Cloud development not observed or not observable.	Cloud covering 1/2 or less of the sky throughout the appropriate period.	Cloud covering 1/2 or less of the sky throughout the appropriate period.	16.6	23.9			2500 or more, or no clouds.			12	15.8	17	12
25.03.2023 23:00	17.9	754.5	760.9	1.3	96	Wind blowing from the north	4		7	100%.	Rain, not freezing, intermittent, slight at time of observation.			17.8	23.9	Cumulus humilis or Cumulus fractus other than of bad weather, or both.		2500 or more, or no clouds.	Altostratus translucidus.	No Cirrus, Cirrocumulus or Cirrostratus.	3.3	17.2	19	12
25.03.2023 20:00	20.4	753.2	759.5	1.3	96	Wind blowing from the south-east	1		5	100%.	Rain, not freezing, intermittent, slight at time of observation.	Cloud covering 1/2 or less of the sky throughout the appropriate period.	Cloud covering 1/2 or less of the sky throughout the appropriate period.	20.1	23.9	No Stratocumulus, Stratus, Cumulus or Cumulonimbus.		2500 or more, or no clouds.	Altostratus translucidus.	No Cirrus, Cirrocumulus or Cirrostratus.	7	19.7	23	12
25.03.2023 17:00	20.3	751.9	758.2	-1.3	95	Wind blowing from the north-northwest	3		5	100%.	Rain, not freezing, intermittent, moderate at time of observation.	Cloud covering 1/2 or less of the sky throughout the appropriate period.	Cloud covering 1/2 or less of the sky throughout the appropriate period.	19.6	23.9	Cumulus humilis or Cumulus fractus other than of bad weather, or both.		2500 or more, or no clouds.	Altocumulus translucidus or opacus in two or more layers, or Altocumulus opacus in a single layer, not progressively invading the sky, or Altocumulus with Altostratus or Nimbostratus.	No Cirrus, Cirrocumulus or Cirrostratus.	2.9	19.4	20	12
25.03.2023 14:00	21.7	753.2	759.5	-1.7	91	Wind blowing from the east-northeast	2		5	100%.	Rain, not freezing, intermittent, moderate at time of observation.	Cloud covering 1/2 or less of the sky throughout the appropriate period.	Cloud covering 1/2 or less of the sky throughout the appropriate period.	19.6	23.9	Cumulus humilis or Cumulus fractus other than of bad weather, or both.		2500 or more, or no clouds.	Patches (often lenticular) of Altocumulus translucidus, continually changing and occurring at one or more levels.	No Cirrus, Cirrocumulus or Cirrostratus.	8	20.1	15	12
25.03.2023 11:00	22.3	754.9	761.2	0.5	96	Wind blowing from the south-southwest	1		4	100%.	Rain, not freezing, intermittent, moderate at time of observation.	Cloud covering 1/2 or less of the sky throughout the appropriate period.	Cloud covering 1/2 or less of the sky throughout the appropriate period.	19.6	22.3	Cumulus humilis or Cumulus fractus other than of bad weather, or both.		2500 or more, or no clouds.	Altostratus opacus or Nimbostratus.	No Cirrus, Cirrocumulus or Cirrostratus.	2.3	21.6	13	12
25.03.2023 08:00	21.6	754.4	760.7	1.9	95	Wind blowing from the north-northwest	2		4	100%.	Mist.	Cloud covering 1/2 or less of the sky throughout the appropriate period.	Cloud covering 1/2 or less of the sky throughout the appropriate period.	19.6		Cumulus humilis or Cumulus fractus other than of bad weather, or both.		2500 or more, or no clouds.	Altocumulus translucidus or opacus in two or more layers, or Altocumulus opacus in a single layer, not progressively invading the sky, or Altocumulus with Altostratus or Nimbostratus.	No Cirrus, Cirrocumulus or Cirrostratus.	2.8	20.7	No precipitation	12
25.03.2023 05:00	20.8	752.5	758.8	-0.4	95	Wind blowing from the east-northeast	1			100%.	Mist.			19.6		Cumulus humilis or Cumulus fractus other than of bad weather, or both.		2500 or more, or no clouds.	Altostratus translucidus.	No Cirrus, Cirrocumulus or Cirrostratus.	3.6	19.9	1	12
25.03.2023 02:00	20.2	752.9	759.2	-0.9	96	Wind blowing from the north-northeast	1		5	100%.	Mist.	Cloud covering 1/2 or less of the sky throughout the appropriate period.	Cloud covering 1/2 or less of the sky throughout the appropriate period.	19.6				2500 or more, or no clouds.			4.8	19.5	11	12
24.03.2023 23:00	20.3	753.8	760.1	1.6	94	Wind blowing from the north	1		7	100%.	Mist.			19.6	24.2	Cumulus humilis or Cumulus fractus other than of bad weather, or both.		2500 or more, or no clouds.	Altocumulus translucidus at a single level.	No Cirrus, Cirrocumulus or Cirrostratus.	4.3	19.3	35	12
24.03.2023 20:00	20.2	752.2	758.5	0	93	Wind blowing from the east	2		7	no clouds	Cloud development not observed or not observable.	Cloud covering 1/2 or less of the sky throughout the appropriate period.	Cloud covering 1/2 or less of the sky throughout the appropriate period.	19.6	24.6						12	19	41	12
24.03.2023 17:00	19.6	752.2	758.5	-0.4	95	Wind blowing from the north	2		7	100%.	Rain, not freezing, intermittent, moderate at time of observation.	Cloud covering 1/2 or less of the sky throughout the appropriate period.	Cloud covering 1/2 or less of the sky throughout the appropriate period.	19.6	26.3	Cumulus humilis or Cumulus fractus other than of bad weather, or both.		2500 or more, or no clouds.	Altocumulus translucidus or opacus in two or more layers, or Altocumulus opacus in a single layer, not progressively invading the sky, or Altocumulus with Altostratus or Nimbostratus.	No Cirrus, Cirrocumulus or Cirrostratus.	5	18.7	40	12
24.03.2023 14:00	20.6	752.6	758.9	-1.5	93	Wind blowing from the north-northeast	2		7	100%.	Rain (not freezing) not falling as shower(s).	Cloud covering 1/2 or less of the sky throughout the appropriate period.	Cloud covering 1/2 or less of the sky throughout the appropriate period.	20.6	28	Cumulus humilis or Cumulus fractus other than of bad weather, or both.		2500 or more, or no clouds.	Altocumulus translucidus or opacus in two or more layers, or Altocumulus opacus in a single layer, not progressively invading the sky, or Altocumulus with Altostratus or Nimbostratus.	No Cirrus, Cirrocumulus or Cirrostratus.	30	19.4	30	12
24.03.2023 11:00	21.9	754.1	760.4	1.7	95	Wind blowing from the north-northwest	4		7	100%.	Rain, not freezing, intermittent, moderate at time of observation.	Cloud covering 1/2 or less of the sky throughout the appropriate period.	Cloud covering 1/2 or less of the sky throughout the appropriate period.	21.9	28	Cumulus humilis or Cumulus fractus other than of bad weather, or both.		2500 or more, or no clouds.	Patches (often lenticular) of Altocumulus translucidus, continually changing and occurring at one or more levels.	No Cirrus, Cirrocumulus or Cirrostratus.	2	21	7	12
24.03.2023 08:00	23.9	752.4	758.6	2	80	Wind blowing from the south-east	2		8	100%.	Cloud development not observed or not observable.	Cloud covering 1/2 or less of the sky throughout the appropriate period.	Cloud covering 1/2 or less of the sky throughout the appropriate period.	23.5		Cumulus humilis or Cumulus fractus other than of bad weather, or both.		2500 or more, or no clouds.		No Cirrus, Cirrocumulus or Cirrostratus.	30	20.2	No precipitation	12
24.03.2023 05:00	23.7	750.4	756.7	0.1	81	Wind blowing from the south-east	2		9	100%.	Cloud development not observed or not observable.			23.1	28	No Stratocumulus, Stratus, Cumulus or Cumulonimbus.		2500 or more, or no clouds.	Altocumulus translucidus at a single level.	No Cirrus, Cirrocumulus or Cirrostratus.	30	20.2	No precipitation	12
24.03.2023 02:00	24	750.3	756.5	0	81	Wind blowing from the south-southeast	3		9	100%.	Cloud development not observed or not observable.	Cloud covering 1/2 or less of the sky throughout the appropriate period.	Cloud covering 1/2 or less of the sky throughout the appropriate period.	23.1	28	No Stratocumulus, Stratus, Cumulus or Cumulonimbus.		2500 or more, or no clouds.	Altocumulus translucidus at a single level.	No Cirrus, Cirrocumulus or Cirrostratus.	30	20.5	No precipitation	12
23.03.2023 23:00	24.2	750.3	756.5		81	Wind blowing from the south-southeast	4		10	100%.				23.1	28				Altocumulus translucidus at a single level.	No Cirrus, Cirrocumulus or Cirrostratus.	30	20.7	No precipitation	6
23.03.2023 20:00	24.6	749.2	755.5	0.8	79	Wind blowing from the south-southeast	4		10	100%.	Cloud development not observed or not observable.	Cloud covering 1/2 or less of the sky throughout the appropriate period.	Cloud covering 1/2 or less of the sky throughout the appropriate period.	23.1	28	Cumulus humilis or Cumulus fractus other than of bad weather, or both.		2500 or more, or no clouds.	Altocumulus translucidus at a single level.	No Cirrus, Cirrocumulus or Cirrostratus.	30	20.7	No precipitation	12
23.03.2023 17:00	26.2	748.4	754.6	-0.5	74	Wind blowing from the south-southeast	4		10	100%.	Cloud development not observed or not observable.	Cloud covering 1/2 or less of the sky throughout the appropriate period.	Cloud covering 1/2 or less of the sky throughout the appropriate period.	23.1	28	No Stratocumulus, Stratus, Cumulus or Cumulonimbus.		2500 or more, or no clouds.	Patches (often lenticular) of Altocumulus translucidus, continually changing and occurring at one or more levels.	No Cirrus, Cirrocumulus or Cirrostratus.	30	21.1	No precipitation	12
23.03.2023 14:00	27.6	748.9	755	-1.3	69	Wind blowing from the south-southeast	3		10		Cloud development not observed or not observable.	Cloud covering 1/2 or less of the sky throughout the appropriate period.	Cloud covering 1/2 or less of the sky throughout the appropriate period.	23.1	27.8			2500 or more, or no clouds.			30	21.3	No precipitation	12
23.03.2023 11:00	27.2	750.2	756.4	0.2	67	Wind blowing from the south-southeast	5				Cloud development not observed or not observable.	Cloud covering 1/2 or less of the sky throughout the appropriate period.	Cloud covering 1/2 or less of the sky throughout the appropriate period.	23.1	27.3			2500 or more, or no clouds.			30	20.5	No precipitation	12
23.03.2023 08:00	23.8	750	756.2	1.1	87	Wind blowing from the south-southeast	2		7		Cloud development not observed or not observable.	Cloud covering 1/2 or less of the sky throughout the appropriate period.	Cloud covering 1/2 or less of the sky throughout the appropriate period.	23.1				2500 or more, or no clouds.			15	21.5	No precipitation	12
23.03.2023 05:00	23.2	748.9	755.1	-0.2	89	Wind blowing from the south-east	1		8		Cloud development not observed or not observable.			23.1	25.5			2500 or more, or no clouds.			16	21.2	No precipitation	12
23.03.2023 02:00	23.6	749.1	755.3	-0.5	88	Wind blowing from the south-southeast	2				Cloud development not observed or not observable.	Cloud covering 1/2 or less of the sky throughout the appropriate period.	Cloud covering 1/2 or less of the sky throughout the appropriate period.	22.8	25.5			2500 or more, or no clouds.			24	21.4	No precipitation	12
22.03.2023 23:00	23.7	749.6	755.8	1.3	87	Wind blowing from the south-southeast	2				Cloud development not observed or not observable.			22.7	25.5			2500 or more, or no clouds.			28	21.4	No precipitation	12
22.03.2023 20:00	24	748.3	754.5	0.5	86	Wind blowing from the south-southeast	4				Cloud development not observed or not observable.	Cloud covering 1/2 or less of the sky throughout the appropriate period.	Cloud covering 1/2 or less of the sky throughout the appropriate period.	22.7	25.5			2500 or more, or no clouds.			22	21.5	No precipitation	12
22.03.2023 17:00	25.1	747.8	754	-0.9	81	Wind blowing from the south-east	2				Cloud development not observed or not observable.	Cloud covering 1/2 or less of the sky throughout the appropriate period.	Cloud covering 1/2 or less of the sky throughout the appropriate period.	22.4	25.5			2500 or more, or no clouds.			25	21.6	No precipitation	12
22.03.2023 14:00	25.2	748.7	754.9	-1.5	80	Wind blowing from the south-southeast	3		7		Cloud development not observed or not observable.	Cloud covering 1/2 or less of the sky throughout the appropriate period.	Cloud covering 1/2 or less of the sky throughout the appropriate period.	22.2	25.5			2500 or more, or no clouds.			27	21.5	No precipitation	12
22.03.2023 11:00	24.6	750.2	756.4	0.6	83	Wind blowing from the south	3		7		Cloud development not observed or not observable.	Cloud covering 1/2 or less of the sky throughout the appropriate period.	Cloud covering 1/2 or less of the sky throughout the appropriate period.	22.2	24.6			2500 or more, or no clouds.			19	21.5	No precipitation	12
22.03.2023 08:00	23.6	749.6	755.8	1.3	87	Wind blowing from the south	3		7		Cloud development not observed or not observable.	Cloud covering 1/2 or less of the sky throughout the appropriate period.	Cloud covering 1/2 or less of the sky throughout the appropriate period.	22.2	23.6			2500 or more, or no clouds.			21	21.3	No precipitation	12
22.03.2023 05:00	23.1	748.3	754.5	-0.9	89	Wind blowing from the south	3		7		Cloud development not observed or not observable.			21.8	23.6			2500 or more, or no clouds.			12	21.1	No precipitation	12
22.03.2023 02:00	22.8	749.2	755.4	-0.6	92	Wind blowing from the south	2		7		Cloud development not observed or not observable.	Cloud covering 1/2 or less of the sky throughout the appropriate period.	Cloud covering 1/2 or less of the sky throughout the appropriate period.	21.8	23.6			2500 or more, or no clouds.			7	21.4	No precipitation	12
21.03.2023 23:00	23.3	749.8	756.1	1.1	86	Wind blowing from the south	3		8		Cloud development not observed or not observable.			21.8	23.6			2500 or more, or no clouds.			29	20.8	No precipitation	12
21.03.2023 20:00	23.2	748.7	754.9	0.1	86	Wind blowing from the south	3		8		Cloud development not observed or not observable.	Cloud covering 1/2 or less of the sky throughout the appropriate period.	Cloud covering 1/2 or less of the sky throughout the appropriate period.	21.8	23.6			2500 or more, or no clouds.			30	20.7	Trace of precipitation	12
21.03.2023 17:00	22.4	748.6	754.9	-1.2	92	Wind blowing from the south-southeast	1				Cloud development not observed or not observable.	Cloud covering 1/2 or less of the sky throughout the appropriate period.	Cloud covering 1/2 or less of the sky throughout the appropriate period.	21.8	23.9			2500 or more, or no clouds.			10	21	No precipitation	12
21.03.2023 14:00	23.1	749.8	756	-1.8	85	Wind blowing from the south	3		8		Cloud development not observed or not observable.	Cloud covering 1/2 or less of the sky throughout the appropriate period.	Cloud covering 1/2 or less of the sky throughout the appropriate period.	21.8	24.3			2500 or more, or no clouds.			11	20.4	No precipitation	12
21.03.2023 11:00	23.2	751.6	757.9	0.2	81	Wind blowing from the south	4		7		Rain, not freezing, intermittent, slight at time of observation.	Cloud covering 1/2 or less of the sky throughout the appropriate period.	Cloud covering 1/2 or less of the sky throughout the appropriate period.	21.8	24.3			2500 or more, or no clouds.			15	19.7	No precipitation	12
21.03.2023 08:00	22.3	751.4	757.7	1.3	86	Wind blowing from the south	2		7		Cloud development not observed or not observable.	Cloud covering 1/2 or less of the sky throughout the appropriate period.	Cloud covering 1/2 or less of the sky throughout the appropriate period.	21.3				2500 or more, or no clouds.			29	19.8	No precipitation	12
21.03.2023 05:00	22.1	750.1	756.4	-0.6	84	Wind blowing from the south	2		8		Cloud development not observed or not observable.			20.5	24.3			2500 or more, or no clouds.			30	19.2	No precipitation	12
21.03.2023 02:00	22.3	750.7	757	-1	84	Wind blowing from the south	2				Cloud development not observed or not observable.	Cloud covering 1/2 or less of the sky throughout the appropriate period.	Cloud covering 1/2 or less of the sky throughout the appropriate period.	20.5	24.3			2500 or more, or no clouds.			27	19.4	No precipitation	12
20.03.2023 23:00	22.6	751.7	758	1	80	Wind blowing from the south	3				Cloud development not observed or not observable.			20.5	24.3			2500 or more, or no clouds.			30	18.9	No precipitation	12
20.03.2023 20:00	22.8	750.7	757	0.3	79	Wind blowing from the south	4				Cloud development not observed or not observable.	Cloud covering 1/2 or less of the sky throughout the appropriate period.	Cloud covering 1/2 or less of the sky throughout the appropriate period.	20.5	24.3			2500 or more, or no clouds.			30	18.9	No precipitation	12
20.03.2023 17:00	23.8	750.4	756.7	-1.4	74	Wind blowing from the south	5				Cloud development not observed or not observable.	Cloud covering 1/2 or less of the sky throughout the appropriate period.	Cloud covering 1/2 or less of the sky throughout the appropriate period.	20.5	24.3			2500 or more, or no clouds.			30	18.8	No precipitation	12
20.03.2023 14:00	23.8	751.8	758.1	-2.2	72	Wind blowing from the south	4		8		Cloud development not observed or not observable.	Cloud covering 1/2 or less of the sky throughout the appropriate period.	Cloud covering 1/2 or less of the sky throughout the appropriate period.	20.5	24.2			2500 or more, or no clouds.			30	18.4	No precipitation	12
20.03.2023 11:00	22.9	754	760.3	0.3	75	Wind blowing from the south	4		5		Cloud development not observed or not observable.	Cloud covering 1/2 or less of the sky throughout the appropriate period.	Cloud covering 1/2 or less of the sky throughout the appropriate period.	20.5	24.1			2500 or more, or no clouds.			24	18.2	No precipitation	12
20.03.2023 08:00	21.2	753.7	760	1.2	80	Wind blowing from the south-east	1		6		Cloud development not observed or not observable.	Cloud covering 1/2 or less of the sky throughout the appropriate period.	Cloud covering 1/2 or less of the sky throughout the appropriate period.	20.5	24.1			2500 or more, or no clouds.			30	17.6	No precipitation	12
20.03.2023 05:00	20.7	752.5	758.8	-0.9	81	Wind blowing from the east-southeast	1		8		Cloud development not observed or not observable.			20.2	24.1			2500 or more, or no clouds.			18	17.3	No precipitation	12
20.03.2023 02:00	21.5	753.4	759.7	-0.7	78	Wind blowing from the south-southeast	2				Cloud development not observed or not observable.	Cloud covering 1/2 or less of the sky throughout the appropriate period.	Cloud covering 1/2 or less of the sky throughout the appropriate period.	20.2	24.1			2500 or more, or no clouds.			30	17.5	No precipitation	12
19.03.2023 23:00	22	754.1	760.4	0.8	77	Wind blowing from the south-southeast	3				Cloud development not observed or not observable.			20.2	24.1			2500 or more, or no clouds.			29	17.7	No precipitation	12
19.03.2023 20:00	22.3	753.3	759.6	0.5	74	Wind blowing from the south-southeast	3				Cloud development not observed or not observable.	Cloud covering 1/2 or less of the sky throughout the appropriate period.	Cloud covering 1/2 or less of the sky throughout the appropriate period.	20.2	24.1			2500 or more, or no clouds.			30	17.4	No precipitation	12
19.03.2023 17:00	23.3	752.8	759.1	-1.1	70	Wind blowing from the south-southeast	4				Cloud development not observed or not observable.	Cloud covering 1/2 or less of the sky throughout the appropriate period.	Cloud covering 1/2 or less of the sky throughout the appropriate period.	20.2	27.2			2500 or more, or no clouds.			30	17.5	No precipitation	12
19.03.2023 14:00	23.2	753.9	760.2	-2.5	68	Wind blowing from the south-southeast	5				Cloud development not observed or not observable.	Cloud covering 1/2 or less of the sky throughout the appropriate period.	Cloud covering 1/2 or less of the sky throughout the appropriate period.	20.2				2500 or more, or no clouds.			30	16.9	No precipitation	12
19.03.2023 11:00	22.3	756.4	762.7	0.6	70	Wind blowing from the south	5		7		Cloud development not observed or not observable.	Cloud covering 1/2 or less of the sky throughout the appropriate period.	Cloud covering 1/2 or less of the sky throughout the appropriate period.	20.2				2500 or more, or no clouds.			30	16.5	No precipitation	12
19.03.2023 08:00	20.6	755.8	762.1	1	78	Wind blowing from the east	1		7		Cloud development not observed or not observable.	Cloud covering 1/2 or less of the sky throughout the appropriate period.	Cloud covering 1/2 or less of the sky throughout the appropriate period.	18.9				2500 or more, or no clouds.			27	16.6	No precipitation	12
19.03.2023 05:00	20.5	754.8	761.1	-0.2	77	Wind blowing from the east-southeast	1		7		Cloud development not observed or not observable.			17.4	28			2500 or more, or no clouds.			30	16.3	No precipitation	12
19.03.2023 02:00	21.5	755	761.2	-0.7	74	Wind blowing from the south-east	2				Cloud development not observed or not observable.	Cloud covering 1/2 or less of the sky throughout the appropriate period.	Cloud covering 1/2 or less of the sky throughout the appropriate period.	17.4	28			2500 or more, or no clouds.			24	16.6	No precipitation	12
18.03.2023 23:00	22.3	755.7	762	1.8	77	Wind blowing from the south	2		7		Cloud development not observed or not observable.			17.4	28			2500 or more, or no clouds.			8	18	No precipitation	12
18.03.2023 20:00	23.1	753.9	760.2	0.9	74	Wind blowing from the south	3		6		Cloud development not observed or not observable.	Cloud covering 1/2 or less of the sky throughout the appropriate period.	Cloud covering 1/2 or less of the sky throughout the appropriate period.	17.4	28			2500 or more, or no clouds.			11	18.2	No precipitation	12
18.03.2023 17:00	27.2	753	759.3	-1.5	50	Wind blowing from the south-southeast	3		5		Cloud development not observed or not observable.	Cloud covering 1/2 or less of the sky throughout the appropriate period.	Cloud covering 1/2 or less of the sky throughout the appropriate period.	17.4	28			2500 or more, or no clouds.			23	15.8	No precipitation	12
18.03.2023 14:00	27.4	754.5	760.8	-2.4	57	Wind blowing from the south-east	2		5		Cloud development not observed or not observable.	Cloud covering 1/2 or less of the sky throughout the appropriate period.	Cloud covering 1/2 or less of the sky throughout the appropriate period.	17.4	27.6			2500 or more, or no clouds.			12	18.1	No precipitation	12
18.03.2023 11:00	25.1	756.9	763.2	0.3	64	Wind blowing from the north-west	1		5		Cloud development not observed or not observable.	Cloud covering 1/2 or less of the sky throughout the appropriate period.	Cloud covering 1/2 or less of the sky throughout the appropriate period.	17.4	27.6			2500 or more, or no clouds.			11	17.8	No precipitation	12
18.03.2023 08:00	18.8	756.6	763	1.4	96	Wind blowing from the north-northwest	1		5		Mist.	Cloud covering 1/2 or less of the sky throughout the appropriate period.	Cloud covering 1/2 or less of the sky throughout the appropriate period.	17.4	27.6			2500 or more, or no clouds.			6	18.1	No precipitation	12
18.03.2023 05:00	17.5	755.2	761.5	0	95	Wind blowing from the north-northwest	1		6		Mist.			16.5	27.6			2500 or more, or no clouds.			5	16.6	No precipitation	12
18.03.2023 02:00	18	755.2	761.5	-0.6	93	Wind blowing from the north-northwest	2		6		Mist.	Cloud covering 1/2 or less of the sky throughout the appropriate period.	Cloud covering 1/2 or less of the sky throughout the appropriate period.	15.1	27.6			2500 or more, or no clouds.			7	16.8	No precipitation	12
17.03.2023 23:00	19.7	755.8	762.1	0.5	88	Wind blowing from the north-west	1		6		Cloud development not observed or not observable.			15.1	27.6			2500 or more, or no clouds.			11	17.6	No precipitation	12
17.03.2023 20:00	23.7	755.3	761.6	1	68	Wind blowing from the south	4		6		Cloud development not observed or not observable.	Cloud covering 1/2 or less of the sky throughout the appropriate period.	Cloud covering 1/2 or less of the sky throughout the appropriate period.	15.1	27.6			2500 or more, or no clouds.			30	17.4	No precipitation	12
17.03.2023 17:00	26.2	754.3	760.6	-0.9	56	Wind blowing from the south	2		6		Cloud development not observed or not observable.	Cloud covering 1/2 or less of the sky throughout the appropriate period.	Cloud covering 1/2 or less of the sky throughout the appropriate period.	15.1	27.6			2500 or more, or no clouds.			30	16.7	No precipitation	12
17.03.2023 14:00	26	755.2	761.5	-2	55	Wind blowing from the south	3		6		Cloud development not observed or not observable.	Cloud covering 1/2 or less of the sky throughout the appropriate period.	Cloud covering 1/2 or less of the sky throughout the appropriate period.	15.1	27.8			2500 or more, or no clouds.			30	16.2	No precipitation	12
17.03.2023 11:00	24.2	757.2	763.6	-0.2	65	Wind blowing from the south-southeast	2		4		Cloud development not observed or not observable.	Cloud covering 1/2 or less of the sky throughout the appropriate period.	Cloud covering 1/2 or less of the sky throughout the appropriate period.	15.1	27.8			2500 or more, or no clouds.			17	17.2	No precipitation	12
17.03.2023 08:00	18.4	757.4	763.8	1.1	83	Wind blowing from the north	1		7		Cloud development not observed or not observable.	Cloud covering 1/2 or less of the sky throughout the appropriate period.	Cloud covering 1/2 or less of the sky throughout the appropriate period.	15.1	27.8			2500 or more, or no clouds.			21	15.4	No precipitation	12
17.03.2023 05:00	16.4	756.3	762.6	-0.7	88	Wind blowing from the north-northwest	2		7		Cloud development not observed or not observable.			15.1	27.8			2500 or more, or no clouds.			23	14.4	No precipitation	12
17.03.2023 02:00	15.7	757	763.4	-0.9	89	Wind blowing from the north-northwest	1		7		Cloud development not observed or not observable.	Cloud covering 1/2 or less of the sky throughout the appropriate period.	Cloud covering 1/2 or less of the sky throughout the appropriate period.	15.6	27.8			2500 or more, or no clouds.			13	13.8	No precipitation	12
16.03.2023 23:00	18.6	757.9	764.2	0.9	73	Wind blowing from the north	0		7		Cloud development not observed or not observable.			15.6	27.8			2500 or more, or no clouds.			15	13.6	No precipitation	12
16.03.2023 20:00	23.5	757	763.3	1.3	48	Wind blowing from the south	4		7		Cloud development not observed or not observable.	Cloud covering 1/2 or less of the sky throughout the appropriate period.	Cloud covering 1/2 or less of the sky throughout the appropriate period.	15.6	27.8			2500 or more, or no clouds.			30	11.8	No precipitation	12
16.03.2023 17:00	26.6	755.7	762	-1	50	Wind blowing from the south-southwest	3		6		Cloud development not observed or not observable.	Cloud covering 1/2 or less of the sky throughout the appropriate period.	Cloud covering 1/2 or less of the sky throughout the appropriate period.	15.6	27.8			2500 or more, or no clouds.			20	15.3	No precipitation	12
16.03.2023 14:00	26.9	756.7	763	-1.8	51	Wind blowing from the south-southeast	2		6		Cloud development not observed or not observable.	Cloud covering 1/2 or less of the sky throughout the appropriate period.	Cloud covering 1/2 or less of the sky throughout the appropriate period.	15.6	27.7			2500 or more, or no clouds.			17	15.9	No precipitation	12
16.03.2023 11:00	24.9	758.5	764.9	0	59	Wind blowing from the east-northeast	2		5		Cloud development not observed or not observable.	Cloud covering 1/2 or less of the sky throughout the appropriate period.	Cloud covering 1/2 or less of the sky throughout the appropriate period.	15.6	26.3			2500 or more, or no clouds.			10	16.3	No precipitation	12
16.03.2023 08:00	17	758.5	764.8	1.3	97	Wind blowing from the north	1		3		Mist.	Cloud covering 1/2 or less of the sky throughout the appropriate period.	Cloud covering 1/2 or less of the sky throughout the appropriate period.	15.6	26.3			2500 or more, or no clouds.			4.1	16.5	No precipitation	12
16.03.2023 05:00	15.9	757.2	763.6	-0.1	96	Wind blowing from the north	2		3		Mist.			15.9	26.3			2500 or more, or no clouds.			3.4	15.2	No precipitation	12
16.03.2023 02:00	16.9	757.3	763.6	-0.3	94	Wind blowing from the north	1		4		Mist.	Cloud covering 1/2 or less of the sky throughout the appropriate period.	Cloud covering 1/2 or less of the sky throughout the appropriate period.	16.9	26.3			2500 or more, or no clouds.			3.9	16	No precipitation	12
15.03.2023 23:00	18.6	757.6	763.9	0.9	90	Wind blowing from the north-northwest	1		4		Cloud development not observed or not observable.			17.8	26.3			2500 or more, or no clouds.			7	16.9	No precipitation	12
15.03.2023 20:00	21.3	756.7	763.1	1.2	79	Wind blowing from the north-northwest	1		4		Cloud development not observed or not observable.	Cloud covering 1/2 or less of the sky throughout the appropriate period.	Cloud covering 1/2 or less of the sky throughout the appropriate period.	17.8	26.3			2500 or more, or no clouds.			12	17.5	No precipitation	12
15.03.2023 17:00	24.4	755.5	761.8	-0.3	58	Wind blowing from the east	1		4		Cloud development not observed or not observable.	Cloud covering 1/2 or less of the sky throughout the appropriate period.	Cloud covering 1/2 or less of the sky throughout the appropriate period.	17.8	26.3			2500 or more, or no clouds.			20	15.6	No precipitation	12
15.03.2023 14:00	25.6	755.8	762.1	-2.2	55	Wind blowing from the west	2		4		Cloud development not observed or not observable.	Cloud covering 1/2 or less of the sky throughout the appropriate period.	Cloud covering 1/2 or less of the sky throughout the appropriate period.	17.8	25.6			2500 or more, or no clouds.			28	15.9	No precipitation	12
15.03.2023 11:00	22	758	764.4	0.6	67	Wind blowing from the south	1		4		Cloud development not observed or not observable.	Cloud covering 1/2 or less of the sky throughout the appropriate period.	Cloud covering 1/2 or less of the sky throughout the appropriate period.	17.8	22.8			2500 or more, or no clouds.			14	15.5	No precipitation	12
15.03.2023 08:00	18.3	757.4	763.8	2.1	88	Wind blowing from the north	1		6		Cloud development not observed or not observable.	Cloud covering 1/2 or less of the sky throughout the appropriate period.	Cloud covering 1/2 or less of the sky throughout the appropriate period.		22.8			2500 or more, or no clouds.			10	16.2	No precipitation	12
15.03.2023 05:00	18	755.3	761.7	-0.1	86	Wind blowing from the east	1		6		Cloud development not observed or not observable.				22.8			2500 or more, or no clouds.			11	15.6	No precipitation	12
15.03.2023 02:00	18.5	755.4	761.8	-0.5	82	Wind blowing from the south-east	1		6		Cloud development not observed or not observable.	Cloud covering 1/2 or less of the sky throughout the appropriate period.	Cloud covering 1/2 or less of the sky throughout the appropriate period.		22.8			2500 or more, or no clouds.			13	15.3	No precipitation	12
14.03.2023 23:00	18.9	755.9	762.3	1	76	Wind blowing from the south	2		6		Cloud development not observed or not observable.				22.8			2500 or more, or no clouds.			24	14.5	No precipitation	12
14.03.2023 20:00	20.1	754.9	761.3	0.8	70	Wind blowing from the south-southeast	2		6		Cloud development not observed or not observable.	Cloud covering 1/2 or less of the sky throughout the appropriate period.	Cloud covering 1/2 or less of the sky throughout the appropriate period.	11.2	22.8			2500 or more, or no clouds.			17	14.4	No precipitation	12
14.03.2023 17:00	21.7	754.1	760.6	-1.1	64	Wind blowing from the south-southwest	3		6		Cloud development not observed or not observable.	Cloud covering 1/2 or less of the sky throughout the appropriate period.	Cloud covering 1/2 or less of the sky throughout the appropriate period.	11.2	22.8			2500 or more, or no clouds.			15	14.6	No precipitation	12
14.03.2023 14:00	22.1	755.2	761.5	-2	56	Wind blowing from the south	2		6		Cloud development not observed or not observable.	Cloud covering 1/2 or less of the sky throughout the appropriate period.	Cloud covering 1/2 or less of the sky throughout the appropriate period.	11.2	22.7			2500 or more, or no clouds.			12	12.9	No precipitation	12
14.03.2023 11:00	21.1	757.2	763.6	-0.2	55	Wind blowing from the south	2		5		Cloud development not observed or not observable.	Cloud covering 1/2 or less of the sky throughout the appropriate period.	Cloud covering 1/2 or less of the sky throughout the appropriate period.	11.2	22.3			2500 or more, or no clouds.			17	11.7	No precipitation	12
14.03.2023 08:00	13	757.4	763.9	0.7	85	Wind blowing from the north	2		3		Cloud development not observed or not observable.	Cloud covering 1/2 or less of the sky throughout the appropriate period.	Cloud covering 1/2 or less of the sky throughout the appropriate period.	11.2	22.3			2500 or more, or no clouds.			24	10.5	No precipitation	12
14.03.2023 05:00	11.8	756.7	763.1	-0.5	86	Wind blowing from the north	2		6		Cloud development not observed or not observable.			11.8	22.3			2500 or more, or no clouds.			30	9.5	No precipitation	12
14.03.2023 02:00	13.2	757.2	763.6	-1	83	Wind blowing from the north	2		6		Cloud development not observed or not observable.	Cloud covering 1/2 or less of the sky throughout the appropriate period.	Cloud covering 1/2 or less of the sky throughout the appropriate period.	13.2	22.3			2500 or more, or no clouds.			30	10.3	No precipitation	12
13.03.2023 23:00	14.7	758.2	764.7	0.1	69	Wind blowing from the north-northwest	1		8		Cloud development not observed or not observable.			14.7	22.3			2500 or more, or no clouds.			27	9	No precipitation	12
13.03.2023 20:00	18	758.1	764.5	0.2	53	Wind blowing from the north-west	1		8		Cloud development not observed or not observable.	Cloud covering 1/2 or less of the sky throughout the appropriate period.	Cloud covering 1/2 or less of the sky throughout the appropriate period.	16.2	22.3			2500 or more, or no clouds.			19	8.2	No precipitation	12
13.03.2023 17:00	21.6	757.9	764.3	-1.1	38	Wind blowing from the north-northwest	2		9		Cloud development not observed or not observable.	Cloud covering 1/2 or less of the sky throughout the appropriate period.	Cloud covering 1/2 or less of the sky throughout the appropriate period.	16.2	23.4			2500 or more, or no clouds.			30	6.6	No precipitation	12
13.03.2023 14:00	21.6	759	765.4	-2.3	37	Wind blowing from the north-northwest	4		10		Cloud development not observed or not observable.	Cloud covering 1/2 or less of the sky throughout the appropriate period.	Cloud covering 1/2 or less of the sky throughout the appropriate period.	16.2	25			2500 or more, or no clouds.			30	6.3	No precipitation	12
13.03.2023 11:00	21	761.3	767.7	0	38	Wind blowing from the north	2		10		Cloud development not observed or not observable.	Cloud covering 1/2 or less of the sky throughout the appropriate period.	Cloud covering 1/2 or less of the sky throughout the appropriate period.	16.2	25			2500 or more, or no clouds.			30	6.1	No precipitation	12
13.03.2023 08:00	17.5	761.3	767.8	1.2	44	Wind blowing from the north	3		10		Cloud development not observed or not observable.	Cloud covering 1/2 or less of the sky throughout the appropriate period.	Cloud covering 1/2 or less of the sky throughout the appropriate period.	16.2				2500 or more, or no clouds.			30	5.1	No precipitation	12
13.03.2023 05:00	17.5	760.1	766.5	-0.2	44	Wind blowing from the north	5		11		Cloud development not observed or not observable.			16.7	25			2500 or more, or no clouds.			30	5.1	No precipitation	12
13.03.2023 02:00	17.8	760.3	766.7	-0.6	54	Wind blowing from the north	5		12		Cloud development not observed or not observable.	Cloud covering 1/2 or less of the sky throughout the appropriate period.	Cloud covering 1/2 or less of the sky throughout the appropriate period.	16.7	25			2500 or more, or no clouds.			30	8.3	No precipitation	12
12.03.2023 23:00	18.9	760.9	767.2	0.9	56	Wind blowing from the north	5		13		Cloud development not observed or not observable.			16.7	25			2500 or more, or no clouds.			29	9.9	No precipitation	12
12.03.2023 20:00	20.2	760	766.4	1.8	58	Wind blowing from the north	4		13		Cloud development not observed or not observable.	Cloud covering 1/2 or less of the sky throughout the appropriate period.	Cloud covering 1/2 or less of the sky throughout the appropriate period.	16.7	25			2500 or more, or no clouds.			30	11.6	No precipitation	12
12.03.2023 17:00	23.4	758.2	764.5	0	52	Wind blowing from the north	5		13		Cloud development not observed or not observable.	Cloud covering 1/2 or less of the sky throughout the appropriate period.	Cloud covering 1/2 or less of the sky throughout the appropriate period.	16.7	25.7			2500 or more, or no clouds.			30	12.9	No precipitation	12
12.03.2023 14:00	23.5	758.2	764.5	-1.2	56	Wind blowing from the north	6		13		Cloud development not observed or not observable.	Cloud covering 1/2 or less of the sky throughout the appropriate period.	Cloud covering 1/2 or less of the sky throughout the appropriate period.	16.7	26.9			2500 or more, or no clouds.			30	14.2	No precipitation	12
12.03.2023 11:00	24	759.4	765.7	0.9	64	Wind blowing from the north	4		8		Cloud development not observed or not observable.	Cloud covering 1/2 or less of the sky throughout the appropriate period.	Cloud covering 1/2 or less of the sky throughout the appropriate period.	16.7	26.9			2500 or more, or no clouds.			16	16.7	No precipitation	12
12.03.2023 08:00	17.9	758.5	764.9	1.5	95	Wind blowing from the north-northwest	2		5		Cloud development not observed or not observable.	Cloud covering 1/2 or less of the sky throughout the appropriate period.	Cloud covering 1/2 or less of the sky throughout the appropriate period.	15.6	26.9			2500 or more, or no clouds.			10	17	No precipitation	12
12.03.2023 05:00	16.9	757	763.3	-0.5	94	Wind blowing from the north	2		5		Cloud development not observed or not observable.			13.5	26.9			2500 or more, or no clouds.			7	16	No precipitation	12
12.03.2023 02:00	18.1	757.5	763.8	-0.6	91	Wind blowing from the north	1		6		Cloud development not observed or not observable.	Cloud covering 1/2 or less of the sky throughout the appropriate period.	Cloud covering 1/2 or less of the sky throughout the appropriate period.	13.5	26.9			2500 or more, or no clouds.			16	16.6	No precipitation	12
11.03.2023 23:00	20.7	758.1	764.4	1.1	77	Wind blowing from the south	1		7		Cloud development not observed or not observable.			13.5	26.9			2500 or more, or no clouds.			23	16.5	No precipitation	12
11.03.2023 20:00	23.8	757	763.3	0.9	61	Wind blowing from the south	2		7		Cloud development not observed or not observable.	Cloud covering 1/2 or less of the sky throughout the appropriate period.	Cloud covering 1/2 or less of the sky throughout the appropriate period.	13.5	26.9			2500 or more, or no clouds.			30	15.8	No precipitation	12
11.03.2023 17:00	25.7	756.1	762.4	-0.7	53	Wind blowing from the south-southwest	1		7		Cloud development not observed or not observable.	Cloud covering 1/2 or less of the sky throughout the appropriate period.	Cloud covering 1/2 or less of the sky throughout the appropriate period.	13.5	26.9			2500 or more, or no clouds.			30	15.4	No precipitation	12
11.03.2023 14:00	26.4	756.8	763.2	-1.8	52	Wind blowing from the south	3		7		Cloud development not observed or not observable.	Cloud covering 1/2 or less of the sky throughout the appropriate period.	Cloud covering 1/2 or less of the sky throughout the appropriate period.	13.5	27			2500 or more, or no clouds.			30	15.7	No precipitation	12
11.03.2023 11:00	24.9	758.6	765	0.4	50	Wind blowing from the east-southeast	2		5		Cloud development not observed or not observable.	Cloud covering 1/2 or less of the sky throughout the appropriate period.	Cloud covering 1/2 or less of the sky throughout the appropriate period.	13.5	27.5			2500 or more, or no clouds.			30	13.7	No precipitation	12
11.03.2023 08:00	15.6	758.2	764.5	0.9	82	Wind blowing from the north-northwest	2		3		Cloud development not observed or not observable.	Cloud covering 1/2 or less of the sky throughout the appropriate period.	Cloud covering 1/2 or less of the sky throughout the appropriate period.	13.5	27.5			2500 or more, or no clouds.			20	12.5	No precipitation	12
11.03.2023 05:00	13.8	757.3	763.7	0.3	89	Wind blowing from the north	2		8		Cloud development not observed or not observable.			13.8	27.5			2500 or more, or no clouds.			20	12	No precipitation	12
11.03.2023 02:00	15.1	757	763.3	-0.6	89	Wind blowing from the north	1		8		Cloud development not observed or not observable.	Cloud covering 1/2 or less of the sky throughout the appropriate period.	Cloud covering 1/2 or less of the sky throughout the appropriate period.	15.1	27.5			2500 or more, or no clouds.			19	13.3	No precipitation	12
10.03.2023 23:00	17	757.6	763.9	1.8	81	Wind blowing from the north-northwest	1		8		Cloud development not observed or not observable.			16.7	27.5			2500 or more, or no clouds.			30	13.7	No precipitation	12
10.03.2023 20:00	23.4	755.8	762.2	1.1	43	Wind blowing from the south	2		8		Cloud development not observed or not observable.	Cloud covering 1/2 or less of the sky throughout the appropriate period.	Cloud covering 1/2 or less of the sky throughout the appropriate period.	16.7	27.5			2500 or more, or no clouds.			30	10.1	No precipitation	12
10.03.2023 17:00	26.5	754.7	761	-1.3	40	Wind blowing from the south	4		7		Cloud development not observed or not observable.	Cloud covering 1/2 or less of the sky throughout the appropriate period.	Cloud covering 1/2 or less of the sky throughout the appropriate period.	16.7	27.5			2500 or more, or no clouds.			30	11.8	No precipitation	12
10.03.2023 14:00	26.6	756	762.3	-1.9	44	Wind blowing from the south-southwest	1		7		Cloud development not observed or not observable.	Cloud covering 1/2 or less of the sky throughout the appropriate period.	Cloud covering 1/2 or less of the sky throughout the appropriate period.	16.7	28.2			2500 or more, or no clouds.			30	13.3	No precipitation	12
10.03.2023 11:00	25.1	757.9	764.2	0	58	Wind blowing from the south-southeast	3		7		Cloud development not observed or not observable.	Cloud covering 1/2 or less of the sky throughout the appropriate period.	Cloud covering 1/2 or less of the sky throughout the appropriate period.	16.7	28.2			2500 or more, or no clouds.			15	16.2	No precipitation	12
10.03.2023 08:00	17.8	757.9	764.3	1.1	95	Wind blowing from the north-northwest	1		4		Mist.	Cloud covering 1/2 or less of the sky throughout the appropriate period.	Cloud covering 1/2 or less of the sky throughout the appropriate period.	16.7				2500 or more, or no clouds.			3.9	16.9	No precipitation	12
10.03.2023 05:00	17.2	756.8	763.1	-0.2	94	Wind blowing from the north	1		4		Mist.			17.2	28.2			2500 or more, or no clouds.			3.8	16.2	No precipitation	12
10.03.2023 02:00	19.4	757	763.3	-0.1	86	Wind blowing from the east-southeast	1				Cloud development not observed or not observable.	Cloud covering 1/2 or less of the sky throughout the appropriate period.	Cloud covering 1/2 or less of the sky throughout the appropriate period.	16.7	28.2			2500 or more, or no clouds.			11	17	No precipitation	12
