# Supplementary material for: Chitosan Oligosaccharides Mitigate Flooding Stress Damage in Rice by Affecting Antioxidants, Osmoregulation, and Hormones
Source: Antioxidants (Basel). 2024 Apr 26;13(5):521. doi: 10.3390/antiox13050521 (PMC11117766; doi:10.3390/antiox13050521)
Supplement: Supplementary file 1 [file antioxidants-13-00521-s001.zip › Table S2-new.xls]

## Sheet: Sheet1
Results of different chemical substances on improving flooding tolerance in rice
Treatment		VB6 (50mg/L)	PEG-6000 (10%)	Salicylic Acid (50mg/L)	Melatonin (50mg/L)	Auxin (10%)	Chitosan Oligosaccharides (50mg/L)	L-Glutathione (10%)	Silica - nanoscale (5%)	Titanium dioxide - nanoscale (5%)	Metformin (50mg/L)
Seedling Height (mm)	blank group	44.92	43.3	42.849	40.18	41.78	39.94	41.18	43.61	37.61	40.01
	treatment group	49.94	45.99	40.998	50.98	27.98	53.78	44.98	32.89	30.21	37.11
Root Length (mm)	blank group	32.92	31.56	33.259	31.93	35.11	32.14	35.21	38.91	40.12	32.25
	treatment group	35.32	43.54	27.934	42.18	18.91	46.97	33.78	28.25	30.97	30.59
	Seedling height promotion rate (％)	11.1754	6.21247	-4.31982	26.879	-33.0302	34.652	9.22778	-24.5815	-19.6756	-7.24819
	Root length promotion rate (％)	7.2904	37.9594	-16.0107	32.1015	-46.1407	46.1419	-4.06135	-27.3966	-22.8066	-5.14729

## Sheet: Fig-1C
Relative conductivity after seeding
	0	2	4	6	8
AG	17.97±0.89a	14.7±0.67a	11.87±1.3a	11.54±1.51a	11.53±1.36a
COS	14.66±0.72b	12.71±0.7bc	9.31±0.82b	7.89±0.28b	8.14±1.36b
CK	18.38±0.88a	13.91±1.05ab	10.77±0.93ab	8.38±0.35b	8.82±0.15b
CK+COS	14.82±0.66b	11.98±0.49c	9.71±0.07ab	7.72±0.5b	8.85±0.71b

## Sheet: Fig-S2
The results of the phenotypic dynamics of HZ
Treatment		1	2	3	4	5	6	7	8
Flooding	HZ-0	9.48±0.28ab	16.61±1.02ab	21.34±1.16b	23.68±0.25b	28.18±1.26b	32.51±1.95c	39.9±1.13d	42.59±1.73d
	HZ-10	9.67±0.26a	16.75±0.75ab	21.37±1.1b	23.87±1.15b	27.82±1.69b	34.83±2.54bc	44.24±0.9c	48.33±1.26c
	HZ-50	9.55±0.7ab	16.91±0.44ab	20.85±0.89b	22.46±0.75b	29.31±1.29b	36.78±1.04bc	49.65±2.69b	55.65±1.16b
	HZ-250	9.17±0.62ab	15.54±0.77b	19.55±1.33b	22.23±1.2b	29.15±0.66b	37.14±1.64b	49.04±0.98b	54.69±1.89b
	HZ-500	9.01±0.28ab	17.45±0.52a	21.33±1.38b	22.82±0.92b	30.22±0.94b	37.99±1.69b	49.86±0.53b	54.22±1.53b
	HZ-1000	8.19±1.17b	16.74±0.94ab	21.15±1.45b	22.61±0.81b	30.65±1.1b	37.85±2.05b	49.46±1.07b	54.86±1.72b
CK	HZ-CK	4.71±0.15c	9.93±0.19c	24.33±1.47a	38.57±1.66a	52.32±1.16a	65.37±2.22a	73.62±1.09a	83.12±0.72a
The results of the phenotypic dynamics of ZZ39
Treatment		1	2	3	4	5	6	7	8
Flooding	ZZ39-0	13.63±0.53a	17.55±0.43a	20.07±0.1ab	21.79±0.83b	23.21±0.47b	24.55±1.1d	26.62±0.88d	31.69±1.33d
	ZZ39-10	13.05±0.79a	17.51±0.85a	20.44±0.58ab	21.92±0.7b	24.94±0.66b	25.93±0.87cd	30.25±1.34c	38.85±1.65c
	ZZ39-50	13.21±0.24a	17.82±0.88a	19.79±0.5ab	21.06±1.05b	25.83±1.7b	28.32±1.62bc	35.54±1.58b	48.42±1.26b
	ZZ39-250	12.78±0.39a	17.34±1.28a	19.3±0.54ab	22.01±1.41b	24.9±1.97b	29.24±1.67b	35.32±0.5b	47.18±1.01b
	ZZ39-500	11.45±0.98b	16.62±0.65a	18.97±1.18b	20.98±0.75b	23.17±1.14b	27.65±0.65bc	35.1±1.14b	47.66±1.68b
	ZZ39-1000	10.48±0.72b	16.8±0.64a	19.1±0.66b	20.85±0.08b	22.93±1.15b	28.83±0.75b	36.6±1.22b	46.78±1.87b
CK	ZZ39-CK	4.41±0.29c	8.44±0.18b	20.98±1a	36.22±1.18a	46.8±2.04a	53.34±1.63a	64.48±1.34a	76.45±1.12a
