# Supplementary material for: Chitosan Oligosaccharides Mitigate Flooding Stress Damage in Rice by Affecting Antioxidants, Osmoregulation, and Hormones
Source: Antioxidants (Basel). 2024 Apr 26;13(5):521. doi: 10.3390/antiox13050521 (PMC11117766; doi:10.3390/antiox13050521)
Supplement: Supplementary file 1 [file antioxidants-13-00521-s001.zip › Table S3.xls]

## Sheet: Sheet1
Transcriptome sequencing sample quality results
Sample	RawReads(M)	RawBases(G)	CleanReads(M)	CleanBases(G)	ValidBases(%)	Q30	GC	Total reads	Total mapped reads	Reads mapped in proper pairs
						(%)	(%)
AG-1	49.26	7.15	47.5	6.89	96.43	95.19	53.4	47500534	43892843	41949908
									-0.924	-0.8831
AG-2	49.08	7.12	47.32	6.86	96.43	94.65	53.35	47324348	43710552	41797306
									-0.9236	-0.8832
AG-3	49.43	7.17	47.66	6.91	96.43	95.25	53.78	47661092	44075097	42139334
									-0.9248	-0.8841
COS-1	49.98	7.27	48.34	7.03	96.73	95.01	53.79	48339910	45917852	43831692(
									-0.9499	90.67%)
COS-2	49.19	7.16	47.6	6.93	96.77	95.19	53.81	47598280	45200843	43145942
									-0.9496	-0.9065
COS-3	49.6	7.19	47.83	6.94	96.43	94.96	53.83	47826034	45429948	43383604
									-0.9499	-0.9071
