# Supplementary material for: Chitosan Oligosaccharides Mitigate Flooding Stress Damage in Rice by Affecting Antioxidants, Osmoregulation, and Hormones
Source: Antioxidants (Basel). 2024 Apr 26;13(5):521. doi: 10.3390/antiox13050521 (PMC11117766; doi:10.3390/antiox13050521)
Supplement: Supplementary file 1 [file antioxidants-13-00521-s001.zip › Table S4.xlsx]

## Sheet: COS_AG
ID	m/z	Retention time (min)	Ion mode	Metabolites	Compound ID	Super Class	Class	Sub Class	level	kegg	Score	Fragmentation Score	Adducts	Formula	Mass Error (ppm)	VIP	P-value	adj.P-value	log2(FC)	FC	average(COS)	average(AG)	COS1	COS2	COS3	COS4	COS5	COS6	AG1	AG2	AG3	AG4	AG5	AG6
12.56_264.2443n	282.278	12.5557	pos	3E,13Z-Octadecadienal	LMFA06000235	Lipids and lipid-like molecules	Fatty Acyls	Fatty aldehydes			54.4	78.9	M+H, M+NH4, M+H-H2O	C18H32O	-3.99737	25.3679	0.00828415	0.0199499	-0.250069	0.840856	2.89794e+07	3.44642e+07	3.11938e+07	2.96071e+07	2.59347e+07	2.85702e+07	2.81969e+07	3.03738e+07	3.36561e+07	4.15128e+07	3.37665e+07	3.41314e+07	3.08414e+07	3.28771e+07
14.71_124.0870m/z	124.087	14.7088	pos	L-Histidinol	HMDB0003431	Organic nitrogen compounds	Organonitrogen compounds	Amines		C00860	52.4	63.9	M+H-H2O	C6H11N3O	0.551386	21.4497	0.00421937	0.0114254	-0.193009	0.874779	2.64671e+07	3.02557e+07	2.54982e+07	2.79556e+07	2.69626e+07	2.75889e+07	2.67691e+07	2.40282e+07	3.30016e+07	3.21203e+07	2.7459e+07	3.05023e+07	2.91488e+07	2.93024e+07
9.64_676.3655n	699.355	9.63562	pos	Gingerglycolipid A	Gingerglycolipid A	Lipids and lipid-like molecules	Glycerolipids	Glycosylmonoradylglycerols	***		57.6	90.9	M+H-H2O, M+Na, M+H, M+K	C33H56O14	-2.20732	16.4804	3.39203e-07	8.65273e-06	0.84958	1.80198	3.88188e+06	2.15423e+06	3.71507e+06	4.39986e+06	3.59084e+06	3.79494e+06	3.80183e+06	3.98874e+06	2.0969e+06	1.9955e+06	1.82852e+06	2.34222e+06	2.29118e+06	2.37109e+06
0.73_342.1157n	387.114	0.728817	neg	D-Lactose	267	Organic oxygen compounds	Organooxygen compounds	Carbohydrates and carbohydrate conjugates		C01970	46.3	35.1	M+FA-H, 2M-H, M-H	C12H22O11	-1.59798	15.5525	2.86278e-11	4.63331e-08	0.716563	1.64326	3.83017e+06	2.33083e+06	3.75902e+06	3.93245e+06	3.76305e+06	3.94004e+06	3.83135e+06	3.75511e+06	2.32095e+06	2.37851e+06	2.41683e+06	2.3964e+06	2.22119e+06	2.25113e+06
9.80_676.3665n	721.365	9.79938	neg	(S)-Nerolidol 3-O-[a-L-Rhamnopyranosyl-(1->4)-a-L-rhamnopyranosyl-(1->2)-b-D-glucopyranoside]	HMDB0040845	Organic oxygen compounds	Organooxygen compounds	Carbohydrates and carbohydrate conjugates			49.7	50.5	M-H, M+FA-H	C33H56O14	-0.782844	14.5072	1.05217e-06	1.92208e-05	1.23984	2.36172	2.34328e+06	992193	2.15551e+06	2.51531e+06	2.52843e+06	1.97566e+06	2.56273e+06	2.32204e+06	785752	771897	978393	1.17917e+06	1.29118e+06	946765
3.95_320.1481n	321.155	3.94793	pos	Valproic acid glucuronide	HMDB0000901	Organic oxygen compounds	Organooxygen compounds	Carbohydrates and carbohydrate conjugates			46.7	39.9	M+H, M+Na, M+H-H2O	C14H24O8	3.13561	11.9903	4.65322e-06	5.65881e-05	-0.783068	0.58113	1.30828e+06	2.25127e+06	1.50435e+06	1.44659e+06	1.32831e+06	1.11515e+06	1.37845e+06	1.07683e+06	2.27813e+06	2.58689e+06	2.12719e+06	2.23762e+06	2.26159e+06	2.01622e+06
4.43_594.1579n	593.151	4.43398	neg	Apigenin 7-[galactosyl-(1->4)-mannoside]	HMDB0037852	Organic acids and derivatives	Carboxylic acids and derivatives	Carboxylic acid derivatives			56.1	82.2	M-H, 2M-H	C27H30O15	-0.916723	11.9043	1.90017e-05	0.000163536	1.04108	2.05777	1.83248e+06	890516	2.01156e+06	2.07481e+06	1.39428e+06	1.54703e+06	2.13323e+06	1.83395e+06	885849	948768	862437	933000	881395	831650
6.68_328.2245n	327.217	6.67915	neg	13,16-Epoxy-7,12-dihydroxy-9Z-octadecenoic acid	LMFA03000026	Lipids and lipid-like molecules	Fatty Acyls	Eicosanoids			46	34.8	M-H, 2M-H, M-H2O-H	C18H32O5	-1.42518	11.7741	0.0011362	0.00388703	0.464675	1.38001	3.81541e+06	2.76478e+06	4.15409e+06	3.40647e+06	3.21435e+06	4.19733e+06	4.33367e+06	3.58654e+06	2.49192e+06	2.95286e+06	3.22397e+06	2.81338e+06	2.31887e+06	2.78766e+06
4.76_769.1979m/z	769.198	4.76113	neg	Rhamnocitrin 3-(5'''-ferulylapiosyl)-(1->2)-glucoside	LMPK12112570	Lipids and lipid-like molecules	Polyketides	Flavonoids			51.3	57.7	M-H	C37H38O18	-0.781149	11.3909	1.75501e-07	5.36257e-06	2.02418	4.0676	1.09102e+06	268221	862863	1.21982e+06	1.28691e+06	1.13503e+06	1.07216e+06	969316	237170	276166	263233	283480	298169	251110
5.07_701.4921m/z	701.492	5.06885	pos	Cer(d18:2(4E,14Z)/LTE4)	HMDB0290062	Unclassified	Unclassified	Unclassified			40.5	12.4	M+H-H2O	C41H70N2O6S	-0.0482753	11.2283	0.0176141	0.0370812	-0.305519	0.809151	4.92039e+06	6.08093e+06	4.39291e+06	5.52475e+06	5.34743e+06	5.09718e+06	4.36292e+06	4.79714e+06	5.3408e+06	7.48559e+06	6.35215e+06	4.98065e+06	6.07462e+06	6.25176e+06
10.06_678.3813n	701.37	10.0619	pos	Gingerglycolipid B	Gingerglycolipid B	Lipids and lipid-like molecules	Glycerolipids	Glycosylglycerols	***		56.5	85.6	M+H-H2O, M+H, M+Na, M+NH4	C33H58O14	-2.04982	11.1693	2.19159e-08	1.40023e-06	0.926857	1.90113	1.65422e+06	870127	1.81226e+06	1.62127e+06	1.72845e+06	1.56278e+06	1.66148e+06	1.5391e+06	832937	924456	758543	931706	890820	882297
10.64_721.5020m/z	721.502	10.6415	neg	PG(16:0/16:0)	61847	Lipids and lipid-like molecules	Glycerophospholipids	Glycerophosphoglycerols			55.7	82.8	M-H	C38H75O10P	-0.755701	10.9276	1.24058e-06	2.15858e-05	-0.62191	0.64981	1.42955e+06	2.19995e+06	1.50051e+06	1.40457e+06	1.30258e+06	1.362e+06	1.45661e+06	1.55102e+06	2.37968e+06	2.3755e+06	2.24922e+06	2.12648e+06	2.05808e+06	2.01074e+06
4.79_492.1263n	491.119	4.79497	neg	Okanin 4'-(6''-acetylglucoside)	LMPK12120157	Lipids and lipid-like molecules	Polyketides	Flavonoids			50.3	56	M-H, 2M-H	C23H24O12	-1.06473	10.3419	5.03872e-09	5.89552e-07	1.63232	3.10012	985329	317836	946126	1.01796e+06	1.02851e+06	961891	1.06473e+06	892770	264075	247984	272695	374331	356373	391559
12.56_563.5499m/z	563.55	12.5557	pos	dirithromycin	3988	Unclassified	Unclassified	Unclassified			38.1	0	M+Na	C39H72	-5.03546	10.1601	0.017106	0.0361505	-0.401087	0.757288	2.95281e+06	3.89919e+06	3.17165e+06	2.79649e+06	2.50009e+06	3.12192e+06	2.90103e+06	3.22566e+06	4.10758e+06	5.21028e+06	3.58863e+06	4.05024e+06	2.98763e+06	3.45077e+06
11.16_794.5081n	812.542	11.1621	pos	PG(20:2(11Z,14Z)/18:4(6Z,9Z,12Z,15Z))	LMGP04010574	Lipids and lipid-like molecules	Glycerophospholipids	Glycerophosphoglycerols			37.7	3.08	M+H, M+NH4	C44H75O10P	-2.14387	9.37955	0.000236087	0.00110504	0.347518	1.27237	2.90896e+06	2.28625e+06	2.66011e+06	2.86179e+06	2.93606e+06	3.02486e+06	2.9588e+06	3.01213e+06	2.07045e+06	2.00809e+06	2.20074e+06	2.32837e+06	2.50217e+06	2.6077e+06
7.14_330.2402n	329.233	7.1354	neg	9,10,13-TriHOME	9,10,13-TriHOME	Lipids and lipid-like molecules	Fatty Acyls	Octadecanoids	***	C14835	53.2	70.6	M-H, 2M-H, M-H2O-H	C18H34O5	-1.37937	9.31336	0.0124765	0.0278973	0.283755	1.21736	4.39145e+06	3.60736e+06	5.05425e+06	4.26028e+06	3.90823e+06	4.94393e+06	4.37862e+06	3.80341e+06	3.04961e+06	3.53302e+06	3.70029e+06	4.17952e+06	3.55723e+06	3.62447e+06
9.64_352.2607n	353.268	9.63562	pos	MG(0:0/18:3(9Z,12Z,15Z)/0:0)	HMDB0011540	Lipids and lipid-like molecules	Fatty Acyls	Lineolic acids and derivatives			53.5	73.2	M+H-H2O, M+H	C21H36O4	-1.99336	9.26759	5.14592e-07	1.16127e-05	0.922988	1.89604	1.15926e+06	611413	1.11694e+06	1.35202e+06	1.06036e+06	1.101e+06	1.13027e+06	1.19498e+06	597277	571158	525910	655042	641456	677633
11.82_813.6822m/z	813.682	11.8238	pos	SM(d18:1/24:1(15Z))	HMDB0012107	Lipids and lipid-like molecules	Sphingolipids	Phosphosphingolipids		C00550	37.6	2.1	M+H	C47H93N2O6P	-2.65623	9.08559	2.50861e-05	0.000203528	-0.312144	0.805444	2.29916e+06	2.85452e+06	2.31427e+06	2.43187e+06	2.42678e+06	2.41307e+06	2.21801e+06	1.99094e+06	2.92861e+06	2.92381e+06	2.8069e+06	2.78293e+06	2.78997e+06	2.89491e+06
0.71_377.0849m/z	377.085	0.710383	neg	2,2-Dichloro-12-(4-chlorophenyl)dodecanoic acid	HMDB0249301	Lipids and lipid-like molecules	Fatty Acyls	Fatty acids and conjugates			39.5	57.8	M-H	C18H25Cl3O2	0.55607	8.97015	1.49791e-06	2.49735e-05	0.382106	1.30324	2.24785e+06	1.72481e+06	2.42898e+06	2.2386e+06	2.14552e+06	2.32693e+06	2.17255e+06	2.17451e+06	1.66832e+06	1.72485e+06	1.7605e+06	1.80552e+06	1.75637e+06	1.63331e+06
0.69_129.0425n	147.076	0.686067	pos	(R)-(+)-2-Pyrrolidone-5-carboxylic acid	63632	Unclassified	Unclassified	Unclassified		C02237	56.3	88.5	M+H, M+NH4, M+H-H2O	C5H7NO3	-0.946325	8.93869	1.04705e-10	9.36225e-08	1.0725	2.10307	945594	449626	931638	985425	957012	966461	894439	938591	486811	475751	469441	426316	410302	429133
0.75_210.0727n	191.055	0.7455	neg	Sedoheptulose	3344	Unclassified	Unclassified	Unclassified		C02076	39.3	4.55	M-H2O-H, M-H	C7H14O7	-6.02478	8.66505	2.90902e-05	0.000227016	-0.36923	0.774195	1.74233e+06	2.2505e+06	1.63473e+06	1.8906e+06	1.8179e+06	1.6094e+06	1.81429e+06	1.68704e+06	2.19376e+06	2.07057e+06	2.19236e+06	2.35379e+06	2.43592e+06	2.25661e+06
0.71_719.2009m/z	719.201	0.710383	neg	N-[(3-chloro-4-fluorophenyl)methyl]-2-(2-oxo-4,5-dihydro-3H-1-benzazepin-1-yl)acetamide	1028049	Unclassified	Unclassified	Unclassified			38.9	0	2M-H	C19H18ClFN2O2	-0.00368096	8.6477	3.60598e-08	1.88732e-06	0.756713	1.68964	1.15331e+06	682578	1.16176e+06	1.25392e+06	1.12463e+06	1.1054e+06	1.14651e+06	1.12763e+06	710268	645401	731338	677651	738129	592682
4.69_446.1208n	445.114	4.69362	neg	Kaempferide 3-rhamnoside	LMPK12112037	Lipids and lipid-like molecules	Polyketides	Flavonoids			54.2	73.3	M-H, 2M-H	C22H22O10	-1.13609	8.42472	9.84325e-06	9.82283e-05	1.28716	2.44047	792037	324543	693573	810469	1.00952e+06	749816	854094	634754	289934	286158	325940	358388	288134	398707
4.13_307.1762m/z	307.176	4.13267	pos	N1-trans-Feruloylagmatine	HMDB0037107	Phenylpropanoids and polyketides	Cinnamic acids and derivatives	Hydroxycinnamic acids and derivatives		C18325	56	85.1	M+H	C15H22N4O3	-0.935975	8.22495	2.96258e-06	4.10198e-05	-1.52281	0.348007	235457	676588	312754	180962	280025	192369	261185	185450	799500	659601	612901	665189	785507	536830
4.80_492.1263n	493.134	4.79507	pos	Tricin 7-glucoside	13984469	Lipids and lipid-like molecules	Polyketides	Flavonoids			56.4	84.1	M+H, M+Na	C23H24O12	-0.894334	8.20954	1.08647e-05	0.000105989	1.57605	2.98153	670952	225036	720887	544316	819443	681303	781120	478644	191069	228411	219246	241929	230788	238772
4.44_594.1582n	595.166	4.43913	pos	Isovitexin 2''-O-glucoside	HMDB0029484	Phenylpropanoids and polyketides	Coumarins and derivatives	Unclassified			57.3	87.5	M+H, M+Na	C27H30O15	-0.390585	7.86484	0.000288201	0.00128795	0.768932	1.70401	1.07252e+06	629408	1.16338e+06	1.12333e+06	1.17893e+06	1.26376e+06	986117	719579	607226	644587	662879	660186	647978	553592
4.76_770.2047n	771.212	4.75873	pos	Isoscoparin 2''-(6-(E)-p-coumaroylglucoside)	HMDB0037423	Phenylpropanoids and polyketides	Flavonoids	Flavonoid glycosides			44.1	23.7	M+H, M+Na	C37H38O18	-1.49804	7.82697	5.98645e-06	6.78478e-05	1.53442	2.89672	613779	211887	709964	642782	754510	531654	563980	479781	178553	236745	183034	188651	203757	280584
10.32_654.3820n	699.38	10.3239	neg	all-trans-Heptaprenyl diphosphate	HMDB0012187	Lipids and lipid-like molecules	Prenol lipids	Polyprenols		C04216	39.4	0.0448	M-H, M+FA-H	C35H60O7P2	0.849844	7.44073	4.03831e-06	5.06019e-05	1.06689	2.09491	690774	329739	649102	629331	850940	624511	682152	708610	330291	419121	281335	289515	336701	321469
10.56_680.3977n	725.396	10.5619	neg	Gingerglycolipid C	HMDB0041095	Lipids and lipid-like molecules	Glycerolipids	Glycosylglycerols			54.2	73.3	M-H, M+FA-H	C33H60O14	-0.920335	7.34872	1.44267e-05	0.000130997	0.758106	1.69127	877398	518781	978776	905095	741434	903325	902860	832899	455026	523853	417556	534111	539596	642546
4.32_563.1399m/z	563.14	4.3152	neg	Norrubrofusarin 6-beta-gentiobioside	HMDB0034570	Organoheterocyclic compounds	Naphthopyrans	Naphthopyranones			56.1	82.9	M-H2O-H	C26H30O15	-1.18457	7.2618	7.97112e-05	0.000484686	0.690706	1.61407	958176	593639	864920	883228	934789	1.03187e+06	887679	1.14657e+06	557824	484484	552738	739075	622638	605073
6.68_328.2243n	351.214	6.68277	pos	(11E,15Z)-9,10,13-Trihydroxy-11,15-octadecadienoic acid	985181	Unclassified	Unclassified	Unclassified			53.3	71.5	M+Na, M+K, M+NH4, M+H-H2O	C18H32O5	-1.97025	7.04171	2.6524e-05	0.000212254	0.410596	1.32924	1.35409e+06	1.0187e+06	1.36206e+06	1.31605e+06	1.32369e+06	1.50186e+06	1.3075e+06	1.31339e+06	960478	1.11155e+06	1.03615e+06	1.08017e+06	881377	1.04248e+06
10.22_294.2192n	293.212	10.2169	neg	9(S)-HOTrE	36030	Lipids and lipid-like molecules	Fatty Acyls	Octadecanoids		C16326	50.7	56.8	M-H, M+FA-H, 2M-H, M-H2O-H	C18H30O3	-0.890677	7.00448	3.10796e-06	4.25472e-05	0.8588	1.81353	710582	391823	637108	673776	766889	741451	808169	636102	397926	347404	403705	468852	368248	364803
0.69_304.1267n	305.134	0.686067	pos	2'-Deoxymugineic acid	HMDB0033909	Organic acids and derivatives	Carboxylic acids and derivatives	Amino acids, peptides, and analogues			53.1	69.4	M+H-H2O, M+H	C12H20N2O7	-1.30462	6.93768	6.14473e-09	6.64923e-07	1.02304	2.0322	595095	292833	624255	592662	551030	625795	552706	624125	302572	293717	320839	300335	261959	277574
8.69_479.2919m/z	479.292	8.6901	neg	1alpha-hydroxy-24-(dimethylphosphoryl)-25,26,27-trinorvitamin D3	LMST03020071	Lipids and lipid-like molecules	Steroids and steroid derivatives	Secosteroids			41.1	10.1	M+FA-H	C26H43O3P	-2.93972	6.91299	7.62691e-05	0.000468959	-0.313401	0.804742	1.35129e+06	1.67916e+06	1.2882e+06	1.43967e+06	1.38463e+06	1.45154e+06	1.17042e+06	1.37331e+06	1.69749e+06	1.7493e+06	1.59421e+06	1.61433e+06	1.75178e+06	1.66787e+06
3.69_199.0398n	200.047	3.69385	pos	p-CHLOROPHENYLALANINE	44308	Organic acids and derivatives	Carboxylic acids and derivatives	Amino acids, peptides, and analogues			51.2	82.2	M+H, M+Na	C9H10ClNO2	-1.00158	6.86265	8.97774e-05	0.000529961	-0.234871	0.849761	1.83363e+06	2.15782e+06	1.79729e+06	1.78714e+06	1.9602e+06	1.83996e+06	1.73212e+06	1.88505e+06	2.26373e+06	2.05658e+06	2.21889e+06	2.0665e+06	2.25195e+06	2.08924e+06
10.63_495.3318n	496.339	10.6303	pos	LysoPC(0:0/16:0)	LysoPC(0:0/16:0)	Lipids and lipid-like molecules	Glycerophospholipids	Glycerophosphocholines	***		58.4	95.1	M+H, M+Na	C24H50NO7P	-1.33161	6.43512	8.41997e-05	0.00050636	0.709743	1.63551	733135	448260	639115	638413	690997	825464	776040	828780	504166	516750	363592	495817	391549	417685
5.03_492.1262n	491.119	5.03268	neg	6-Hydroxyluteolin 6,3'-dimethyl ether 7-glucoside	49627	Unclassified	Unclassified	Unclassified			51.6	60.6	M-H, M+FA-H, 2M-H	C23H24O12	-1.09307	6.41899	4.98482e-06	5.90978e-05	1.08048	2.11475	511363	241808	511534	534451	574273	517138	517266	413513	191452	192634	221110	253452	331488	260711
3.91_323.1710m/z	323.171	3.91268	pos	Threoninyl-Tryptophan	HMDB0304790	Organic acids and derivatives	Carboxylic acids and derivatives	Amino acids, peptides, and analogues			47.8	43.8	M+NH4	C15H19N3O4	-1.11086	6.378	2.86324e-07	7.60057e-06	-1.45094	0.365783	148960	407236	134110	149948	145657	153266	138581	172198	376336	385397	434221	498071	389016	360372
4.43_661.1381m/z	661.138	4.43398	neg	Chrysoeriol 7-O-(6''-malonyl-apiosyl-glucoside)	HMDB0301684	Phenylpropanoids and polyketides	Flavonoids	Flavonoid glycosides			56.2	89.1	M-H2O-H	C30H32O18	-4.32875	6.27446	3.07887e-05	0.000237435	0.977754	1.9694	536177	272254	584401	608999	402417	454135	622877	544234	275251	290675	265281	281826	269859	250634
4.31_564.1478n	565.155	4.31373	pos	Vicenin -1	13644660	Unclassified	Unclassified	Unclassified			57.6	89.1	M+H, M+Na, M+H-H2O	C26H28O14	-0.264591	6.13727	6.86105e-06	7.50888e-05	0.682373	1.60478	652150	406380	650587	688057	623413	580804	739052	630984	388396	457728	364809	373702	386504	467143
4.70_446.1210n	447.128	4.69998	pos	5,4'-Dihydroxy-7-methoxy-4-phenylcoumarin 5-O-galactoside	LMPK12100039	Lipids and lipid-like molecules	Polyketides	Flavonoids			50.8	55.8	M+H, M+Na, M+H-H2O	C22H22O10	-0.583147	6.1047	1.88621e-05	0.000162995	1.10974	2.15807	462345	214240	364922	559928	505480	502776	437267	403695	194729	183467	177663	258218	241106	230259
13.03_721.5019m/z	721.502	13.0298	neg	PA(16:0/18:0)	LMGP10010908	Lipids and lipid-like molecules	Glycerophospholipids	Glycerophosphates			42.4	16.7	M+FA-H	C37H73O8P	-0.843739	6.09781	3.83451e-06	4.8944e-05	-0.627787	0.647168	445580	688508	430674	435605	405162	451647	459774	490620	768430	725929	718614	650222	657895	609955
10.63_540.3299m/z	540.33	10.6329	neg	PC(0:0/16:0)	LMGP01050074	Lipids and lipid-like molecules	Glycerophospholipids	Glycerophosphocholines			56	82.7	M+FA-H	C24H50NO7P	-1.51536	6.02718	1.7171e-05	0.000151227	0.749438	1.68114	595297	354103	590896	527282	549367	578237	705940	620058	387925	377133	295549	407794	343893	312326
1.36_132.1019m/z	132.102	1.3615	pos	L-Norleucine	6334	Organic acids and derivatives	Carboxylic acids and derivatives	Amino acids, peptides, and analogues		C01933	50.1	57.1	M+H	C6H13NO2	0.150062	6.0044	1.67972e-10	1.09757e-07	1.6208	3.07546	331601	107822	312543	330814	317974	323939	333178	371161	111797	111443	108593	102858	106535	105705
9.79_352.2607n	353.268	9.7851	pos	Isoraspailyne A	LMGL01030008	Lipids and lipid-like molecules	Glycerolipids	Monoradylglycerols			46.2	36.6	M+H-H2O, M+H	C21H36O4	-1.81849	5.9916	4.6323e-08	2.2397e-06	1.3415	2.53415	374271	147691	408995	384717	386600	352606	363287	349422	123700	106467	139940	166127	189487	160424
2.53_316.0793n	315.072	2.53165	neg	Protocatechuic acid 4-glucoside	HMDB0303826	Unclassified	Unclassified	Unclassified			49.4	48.5	M-H, 2M-H	C13H16O9	-0.550031	5.97533	3.23666e-06	4.36756e-05	0.695813	1.6198	605816	374007	592393	587531	562423	582686	703140	606723	368288	311419	380508	422527	382442	378860
14.25_178.0852n	179.092	14.2497	pos	2-(methoxymethyl)-[1,2,4]triazolo[1,5-a]pyridin-8-amine	1032844	Unclassified	Unclassified	Unclassified			39.3	0.692	M+H-H2O, M+H	C8H10N4O	-1.34455	5.96818	6.0996e-05	0.000395067	-0.186639	0.878651	1.77268e+06	2.01751e+06	1.74815e+06	1.81997e+06	1.78929e+06	1.77542e+06	1.75724e+06	1.74603e+06	2.11147e+06	2.12705e+06	1.99768e+06	1.92431e+06	1.93198e+06	2.01254e+06
4.37_448.1002n	447.093	4.37402	neg	Isoorientin	48900	Phenylpropanoids and polyketides	Flavonoids	Flavonoid glycosides		C01821	57.9	91.8	M-H, 2M-H	C21H20O11	-0.910332	5.84387	0.000821299	0.00298965	-1.52133	0.348364	134959	387407	199662	65224.5	248422	88745.2	153257	54439.1	234898	400806	308346	499714	500249	380426
3.62_187.0632n	188.07	3.6186	pos	Indoleacrylic acid	HMDB0000734	Organoheterocyclic compounds	Indoles and derivatives	Indoles			44.2	26.7	M+H, M+NH4, M+H-H2O	C11H9NO2	-0.660605	5.81278	1.42234e-08	1.08848e-06	0.948885	1.93038	439480	227665	431889	441478	419859	443841	444817	454994	260271	192942	208126	265225	224260	215165
13.19_769.4976m/z	769.498	13.1901	pos	PG(19:1(9Z)/15:1(9Z))	LMGP04010485	Lipids and lipid-like molecules	Glycerophospholipids	Glycerophosphoglycerols			37.5	0	M+Na	C40H75O10P	-1.81814	5.81217	0.000190202	0.000933913	0.695981	1.61999	620631	383109	587694	674380	638262	660838	617490	545124	280522	300240	341253	412456	469255	494929
11.30_577.2682m/z	577.268	11.3002	neg	Drimianin E	LMST01130057	Lipids and lipid-like molecules	Steroids and steroid derivatives	Sterols			38.8	2.44	M-H	C30H42O11	4.71651	5.68501	7.37125e-07	1.48906e-05	0.795368	1.73552	490493	282620	498093	455881	498825	499001	533442	457716	209031	299002	288115	305536	295606	298430
14.30_936.5792n	959.568	14.3033	pos	DGDG(18:3(9Z,12Z,15Z)/18:3(6Z,9Z,12Z))	LMGL05010063	Lipids and lipid-like molecules	Glycerolipids	Glycosyldiradylglycerols			44.7	29.4	M+NH4, M+Na	C51H84O15	-1.99114	5.61247	5.02186e-05	0.000342212	0.508654	1.42272	722607	507904	719887	780956	699076	687598	724798	723325	483529	385762	570601	580564	526532	500437
1.25_132.1019m/z	132.102	1.24628	pos	L-Alloisoleucine	58006	Organic acids and derivatives	Carboxylic acids and derivatives	Amino acids, peptides, and analogues			51.8	65.5	M+H	C6H13NO2	0.157965	5.5812	2.94687e-11	4.63331e-08	1.52806	2.88398	295569	102487	306225	288116	271825	294498	298968	313782	108733	102935	101087	105379	100657	96129
10.64_786.5285m/z	786.529	10.6415	neg	PE(18:2(9Z,12Z)/18:1(11Z))	HMDB0009091	Lipids and lipid-like molecules	Glycerophospholipids	Glycerophosphoethanolamines		C00350	37.7	0	M+FA-H	C41H76NO8P	-0.733053	5.52242	0.000174292	0.000877087	-0.383487	0.766582	702221	916041	741233	768259	747917	699891	650330	605695	959522	989943	957283	910627	834650	844221
9.84_483.2724m/z	483.272	9.83622	neg	LysoPG(16:0/0:0)	HMDB0240601	Lipids and lipid-like molecules	Glycerophospholipids	Glycerophosphoglycerols			55.6	81.2	M-H	C22H45O9P	-0.945519	5.41171	0.00437276	0.0117527	0.499353	1.41358	800621	566379	677577	913983	805566	766674	794625	845302	813381	470879	445105	499488	612523	556897
1.40_275.1097m/z	275.11	1.39867	pos	Sodium 4-octylbenzenesulfonate	318620	Unclassified	Unclassified	Unclassified			36.6	0	M+H-H2O	C14H21NaO3S	7.12363	5.39556	5.22498e-06	6.10503e-05	0.61638	1.53302	546128	356243	518571	534751	529748	490946	596914	605841	388078	351013	362728	334778	382903	317956
0.78_275.0213m/z	275.021	0.778717	neg	5-(1-Propynyl)-5'-vinyl-2,2'-bithiophene	HMDB0038430	Organoheterocyclic compounds	Bi- and oligothiophenes	Unclassified			37.9	3.32	M+FA-H	C13H10S2	2.99282	5.34663	2.27624e-07	6.43444e-06	-0.914492	0.530531	205598	387533	194956	161163	205156	188743	232266	251307	385620	369805	397996	386278	371725	413775
15.32_150.0525n	131.035	15.3193	neg	D-Xylulose	HMDB0001644	Organic oxygen compounds	Organooxygen compounds	Carbohydrates and carbohydrate conjugates		C00310	40.2	7.56	M-H2O-H, M-H	C5H10O5	-2.26474	5.31495	8.4626e-05	0.000508384	-0.300342	0.81206	840836	1.03544e+06	889654	904903	848506	815741	791312	794903	1.10674e+06	1.07552e+06	1.07797e+06	992305	983817	976263
0.71_379.0817m/z	379.082	0.710383	neg	1-Nitro-3,5-dinitroso-1,3,5-triazinane	HMDB0253137	Organoheterocyclic compounds	Triazinanes	1,3,5-triazinanes			37.9	0	2M-H	C3H6N6O4	-3.03282	5.19061	4.29369e-06	5.31286e-05	0.412035	1.33056	713557	536283	772205	711446	659472	752957	688422	696838	509327	530841	547719	563641	558048	508119
11.81_362.3024n	385.292	11.8055	pos	Tetraethylene glycol monododecyl ether	HMDB0246913	Organic oxygen compounds	Organooxygen compounds	Ethers			46.4	38.7	M+NH4, M+Na, M+H	C20H42O5	-2.22791	5.18291	6.12896e-05	0.000396516	-0.163861	0.892633	1.53005e+06	1.71409e+06	1.47408e+06	1.57947e+06	1.60271e+06	1.55104e+06	1.51176e+06	1.46126e+06	1.72388e+06	1.7788e+06	1.7151e+06	1.71005e+06	1.6695e+06	1.68721e+06
0.69_277.0324m/z	277.032	0.692883	neg	Polyribosylribitolphosphate	HMDB0249913	Organic oxygen compounds	Organooxygen compounds	Carbohydrates and carbohydrate conjugates			47.8	45.7	M+FA-H	C5H13O8P	-2.79947	5.17586	6.85713e-05	0.000432587	-0.296612	0.814162	808393	992915	826810	821239	760570	805500	809819	826422	1.00241e+06	1.08049e+06	929162	914135	984394	1.0469e+06
8.97_483.2724m/z	483.272	8.9663	neg	[3-[2,3-Dihydroxypropoxy(hydroxy)phosphoryl]oxy-2-hydroxypropyl] hexadecanoate	HMDB0242118	Lipids and lipid-like molecules	Glycerophospholipids	Glycerophosphoglycerols			56.7	86.1	M-H	C22H45O9P	-0.980893	5.15072	0.00702652	0.0173685	0.322838	1.25079	1.09687e+06	876939	932727	1.20075e+06	1.06939e+06	1.0838e+06	1.0952e+06	1.19933e+06	1.07593e+06	782903	762696	778015	951918	910171
8.69_845.5984m/z	845.598	8.6901	neg	All trans decaprenyl diphosphate	HMDB0006288	Lipids and lipid-like molecules	Prenol lipids	Isoprenoid phosphates			39.8	0	M-H2O-H	C50H90O7P2	0.116033	5.12437	0.000928118	0.00329388	-0.306738	0.808468	826014	1.0217e+06	808686	898104	790109	884204	697357	877622	1.01463e+06	1.03079e+06	902694	1.02763e+06	1.1195e+06	1.03497e+06
0.72_365.1050m/z	365.105	0.721683	pos	Sucrose	137	Organic oxygen compounds	Organooxygen compounds	Carbohydrates and carbohydrate conjugates		C00089	57.3	88.6	M+Na	C12H22O11	-1.19721	5.12055	0.00139029	0.00457835	0.12929	1.09376	2.33618e+06	2.13592e+06	2.37028e+06	2.28009e+06	2.31212e+06	2.31256e+06	2.29697e+06	2.44504e+06	2.22047e+06	2.20638e+06	2.22662e+06	2.00515e+06	2.07951e+06	2.07741e+06
4.78_430.1258n	475.124	4.7811	neg	Torosaflavone B	LMPK12110803	Lipids and lipid-like molecules	Polyketides	Flavonoids			52.1	63.2	M-H2O-H, M+FA-H	C22H22O9	-1.32221	5.02588	4.71864e-05	0.000326696	0.720712	1.648	435213	264086	395179	475321	479398	433160	425832	402391	216687	229026	226448	290304	274568	347485
9.64_675.3588m/z	675.359	9.63893	neg	(S)-Nerolidol 3-O-[a-L-rhamnopyranosyl-(1->4)-a-L-rhamnopyranosyl-(1->6)-b-D-glucopyranoside]	HMDB0040846	Organic oxygen compounds	Organooxygen compounds	Carbohydrates and carbohydrate conjugates			43.4	20.1	M-H	C33H56O14	-1.37866	5.02082	3.57223e-06	4.65422e-05	0.786821	1.72527	390223	226181	414952	396569	377185	416287	388595	347753	213475	234845	167062	224035	243500	274169
15.32_146.0577n	145.05	15.3193	neg	Solerol	HMDB0002173	Organoheterocyclic compounds	Lactones	Unclassified			40.1	5.82	M-H, 2M-H	C6H10O4	-1.62259	5.00142	4.73779e-05	0.000327463	-0.293487	0.815927	753808	923866	800248	787769	776369	725814	719726	712920	988881	953047	948747	901664	890283	860574
5.04_492.1263n	493.134	5.03993	pos	Oenin	47139	Phenylpropanoids and polyketides	Flavonoids	Flavonoid glycosides		C12140	58.3	94.6	M+H, M+Na	C23H24O12	-1.0691	4.99921	8.74278e-08	3.35775e-06	1.09274	2.13279	298146	139792	325783	286037	302095	282666	303737	288559	120236	105865	154326	136047	167859	154417
10.71_773.5329m/z	773.533	10.7097	neg	PG(22:2(13Z,16Z)/14:0)	LMGP04010758	Lipids and lipid-like molecules	Glycerophospholipids	Glycerophosphoglycerols			37.6	0	M-H	C42H79O10P	-1.12416	4.95335	6.41518e-05	0.000411118	-0.40104	0.757312	524383	692427	528360	524113	513497	524146	522970	533213	761009	762535	717545	651083	635147	627242
4.46_578.1630n	623.161	4.45677	neg	Abietin	LMPK12110214	Lipids and lipid-like molecules	Polyketides	Flavonoids			57.6	90.3	M-H, M+FA-H	C27H30O14	-0.960205	4.92404	0.00120223	0.0040776	0.408175	1.32701	736713	555169	648069	767630	872047	707014	795111	630405	509167	551988	546400	528457	610117	584885
0.73_533.1714m/z	533.171	0.728817	neg	Fucosyllactose	HMDB0006620	Organic oxygen compounds	Organooxygen compounds	Carbohydrates and carbohydrate conjugates			43.5	20.8	M+FA-H	C18H32O15	-1.96861	4.88698	0.00675837	0.0168207	0.33121	1.25807	964942	767003	770752	1.14009e+06	972327	852299	1.03597e+06	1.01822e+06	775958	715787	769962	779323	848942	712046
1.13_267.0964n	268.104	1.12933	pos	Adenosine	86	Nucleosides, nucleotides, and analogues	Purine nucleosides	Unclassified		C00212	55.9	84.4	M+H, M+Na	C10H13N5O4	-1.45334	4.86925	1.18843e-06	2.10315e-05	0.516692	1.43067	505694	353466	484481	485385	483388	496721	547700	536488	374851	314247	348813	354132	356742	372012
0.77_210.0738n	233.063	0.772567	pos	MANNOHEPTULOSE	HMDB0254327	Organic oxygen compounds	Organooxygen compounds	Carbohydrates and carbohydrate conjugates			39.5	0	M+Na, M+K, M+H	C7H14O7	-0.915177	4.86596	5.61219e-08	2.56305e-06	-1.35081	0.392073	96579	246329	107863	94536.6	90792.4	93172.1	98861.2	94249	283515	264141	250034	219121	221556	239609
4.80_331.0808m/z	331.081	4.79507	pos	Aflatoxin B2a	HMDB0035598	Phenylpropanoids and polyketides	Coumarins and derivatives	Furanocoumarins			56.5	87.2	M+H	C17H14O7	-1.38529	4.81393	7.54299e-06	8.04949e-05	1.67979	3.20381	221766	69219.3	238135	178703	269693	226904	257850	159310	57354.8	70349.6	67168.8	75827.7	71379.8	73235.2
4.20_563.1400m/z	563.14	4.20423	neg	Apigenin 7-apiofuranosyl-(1->6)-glucoside	LMPK12110391	Phenylpropanoids and polyketides	Flavonoids	Flavonoid glycosides			49.6	50.7	M-H	C26H28O14	-1.09583	4.79786	1.53942e-06	2.54324e-05	1.03368	2.04724	290656	141975	289250	271510	335466	258394	317659	271658	114114	151640	137338	162905	162255	123598
8.02_210.1617n	228.196	8.01568	pos	10-tridecynoic acid	LMFA01030603	Lipids and lipid-like molecules	Fatty Acyls	Fatty Acids and Conjugates			49.9	56.4	M+H, M+NH4, M+H-H2O	C13H22O2	-1.31203	4.79034	0.00141434	0.00464674	-0.5189	0.697904	404124	579055	424602	422569	438148	397822	361201	380404	712917	649897	613116	516145	504240	478012
0.70_113.0001m/z	113	0.704583	pos	Methylphosphate	HMDB0061711	Organic acids and derivatives	Organic phosphoric acids and derivatives	Phosphate esters			39.6	1.24	M+H	CH5O4P	2.44187	4.74728	2.2272e-05	0.000186027	-0.518103	0.69829	347532	497690	370823	345291	356799	347523	336067	328688	419657	527864	535492	462795	504917	535416
0.71_562.1611n	1123.31	0.710383	neg	Vialinin A	45274	Unclassified	Unclassified	Unclassified			38.5	0	M-H, 2M-H	C34H26O8	-2.99166	4.72564	0.00185037	0.00579892	0.595674	1.51118	515467	341103	627335	542016	435429	604833	430681	452509	348765	263606	376058	369340	394520	294328
14.01_140.0817m/z	140.082	14.0117	pos	4-Amino-5-hydroxymethyl-2-methylpyrimidine	3265	Organoheterocyclic compounds	Diazines	Pyrimidines and pyrimidine derivatives		C01279	48.7	46.7	M+H	C6H9N3O	-1.21782	4.63482	1.30617e-05	0.00012126	-0.164742	0.892088	1.1792e+06	1.32184e+06	1.16648e+06	1.19542e+06	1.19263e+06	1.18463e+06	1.16198e+06	1.17404e+06	1.35086e+06	1.37457e+06	1.35065e+06	1.27344e+06	1.28434e+06	1.29718e+06
6.88_163.0388m/z	163.039	6.87997	pos	4-Methylphthalic anhydride	291053	Unclassified	Unclassified	Unclassified			50.7	59.2	M+H	C9H6O3	-1.28072	4.63275	0.00294705	0.00850473	-0.696899	0.616897	272769	442164	273825	246650	330546	292529	263047	230019	409044	621736	421710	486137	361542	352814
4.63_565.1920m/z	565.192	4.63405	neg	(+)-Brusatol	HMDB0243532	Lipids and lipid-like molecules	Prenol lipids	Terpene lactones			41.4	10.1	M+FA-H	C26H32O11	-1.31226	4.52832	1.42423e-05	0.000129897	0.893236	1.85734	294232	158416	252413	362555	276461	272121	295244	306598	131608	170391	168821	157044	143055	179577
15.32_127.0633n	172.061	15.3193	neg	2,3,4,5-Tetrahydro-2-pyridinecarboxylic acid	HMDB0012130	Organic acids and derivatives	Carboxylic acids and derivatives	Amino acids, peptides, and analogues		C00450	42.7	14.8	M+FA-H, 2M-H	C6H9NO2	-0.253788	4.52369	7.0871e-05	0.000443963	-0.295293	0.814907	617164	757343	660693	647889	632834	595530	579404	586630	806391	786188	783136	739294	725468	703578
10.06_354.2764n	337.273	10.0619	pos	2-Linoleoyl Glycerol	63032	Lipids and lipid-like molecules	Fatty Acyls	Lineolic acids and derivatives			57.8	95	M+H-H2O, M+H, M+K	C21H38O4	-1.79276	4.51295	0.00523412	0.0136302	0.203938	1.15184	1.26611e+06	1.09921e+06	1.3197e+06	1.3104e+06	1.2291e+06	1.2748e+06	1.17337e+06	1.28929e+06	1.22341e+06	991473	1.00611e+06	1.03171e+06	1.16393e+06	1.17861e+06
5.49_297.0376m/z	297.038	5.49362	neg	N-(3-ethoxypropyl)-4-(1,2-oxazol-5-yl)thiophene-2-sulfonamide	1000290	Unclassified	Unclassified	Unclassified			37.7	0	M-H2O-H	C12H16N2O4S2	0.885583	4.50037	3.74031e-05	0.000274072	0.776777	1.7133	329979	192598	324475	302278	313011	308648	347588	383874	155126	144122	198589	229805	233077	194871
0.69_194.9453m/z	194.945	0.692883	neg	Phosphoric acid	3231	Homogeneous non-metal compounds	Non-metal oxoanionic compounds	Non-metal phosphates		C00009	38.4	0	2M-H	H3O4P	-6.11445	4.48416	4.91004e-08	2.32359e-06	-0.710872	0.610951	199493	326529	204084	196033	176843	205737	203105	211158	347955	306443	324352	308499	346088	325840
0.70_203.0525m/z	203.052	0.704583	pos	L-Galactose	HMDB0033704	Organic oxygen compounds	Organooxygen compounds	Carbohydrates and carbohydrate conjugates		C01825	40	2.66	M+Na	C6H12O6	-0.87089	4.45282	0.000377776	0.00159613	-0.217629	0.859978	877750	1.02067e+06	905020	862731	855892	871639	850284	920934	1.1231e+06	1.05776e+06	1.01855e+06	972076	979334	973178
0.75_665.1440m/z	665.144	0.7455	neg	Meglitinide	HMDB0254413	Benzenoids	Benzene and substituted derivatives	Benzoic acids and derivatives			40.2	26.5	2M-H	C17H16ClNO4	-3.39289	4.4379	3.2591e-06	4.39087e-05	0.721345	1.64872	327414	198587	350316	305297	292368	338898	318697	358906	189122	175495	182872	236809	201740	205483
4.79_559.1062m/z	559.106	4.79497	neg	Cefpirome	HMDB0041852	Organoheterocyclic compounds	Lactams	Beta lactams		C11199	39.9	11.4	M+FA-H	C22H22N6O5S2	-2.51331	4.43481	3.49414e-08	1.86088e-06	1.43315	2.70035	196321	72701.9	189343	204726	205283	195878	208965	173729	60471	54704.1	62568.9	84895.2	82014.1	91558.4
0.71_537.0617m/z	537.062	0.710383	neg	3-(5-Acetamido-2-hydroxyphenyl)sulfanyl-2-oxopropanoic acid	HMDB0255408	Benzenoids	Benzene and substituted derivatives	Anilides			38.2	0	2M-H	C11H11NO5S	-4.81824	4.38382	0.00282589	0.00822917	-0.625004	0.648418	280023	431856	285258	185240	231042	296813	355337	326449	369513	464672	396358	489348	346940	524305
5.22_142.0982n	187.096	5.22465	neg	xi-Tetrahydro-6-propyl-2H-pyran-2-one	93034	Organoheterocyclic compounds	Lactones	Delta valerolactones			38	0	M-H, M+FA-H	C8H14O2	-8.15329	4.3826	4.58547e-10	1.70615e-07	-0.914915	0.530375	134738	254044	135520	129705	131848	141608	138957	130792	243063	268087	267144	241086	251447	253436
10.84_520.2674m/z	520.267	10.836	neg	PS(18:2(9Z,12Z)/0:0)	LMGP03050011	Lipids and lipid-like molecules	Glycerophospholipids	Glycerophosphoserines			51.5	61.4	M-H	C24H44NO9P	-1.26813	4.35815	1.2502e-05	0.000117595	0.388506	1.30904	534041	407965	557855	482150	529074	526097	574403	534670	393910	395430	392772	425580	446400	393699
14.79_107.0345m/z	107.035	14.7916	neg	Glycerol oxide	HMDB0252843	Organic oxygen compounds	Organic hydroperoxides	Unclassified			38.5	0	M-H	C3H8O4	-4.00973	4.34316	1.75623e-05	0.000153797	-0.299917	0.812299	544357	670144	576496	567969	564496	527564	517535	512083	706893	691939	683648	658044	648526	631813
10.23_276.2085n	277.216	10.2255	pos	Ixoric acid	LMFA02000296	Lipids and lipid-like molecules	Fatty Acyls	Octadecanoids			52.9	69	M+H-H2O, M+H	C18H28O2	-1.69142	4.32584	1.91729e-08	1.29267e-06	0.848494	1.80062	264341	146806	244700	256138	274421	254713	274666	281411	130408	150519	139783	162062	150756	147306
4.76_799.2085m/z	799.208	4.76113	neg	Spinosin C	HMDB0037463	Phenylpropanoids and polyketides	Flavonoids	Flavonoid glycosides			39.6	0	M+FA-H	C37H38O17	-0.811938	4.32078	1.17268e-06	2.08178e-05	1.929	3.80792	162872	42772	121075	184849	199879	169567	155053	146811	36373.7	45352.8	40970.8	43616.3	48607.3	41711.1
2.14_148.0523n	166.086	2.14093	pos	3,4-Dihydro-2H-1-benzopyran-2-one	3,4-Dihydro-2H-1-benzopyran-2-one	Phenylpropanoids and polyketides	3,4-dihydrocoumarins	Unclassified	***	C02274	44.5	32.5	M+H, M+NH4, M+H-H2O	C9H8O2	-0.764476	4.2993	1.51799e-09	3.21806e-07	0.840515	1.79069	260610	145536	247021	265918	257939	251927	259432	281425	155761	145443	142213	142405	149315	138080
0.71_903.7677m/z	903.768	0.710383	neg	2-Hydroxy-24-keto-octacosanolide	LMFA07040063	Lipids and lipid-like molecules	Fatty Acyls	Fatty esters			36.8	0	2M-H	C28H52O4	2.09273	4.26014	3.28133e-07	8.42094e-06	2.42017	5.35233	142584	26639.5	164685	175850	129784	128504	116251	140427	15941.4	28463.9	31863	21386	29837	32345.9
6.68_292.2034n	275.2	6.68277	pos	13S-HODTA	LMFA02000373	Lipids and lipid-like molecules	Fatty Acyls	Octadecanoids			52.5	66.8	M+H-H2O, M+H	C18H28O3	-1.46556	4.24105	5.09664e-05	0.000346486	0.389161	1.30963	521459	398172	523881	508683	505102	578061	506580	506444	375067	438055	404770	424753	342994	403394
4.37_448.1003n	449.108	4.37088	pos	6-C-Galactosylluteolin	48904	Unclassified	Unclassified	Unclassified		C01821	53.8	71	M+H, M+Na	C21H20O11	-0.65735	4.23525	0.000614649	0.00236679	-1.53391	0.34534	69707.7	201852	86191.5	35793.8	142846	36219.8	96131.8	21063.5	170698	259609	151243	161623	244712	223227
10.58_435.2512m/z	435.251	10.5807	neg	PA(0:0/18:1(9Z))	LMGP10050014	Lipids and lipid-like molecules	Glycerophospholipids	Glycerophosphates			52.1	65.2	M-H	C21H41O7P	-1.0982	4.23466	0.0139597	0.0305935	-0.156064	0.89747	1.42391e+06	1.58658e+06	1.50049e+06	1.43735e+06	1.2899e+06	1.42533e+06	1.38019e+06	1.51018e+06	1.6724e+06	1.50556e+06	1.44941e+06	1.52289e+06	1.67046e+06	1.69874e+06
7.14_681.4550m/z	681.455	7.1354	neg	Leu-Pro-Ile	HMDB0304805	Organic acids and derivatives	Carboxylic acids and derivatives	Amino acids, peptides, and analogues			36.2	0.0951	2M-H	C17H31N3O4	-0.952948	4.21344	0.00109076	0.0037588	0.662383	1.58269	366866	231798	462280	327006	326827	420601	363061	301419	169991	226587	252512	280173	213938	247587
4.80_476.1316n	477.139	4.79507	pos	Orientin 7,3'-dimethyl ether	HMDB0037450	Phenylpropanoids and polyketides	Flavonoids	Flavonoid glycosides			51.9	61.8	M+H, M+Na, M+H-H2O	C23H24O11	-0.610226	4.14933	0.00272501	0.00798194	0.616246	1.53288	391414	255345	400837	324379	513579	400216	415757	293715	207194	299694	239248	251584	244619	289731
6.68_396.2116n	395.204	6.67915	neg	Isopetasoside	HMDB0029622	Lipids and lipid-like molecules	Prenol lipids	Terpene glycosides			37.1	0	M-H, M+FA-H	C21H32O7	-7.9698	4.12835	0.00389041	0.010707	0.310926	1.2405	715859	577071	775825	644517	620606	765828	790717	697661	539173	601408	654666	580752	493620	592809
11.30_461.2670m/z	461.267	11.3002	neg	9-Octadecenoic acid (9Z)-, (2-hydroxy-2-oxido-1,2-oxaphospholan-4-yl)methyl ester	HMDB0245757	Lipids and lipid-like molecules	Fatty Acyls	Fatty acid esters			39	0.14	M+FA-H	C22H41O5P	-0.965844	4.09734	0.000370934	0.00157231	1.05526	2.07809	230128	110740	164927	279027	250747	243137	220922	222009	182484	82925.8	81494.2	77149.7	117340	123048
15.32_213.0885m/z	213.088	15.3193	neg	Threonylhydroxyproline	HMDB0029062	Organic acids and derivatives	Carboxylic acids and derivatives	Amino acids, peptides, and analogues			43.1	18.9	M-H2O-H	C9H16N2O5	1.64162	4.05943	7.52685e-05	0.000464654	-0.296757	0.81408	494636	607601	531948	520877	507098	477873	462316	467703	641866	630330	634157	590335	580706	568209
14.34_197.1031m/z	197.103	14.3407	pos	Acetylisoniazid	HMDB0041821	Organoheterocyclic compounds	Pyridines and derivatives	Pyridinecarboxylic acids and derivatives		C07585	46.2	34.3	M+NH4	C8H9N3O2	-1.15461	4.04862	0.000167664	0.000852316	-0.201444	0.86968	768236	883355	781422	772209	769211	738920	761000	786657	910782	931780	914887	823056	832905	886722
10.51_654.3820n	699.38	10.5062	neg	DGMG(16:0/0:0)	LMGL04010017	Lipids and lipid-like molecules	Glycerolipids	Glycosylmonoradylglycerols			53.1	67.3	M-H, M+FA-H	C31H58O14	-0.964173	4.00656	9.69684e-06	9.70769e-05	0.789487	1.72846	252193	145906	255724	279881	218138	282579	235801	241035	138351	122266	133695	174959	160116	146050
10.22_791.3677m/z	791.368	10.2169	neg	1-(3,5-dimethylbenzoyl)-N-[(4-methylsulfanylphenyl)methyl]piperidine-3-carboxamide	997431	Unclassified	Unclassified	Unclassified			38	0	2M-H	C23H28N2O2S	0.906863	3.9927	1.71073e-07	5.28428e-06	1.31692	2.49134	168778	67746	168691	164701	176366	163457	191949	147507	69239.3	46705.4	67400.3	86731.6	67590.2	68809.2
13.73_555.2835m/z	555.284	13.7313	neg	SQMG(16:0/0:0)	LMGL04010021	Lipids and lipid-like molecules	Glycerolipids	Glycosylmonoradylglycerols			45.4	36.9	M-H	C25H48O11S	-1.6374	3.98458	1.5404e-06	2.54324e-05	0.626929	1.54427	291828	188974	281067	268249	309407	291064	315248	285934	159839	184299	208106	206625	183324	191652
0.67_132.0535n	133.061	0.670267	pos	L-Asparagine	14	Organic acids and derivatives	Carboxylic acids and derivatives	Amino acids, peptides, and analogues		C00152	57.5	92.2	M+H, M+Na	C4H8N2O3	-0.0102783	3.98198	7.06103e-09	7.2703e-07	1.6128	3.05844	147582	48254.1	141510	166309	152830	144601	131902	148342	50034.2	57130.5	53627.2	48973.3	36508.3	43250.9
3.94_320.1481n	319.141	3.9408	neg	Octanoylglucuronide	HMDB0010347	Organic oxygen compounds	Organooxygen compounds	Carbohydrates and carbohydrate conjugates		C03033	44	26.4	M-H, M+FA-H, 2M-H, M-H2O-H	C14H24O8	3.13042	3.97602	0.000797714	0.00292014	-0.607036	0.656544	225176	342971	214794	192312	273880	206495	244947	218628	377061	413592	285447	342163	362719	276846
11.16_788.5423m/z	788.542	11.1621	pos	PA(19:0/20:4(6Z,8E,10E,14Z)-2OH(5S,12R))	HMDB0264444	Unclassified	Unclassified	Unclassified			37.6	0	M+NH4	C42H75O10P	-1.67852	3.95278	3.31939e-05	0.000250824	0.208814	1.15574	780891	675664	723210	802994	807554	795160	769662	786763	700969	674657	690375	676484	661155	650345
3.69_202.0439m/z	202.044	3.69385	pos	L-Oxalylalbizziine	HMDB0039164	Organic acids and derivatives	Carboxylic acids and derivatives	Amino acids, peptides, and analogues			54.6	85.7	M+H-H2O	C6H9N3O6	-8.76356	3.93988	0.000175785	0.000883031	-0.240625	0.846378	599309	708087	589009	580498	642843	605283	563971	614251	750290	667406	730632	675718	741447	683029
0.73_431.1034m/z	431.103	0.728817	neg	1-(Perfluorohexyl)octane	HMDB0243805	Organohalogen compounds	Organofluorides	Unclassified			38.9	0	M-H	C14H17F13	-3.57095	3.93937	0.000163269	0.000835224	0.440302	1.35689	412774	304206	375585	395913	366116	419073	454014	465941	307327	299343	297376	341736	294199	285254
11.77_494.3813n	512.415	11.7679	pos	Heptaethylene glycol monododecyl ether	HMDB0251574	Organic oxygen compounds	Organooxygen compounds	Ethers			45.9	35.2	M+NH4, M+Na, M+H	C26H54O8	-1.16889	3.92095	0.000932323	0.00330673	-0.0956301	0.935863	1.67829e+06	1.79331e+06	1.63441e+06	1.70147e+06	1.72894e+06	1.65614e+06	1.67922e+06	1.66957e+06	1.74041e+06	1.84746e+06	1.82083e+06	1.72578e+06	1.78927e+06	1.83611e+06
8.69_547.2794m/z	547.279	8.6901	neg	Hordatine A	HMDB0030461	Phenylpropanoids and polyketides	2-arylbenzofuran flavonoids	Unclassified		C08307	38.9	0	M-H2O-H	C28H38N8O5	1.21631	3.86124	6.49509e-05	0.000414831	-0.302558	0.810813	436689	538581	420831	461644	452906	463873	381739	439140	544613	565025	517352	512090	559616	532792
15.32_157.0505m/z	157.05	15.3193	neg	xi-2,3-Dihydro-3,5-dihydroxy-6-methyl-4H-pyran-4-one	HMDB0036380	Organoheterocyclic compounds	Pyrans	Pyranones and derivatives			41.4	13.4	M-H	C7H10O4	-0.915258	3.8584	9.31207e-05	0.000543465	-0.284041	0.821287	471885	574567	504166	495470	483492	453370	443564	451245	614333	593585	594430	560551	550324	534180
0.69_177.9419n	176.935	0.692883	neg	Pyrophosphate	3306	Homogeneous non-metal compounds	Non-metal oxoanionic compounds	Non-metal pyrophosphates		C00013	39.1	5.74	M-H2O-H, M-H	H4O7P2	-7.55115	3.84234	2.8556e-08	1.66143e-06	-0.690734	0.619538	151462	244476	155633	151262	136947	146459	158682	159790	250296	228552	251617	232214	260046	244130
10.31_593.2726m/z	593.273	10.3106	neg	PI(18:3(9Z,12Z,15Z)/0:0)	LMGP06050028	Lipids and lipid-like molecules	Glycerophospholipids	Glycerophosphoinositols			48.3	44.4	M-H	C27H47O12P	-1.06172	3.8321	0.030134	0.0576517	0.348412	1.27316	670712	526809	563808	654318	758909	671782	699378	676077	395767	477103	444858	479210	668668	695251
4.34_338.0636n	337.056	4.34047	neg	Umbelliferone glucuronide	HMDB0240564	Phenylpropanoids and polyketides	Coumarins and derivatives	Coumarin glycosides			53.5	69	M-H, 2M-H	C15H14O9	-0.559423	3.82357	2.34382e-05	0.000193391	1.13621	2.19803	180148	81958.9	145974	179207	167273	198618	166519	223296	81819	57836.8	71492.6	107086	96883	76636.5
10.65_838.5589m/z	838.559	10.6535	neg	PE(22:2(13Z,16Z)/18:3(6Z,9Z,12Z))	HMDB0009556	Lipids and lipid-like molecules	Glycerophospholipids	Glycerophosphoethanolamines		C00350	38.6	0	M+FA-H	C45H80NO8P	-1.8245	3.80688	2.53709e-05	0.000205251	-0.1818	0.881602	724183	821440	734182	754338	739644	724906	704596	687434	824683	855657	834970	803720	798518	811092
6.68_678.4307n	679.438	6.68277	pos	Descladinose roxithromycin	HMDB0060814	Organic oxygen compounds	Organooxygen compounds	Carbohydrates and carbohydrate conjugates			43.3	19.4	M+H, M+Na	C33H62N2O12	0.608779	3.75817	4.03571e-06	5.06019e-05	1.03248	2.04553	181033	88501.5	174875	180207	168748	220863	178907	162594	76630.6	105975	88908.9	97899.6	67021	94573.5
10.07_677.3746m/z	677.375	10.0651	neg	Cuscutic resinoside A	LMSL05000008	Lipids and lipid-like molecules	Saccharolipids	Other acyl sugars			40.1	2.86	M+FA-H	C32H56O12	-1.2492	3.74644	5.15964e-06	6.05367e-05	1.04266	2.06003	178157	86482.9	200653	175111	160239	190405	198419	144116	92410	89103	64087.9	93957.4	82807.9	96531.3
0.80_332.0739n	331.067	0.79645	neg	beta-Glucogallin	HMDB0038728	Phenylpropanoids and polyketides	Tannins	Unclassified			45.3	29.2	M-H, 2M-H	C13H16O10	-1.31172	3.72231	0.0327992	0.0618125	-0.150171	0.901143	1.28203e+06	1.42266e+06	1.26277e+06	1.20978e+06	1.30738e+06	1.15223e+06	1.40639e+06	1.35361e+06	1.53931e+06	1.24264e+06	1.44616e+06	1.41247e+06	1.4989e+06	1.39651e+06
9.47_484.2798n	507.269	9.46972	pos	PG(16:0/0:0)[U]	40874	Unclassified	Unclassified	Unclassified			57.7	91.7	M+H, M+Na, M+H-H2O	C22H45O9P	-0.696684	3.67566	3.70021e-05	0.000272252	0.822322	1.76825	208905	118142	197360	230441	204751	195869	198076	226934	136807	88758.9	89984.6	102032	149885	141387
9.80_857.3393m/z	857.339	9.79938	neg	Azeloprazole	HMDB0248793	Organoheterocyclic compounds	Benzimidazoles	Sulfinylbenzimidazoles			37.2	0	2M-H	C22H27N3O4S	2.51545	3.67176	2.38446e-06	3.48619e-05	1.12829	2.18599	160812	73564.9	148184	170850	176068	136017	176314	157443	58626.9	57852	71267.6	88918.9	93991.1	70732.9
4.49_372.1052n	371.098	4.48562	neg	3-(Benzoyloxy)-2-hydroxypropyl ?-D-glucopyranosiduronic acid	984911	Unclassified	Unclassified	Unclassified			54.7	78.3	M-H, 2M-H	C16H20O10	-1.2387	3.6684	0.000591505	0.00229693	0.711563	1.63758	250338	152871	208234	252973	235259	212109	315862	277590	184083	124006	153377	181792	141904	132064
4.63_520.1944n	543.184	4.6277	pos	(7'S,8'S)-4,7'-Epoxy-3,8'-bilign-7-ene-3',5-dimethoxy-4',9,9'-triol 4'-glucoside	HMDB0040636	Phenylpropanoids and polyketides	2-arylbenzofuran flavonoids	Unclassified			45	28.1	M+H-H2O, M+Na, M+NH4	C26H32O11	-0.213983	3.66004	0.000103263	0.000587256	0.850743	1.80343	208733	115742	159296	217457	243915	219512	209054	203163	94563.8	98748.8	144645	143103	120624	92767.7
10.64_813.5468m/z	813.547	10.6415	neg	N-benzyl-N-[[7-(4-ethylpiperazin-1-yl)-5-methyl-[1,2,4]triazolo[1,5-a]pyrimidin-2-yl]methyl]propan-2-amine	1025230	Unclassified	Unclassified	Unclassified			36	0	2M-H	C23H33N7	-6.6273	3.6599	3.29305e-06	4.41073e-05	-0.319467	0.801366	351849	439061	365815	370247	365003	353228	336251	320548	452325	447689	449308	433920	425769	425354
4.32_631.1276m/z	631.128	4.3152	neg	Apigenin 7-O-(6''-malonyl-apiosyl-glucoside)	HMDB0301683	Phenylpropanoids and polyketides	Flavonoids	Flavonoid glycosides			55.5	86.5	M-H2O-H	C29H30O17	-4.43439	3.65786	7.53336e-05	0.000464654	0.684671	1.60734	244441	152078	221243	226251	236851	263868	227561	290871	142245	125019	141259	190155	157933	155859
4.20_356.1104n	355.103	4.20423	neg	trans-p-Feruloyl-beta-D-glucopyranoside	HMDB0301952	Phenylpropanoids and polyketides	Cinnamic acids and derivatives	Hydroxycinnamic acids and derivatives		C17759	52.8	68.3	M-H, 2M-H	C16H20O9	-0.964296	3.65475	0.00968291	0.0227214	-0.398641	0.758573	363276	478895	389103	320119	429976	291883	388557	360021	433576	467144	478958	497461	606400	389829
7.13_330.2399n	353.229	7.13383	pos	9S,10S,11R-trihydroxy-12Z-octadecenoic acid	74943	Lipids and lipid-like molecules	Fatty Acyls	Octadecanoids			56	85.2	M+Na, M+K, M+NH4, M+H-H2O	C18H34O5	-2.07272	3.64927	0.0356553	0.0662961	0.16242	1.11916	1.26665e+06	1.13178e+06	1.19089e+06	1.24987e+06	1.16517e+06	1.3537e+06	1.23423e+06	1.40603e+06	1.26048e+06	1.1464e+06	1.08557e+06	1.21501e+06	985988	1.09722e+06
10.75_521.2749n	522.282	10.7468	pos	LysoPS(18:2(9Z,12Z)/0:0)	HMDB0240604	Lipids and lipid-like molecules	Glycerophospholipids	Glycerophosphoserines			49.3	48.7	M+H, M+NH4, M+Na	C24H44NO9P	-0.932151	3.63988	0.000113969	0.000632095	0.348313	1.27307	427650	335920	457515	402603	428363	399906	468693	408820	313024	333126	318969	344684	374769	330949
5.30_441.3446n	464.334	5.29743	pos	hydroxyoctadecenoylcarnitine	HMDB0253282	Lipids and lipid-like molecules	Fatty Acyls	Fatty acids and conjugates			37.3	0.843	M+Na, M+K	C25H47NO5	-1.91463	3.62907	0.00833698	0.0200433	-0.224393	0.855955	682068	796851	631979	807660	714310	658200	703927	576334	821189	829316	774883	756834	827034	771848
15.10_819.5255m/z	819.526	15.1049	neg	MGDG(18:3(9Z,12Z,15Z)/18:3(9Z,12Z,15Z))	LMGL05010001	Lipids and lipid-like molecules	Glycerolipids	Glycosyldiradylglycerols			42.1	13.1	M+FA-H	C45H74O10	-1.15198	3.6087	8.49378e-05	0.000509551	0.936005	1.91322	188449	98498.1	212983	193128	171341	185923	185023	182294	115180	47141.4	107867	138704	104109	77988.4
9.64_738.3547m/z	738.355	9.63893	neg	Vaniprevir	HMDB0259762	Organic acids and derivatives	Carboxylic acids and derivatives	Amino acids, peptides, and analogues			37.5	0	M-H2O-H	C38H55N5O9S	0.708272	3.60216	2.80495e-06	3.93828e-05	0.847366	1.79921	189589	105374	198889	194865	183275	200979	185294	174235	97397	103304	74849.6	104707	122704	129279
4.43_729.1256m/z	729.126	4.43398	neg	N-[4-[3-(4-fluorophenyl)-1,2,4-oxadiazol-5-yl]phenyl]thiophene-2-carboxamide	1016114	Unclassified	Unclassified	Unclassified			36.8	0	2M-H	C19H12FN3O2S	8.22695	3.60205	4.89591e-05	0.00033566	0.879726	1.84003	192171	104439	209153	216223	149529	158103	224339	195676	107714	111556	102744	106895	100721	97003.5
9.31_317.2925n	318.3	9.30635	pos	Phytosphingosine	7066	Organic nitrogen compounds	Organonitrogen compounds	Amines		C12144	53.2	70.5	M+H-H2O, M+H	C18H39NO3	-1.40545	3.58727	1.42679e-05	0.000130042	-0.889342	0.53986	99755.7	184780	109702	84087.6	89484.6	103629	102072	109559	164308	151686	217512	183960	204377	186840
13.06_579.2838m/z	579.284	13.0614	neg	(S)-3-(4-Methoxyphenyl)-N-((S)-1-((R)-2-methyloxiran-2-yl)-1-oxo-3-phenylpropan-2-yl)-2-((S)-2-(2-morpholinoacetamido)propanamido)propanamide	HMDB0260206	Organic acids and derivatives	Carboxylic acids and derivatives	Amino acids, peptides, and analogues			38	0	M-H	C31H40N4O7	2.32157	3.58249	2.94176e-06	4.08981e-05	0.726515	1.65464	211820	128016	208682	193193	227228	216602	224967	200248	100177	120851	151164	125123	133325	137456
10.07_859.3550m/z	859.355	10.0651	neg	2-[3,5-dimethyl-1-[4-(4-methylphenyl)-1,3-thiazol-2-yl]pyrazol-4-yl]-N-(2,4-dimethylphenyl)acetamide	1016048	Unclassified	Unclassified	Unclassified			37.5	0	2M-H	C25H26N4OS	-3.71018	3.57583	1.72937e-06	2.76911e-05	0.841221	1.79157	186757	104242	198731	184892	175976	202048	199830	159066	111017	106107	83987.6	113847	98463.9	112031
4.42_329.0276m/z	329.028	4.4186	neg	Inosinic acid	HMDB0000175	Nucleosides, nucleotides, and analogues	Purine nucleotides	Purine ribonucleotides		C00130	39.4	5.21	M-H2O-H	C10H13N4O8P	-4.84381	3.56021	8.25703e-05	0.000498326	1.13337	2.19371	159978	72925.7	168154	167830	118935	123731	183706	197510	61861.5	59138.3	76245.8	85476.3	78539	76293.2
0.77_118.0865m/z	118.086	0.772567	pos	N-Methyl-a-aminoisobutyric acid	6508	Organic acids and derivatives	Carboxylic acids and derivatives	Amino acids, peptides, and analogues			51.7	66.8	M+H	C5H11NO2	2.06536	3.50966	1.05977e-05	0.000103989	0.834043	1.78267	186534	104637	203148	174347	156200	220888	173360	191264	113121	100853	109834	90376	103482	110158
0.61_157.0850n	175.119	0.61325	pos	V-Pyrro/NO	HMDB0259734	Organoheterocyclic compounds	Pyrrolidines	Unclassified			39.8	5.85	M+H, M+NH4	C6H11N3O2	-0.562354	3.50483	1.79401e-07	5.47188e-06	0.938774	1.9169	162373	84706.1	145737	179440	168027	143485	173233	164315	83587.4	86330.1	84852.4	85514.5	79016.9	88935.5
0.68_304.1267n	303.119	0.675783	neg	Deoxyfructosazine	HMDB0038696	Organoheterocyclic compounds	Diazines	Pyrazines			39.2	1.35	M-H2O-H, M-H	C12H20N2O7	-1.2499	3.50075	8.01659e-07	1.58919e-05	1.08854	2.12658	148451	69807.1	123647	165196	155725	163763	144372	138000	59157.6	73385.9	64128	72965	80772.1	68434
0.75_324.0354n	323.028	0.7455	neg	Uridine monophosphate (UMP)	3453	Unclassified	Unclassified	Unclassified			55.2	79.3	M-H, 2M-H	C9H13N2O9P	-1.43165	3.48992	0.000633103	0.00242357	0.234489	1.17649	597540	507901	605063	587904	575115	613843	574575	628744	533267	441031	487303	552027	514007	519772
0.71_1074.8246m/z	1074.82	0.710383	neg	4-(4-Hydroxy-3-isopropylphenoxy)-3,5-diiodophenylacetic acid	HMDB0246055	Benzenoids	Benzene and substituted derivatives	Diphenylethers			38.3	0	2M-H	C17H16I2O4	3.98452	3.48816	2.91753e-08	1.69167e-06	2.87395	7.33071	88886.7	12125.3	101182	76260.7	85480	81640.1	96809.2	91948.1	0.0941314	17811.8	20407.7	8652.68	17860.9	8018.34
0.69_549.2132m/z	549.213	0.686067	pos	Butanediamide, N4-(5-(acetylamino)-1-((methylamino)carbonyl)pentyl)-N1-hydroxy-2-(((4-hydroxyphenyl)thio)methyl)-3-(2-methylpropyl)-, (2S-(N4(R*),2R*,3S*))-	HMDB0248900	Organosulfur compounds	Thioethers	Aryl thioethers			37.8	0	M+K	C24H38N4O6S	-2.28165	3.47293	9.33976e-09	8.35122e-07	1.78024	3.43483	106878	31115.9	105351	107352	116606	118944	99642.5	93372	24134.3	33889.5	32525.9	36933.1	27620.9	31591.6
10.65_886.5553n	887.563	10.6496	pos	PG(i-21:0/20:5(7Z,9Z,11E,13E,17Z)-3OH(5,6,15))	HMDB0272053	Unclassified	Unclassified	Unclassified			38.5	0	M+H, M+Na	C47H83O13P	-2.08365	3.42386	0.00796395	0.0192817	0.199052	1.14794	774627	674795	811981	788094	703617	720756	798004	825309	617705	614685	652054	698838	726666	738824
14.30_613.4818m/z	613.482	14.3033	pos	DG(i-16:0/20:5(5Z,8Z,11Z,14Z,16E)-OH(18R)/0:0)	HMDB0299260	Unclassified	Unclassified	Unclassified			50.8	79	M+H-H2O	C39H66O6	-1.40984	3.41408	8.45055e-06	8.72744e-05	0.54769	1.46174	243355	166483	258412	258436	251700	216202	239329	236050	172150	140647	179348	183872	164581	158296
13.87_121.0642n	122.071	13.8652	pos	Pyridin-4-ylmethyldiazene	HMDB0257681	Organoheterocyclic compounds	Pyridines and derivatives	Unclassified			45.3	31.1	M+H, M+NH4	C6H7N3	1.61029	3.3949	0.000699248	0.00262589	-0.102973	0.931112	1.1503e+06	1.2354e+06	1.09086e+06	1.15648e+06	1.17008e+06	1.18971e+06	1.16633e+06	1.12833e+06	1.23819e+06	1.27481e+06	1.24695e+06	1.23368e+06	1.21364e+06	1.20514e+06
5.30_578.1264n	579.134	5.29743	pos	Cicerin 7-(6-malonylglucoside)	HMDB0040604	Phenylpropanoids and polyketides	Isoflavonoids	Isoflavonoid O-glycosides			55.1	80.5	M+H, M+Na	C26H26O15	-1.34884	3.39122	5.5705e-06	6.42152e-05	1.30147	2.46481	126392	51278.8	113047	148986	133775	124357	139937	98252.1	44207.4	34340.8	57531.8	57103.3	61073	53416.6
9.64_260.2135n	261.221	9.63562	pos	6-[1]-ladderane hexanol	LMFA01140088	Lipids and lipid-like molecules	Fatty Acyls	Fatty Acids and Conjugates			50.7	58.5	M+H-H2O, M+H	C18H28O	-2.02809	3.363	6.23922e-07	1.32664e-05	0.901509	1.86802	155473	83228.9	150264	181225	141779	148431	152108	159032	81302.3	76843.1	71464.4	89422.2	87958.2	92383.1
0.71_551.0777m/z	551.078	0.710383	neg	2-beta-d-Ribofuranosyl thiazole-4-carboxamide	HMDB0245037	Organic oxygen compounds	Organooxygen compounds	Carbohydrates and carbohydrate conjugates			37.8	0	2M-H	C9H12N2O6S	3.13031	3.3591	0.000110616	0.000617974	-1.06677	0.477387	70883.8	148483	90173	63718.6	61335.9	94293.5	64169.8	51611.7	108056	161558	149540	177307	128759	165678
10.43_353.2680m/z	353.268	10.4285	pos	MG(18:3(9Z,12Z,15Z)/0:0/0:0)	HMDB0011570	Lipids and lipid-like molecules	Fatty Acyls	Lineolic acids and derivatives			52.5	67.8	M+H	C21H36O4	-1.76179	3.32021	5.36509e-07	1.19147e-05	0.903721	1.87089	151799	81137.5	157896	146038	158907	132875	152197	162880	71326.4	64943.6	83546.4	89337.1	92860.2	84811.3
3.89_445.1347m/z	445.135	3.88997	neg	Monotropeoside	HMDB0303042	Organic oxygen compounds	Organooxygen compounds	Carbohydrates and carbohydrate conjugates			41.8	11.7	M-H	C19H26O12	-1.0773	3.31859	6.88277e-07	1.41907e-05	1.2971	2.45734	119221	48516.2	96440.2	121288	109440	137058	115372	135726	48792.6	44287.5	50606.4	48604.4	48224	50582.1
0.80_445.1193m/z	445.119	0.79645	neg	N-Phenylphthalimide	HMDB0255231	Organoheterocyclic compounds	Isoindoles and derivatives	Isoindolines			39.6	0	2M-H	C14H9NO2	-0.173015	3.31134	5.13599e-06	6.03527e-05	0.808365	1.75123	167483	95637.5	171603	153640	172668	167464	172301	167221	96587.7	132681	88604	86974.7	83741	85236.5
15.32_187.0846n	186.077	15.3193	neg	(3R)-3-Hydroxy-N-[(3S)-2-oxooxolan-3-yl]butanamide	HMDB0243607	Organic acids and derivatives	Carboxylic acids and derivatives	Amino acids, peptides, and analogues			40.4	3.44	M-H, 2M-H	C8H13NO4	0.51619	3.28847	6.12261e-05	0.000396327	-0.292861	0.816281	328029	401857	354508	343933	336491	314493	308151	310596	425530	415553	414204	392133	387246	376479
10.06_516.3291n	499.326	10.0619	pos	MGMG(18:2(9Z,12)/0:0)	LMGL04010010	Lipids and lipid-like molecules	Glycerolipids	Glycosylmonoradylglycerols			47.6	41.6	M+H-H2O, M+H	C27H48O9	-1.41193	3.2882	1.45138e-08	1.10078e-06	0.941178	1.9201	141558	73724.3	154248	138948	145343	138536	143238	129034	71693.3	77332.5	63196	77849.7	77479.7	74794.4
5.07_328.2605n	351.25	5.06885	pos	MG(0:0/16:1(9Z)/0:0)	HMDB0011534	Lipids and lipid-like molecules	Glycerolipids	Monoradylglycerols			37.1	0	M+Na, M+K	C19H36O4	-2.75498	3.28027	0.0292904	0.0563166	-0.447919	0.733099	291533	397672	244539	339590	319136	304241	254459	287235	351431	568015	388670	283678	372026	422213
10.64_296.2346n	295.227	10.6415	neg	9-Hydroxylinoleic acid	HMDB0247599	Lipids and lipid-like molecules	Fatty Acyls	Lineolic acids and derivatives			49.1	50.4	M-H, M+FA-H, 2M-H, M-H2O-H	C18H32O3	-1.82492	3.27057	0.0301721	0.0577115	0.284473	1.21797	590742	485024	522836	479803	624849	584174	718958	613835	381484	467292	525910	509117	476730	549611
15.32_130.0394m/z	130.039	15.3193	neg	7h-purine-2,8-diamine	988668	Unclassified	Unclassified	Unclassified			39.4	0	M-H2O-H	C5H5N6	-2.14222	3.27043	0.000103947	0.000589833	-0.295572	0.814749	325248	399200	351426	340992	332830	312441	304962	308835	426500	414223	415012	385792	382181	371491
14.29_981.5779m/z	981.578	14.295	neg	1,2-Di-(9Z,12Z,15Z-octadecatrienoyl)-3-(Galactosyl-alpha-1-6-Galactosyl-beta-1)-glycerol	HMDB0011127	Lipids and lipid-like molecules	Glycerolipids	Glycosylglycerols			50.5	55.8	M+FA-H	C51H84O15	-1.44928	3.26477	0.000558072	0.00218509	0.639215	1.55748	218835	140506	257182	219263	201981	207024	219368	208190	156744	103131	190235	157070	116631	119223
0.68_260.0292n	259.022	0.675783	neg	D-Myoinositol 4-phosphate	6151	Unclassified	Unclassified	Unclassified		C03546	47.3	40.8	M-H, 2M-H, M-H2O-H	C6H13O9P	-2.13168	3.25586	0.000339839	0.00147021	0.261699	1.19889	457264	381406	465117	465701	434436	457514	453962	466854	377750	355886	347665	390094	440172	376869
4.69_513.1006m/z	513.101	4.69362	neg	GYROPHORIC ACID	43638	Lipids and lipid-like molecules	Polyketides	Aromatic polyketides			37.9	0	M+FA-H	C24H20O10	-7.00021	3.23958	1.6348e-05	0.000145335	1.28264	2.43283	118273	48615.2	103697	122001	152062	110081	128376	93418.8	42221.3	42794.6	49208.6	53371.8	42665.5	61429.1
4.51_624.1686n	625.176	4.51455	pos	Scoparin 2''-glucoside	HMDB0038813	Phenylpropanoids and polyketides	Flavonoids	Flavonoid glycosides			56.8	86	M+H, M+Na	C28H32O16	-0.642735	3.21444	0.0346104	0.0647501	0.265785	1.20229	619292	515094	610953	672583	703332	554676	644593	529616	375923	529455	514095	569442	608348	493300
0.77_460.2020m/z	460.202	0.772567	pos	beta-D-Xylopyranosyl-(1->4)-alpha-L-rhamnopyranosyl-(1->2)-D-fucose	HMDB0041225	Organic oxygen compounds	Organooxygen compounds	Carbohydrates and carbohydrate conjugates			39.2	0	M+NH4	C17H30O13	-1.00662	3.20765	1.5723e-06	2.58585e-05	1.90122	3.73528	91229.1	24423.6	114676	81172.3	74215.2	107773	82724.6	86813.6	28176.1	22020.2	23656.6	23846.3	22294.6	26547.9
10.56_793.3834m/z	793.383	10.5619	neg	N-(3-methylbutyl)-1-(2-thiophen-2-ylpyrazolo[1,5-a]pyrazin-4-yl)piperidine-4-carboxamide	997310	Unclassified	Unclassified	Unclassified			37	0	2M-H	C21H27N5OS	4.24137	3.20694	1.18182e-05	0.000112924	0.785682	1.72391	162118	94041.2	182520	166994	138868	165324	166582	152421	82228.9	96466.2	72476.2	98811.1	100297	113967
0.69_184.0732m/z	184.073	0.686067	pos	7-Aminoheptanoic acid	HMDB0247233	Lipids and lipid-like molecules	Fatty Acyls	Fatty acids and conjugates			49.6	58.3	M+K	C7H15NO2	-1.74562	3.20609	0.000206819	0.000999048	0.238598	1.17985	476646	403990	482773	482251	452391	448839	481890	511731	405800	387466	440429	386138	414457	389651
0.73_729.2296m/z	729.23	0.728817	neg	3-[3-(2-ethoxyphenyl)-1,2,4-oxadiazol-5-yl]-6-fluoro-1-methylquinolin-4-one	1038739	Unclassified	Unclassified	Unclassified			39	0	2M-H	C20H16FN3O3	2.43827	3.19273	1.19405e-08	9.61408e-07	1.41558	2.66768	102068	38261.2	89287.6	108454	109680	107741	99295.6	97951.8	42933.7	44694.6	31636.4	37853.1	36140.8	36308.4
2.53_383.0592m/z	383.059	2.53165	neg	2-[[3-(1,3-benzodioxol-5-yl)-1,2,4-oxadiazol-5-yl]methyl]-5-(3,5-difluorophenyl)-1,3,4-oxadiazole	996166	Unclassified	Unclassified	Unclassified			38.6	0	M-H	C18H10F2N4O4	-1.46235	3.19241	3.62582e-06	4.7094e-05	0.655726	1.57541	181387	115137	177229	176060	171057	174721	208727	180531	114994	95729.9	116565	131019	116500	116013
10.33_564.3299m/z	564.33	10.3343	neg	LysoPC(0:0/18:2(9Z,12Z))	HMDB0061700	Lipids and lipid-like molecules	Glycerophospholipids	Glycerophosphocholines			54.4	74.4	M+FA-H	C26H50NO7P	-1.59491	3.18871	0.000474977	0.00191975	0.603935	1.51986	214804	141332	175424	203209	219438	191805	227228	271720	141607	155304	123043	150870	138802	138365
14.23_149.0821m/z	149.082	14.2312	pos	pyrrolodiazepine	HMDB0257006	Organoheterocyclic compounds	Heteroaromatic compounds	Unclassified			44.9	26.9	M+NH4	C7H5N3	-0.811458	3.18421	0.00189818	0.00592253	-0.151748	0.900159	713657	792812	683059	728908	734183	750478	722308	663004	825914	821469	739774	806249	785801	777662
10.32_767.3677m/z	767.368	10.3239	neg	7-(benzenesulfonyl)-3-phenyl-2-propan-2-yl-2,7-diazaspiro[3.5]nonane	1077170	Unclassified	Unclassified	Unclassified			38.2	0	2M-H	C22H28N2O2S	0.893223	3.18043	6.47478e-06	7.18037e-05	1.07327	2.1042	126348	60045.6	114430	119038	156714	110965	126527	130415	59558.9	77887.2	51853.9	53929.6	59251.7	57792.3
4.86_638.1842n	637.177	4.8577	neg	Dillenetin 3-rutinoside	LMPK12110609	Lipids and lipid-like molecules	Polyketides	Flavonoids			43.1	18.1	M-H, M+FA-H	C29H34O16	-0.800217	3.179	5.28007e-06	6.16093e-05	0.651423	1.57072	181047	115264	181792	187949	194241	166353	196123	159822	110071	118690	98185.1	112358	126825	125453
9.64_711.3360m/z	711.336	9.63893	neg	OHHdiA-PG	LMGP20060028	Lipids and lipid-like molecules	Glycerophospholipids	Oxidized glycerophospholipids			36.5	4.44	M+FA-H	C31H55O13P	-0.378365	3.17677	3.15782e-06	4.29529e-05	0.735243	1.66468	164155	98610.5	166446	168755	163018	176859	162241	147609	94309.6	99140.3	75055.5	98264.7	106307	118587
4.20_564.1477n	565.155	4.20283	pos	Genistein 7-O-glucoside-4'-O-apioside	LMPK12050177	Lipids and lipid-like molecules	Polyketides	Flavonoids			53.7	71	M+H, M+Na	C26H28O14	-0.415985	3.17228	0.000204159	0.000989291	0.832367	1.7806	162551	91290	169513	152196	200797	166010	158002	128791	69375.3	64846.7	104377	95755.2	100063	113323
0.75_383.1190m/z	383.119	0.7455	neg	Isopropyl tartaric acid	HMDB0302348	Organic acids and derivatives	Hydroxy acids and derivatives	Beta hydroxy acids and derivatives			43.4	25.5	2M-H	C7H12O6	-1.40513	3.16637	0.000550552	0.00216062	-0.449169	0.732465	202532	276507	154327	209266	203897	189989	233369	224344	267628	277527	235704	301615	287097	289473
10.32_519.3318n	520.339	10.3209	pos	LysoPC(18:2(9Z,12Z))	LysoPC(18:2(9Z,12Z))	Lipids and lipid-like molecules	Glycerophospholipids	Glycerophosphocholines	***		57.4	90.9	M+H, M+Na	C26H50NO7P	-1.36722	3.1454	7.85205e-05	0.000478474	0.482867	1.39752	238657	170772	237854	233580	212642	245153	244199	258514	191309	166119	144576	200341	164102	158185
11.16_840.5723m/z	840.572	11.1621	pos	PS(20:0/18:1(9Z))	HMDB0112518	Lipids and lipid-like molecules	Glycerophospholipids	Glycerophosphoserines			37.9	0	M+Na	C44H84NO10P	-0.22891	3.13571	0.000307486	0.00135755	0.191345	1.14183	568074	497513	549112	571891	567159	573046	552815	594421	468652	459261	500174	509902	525829	521258
7.56_325.2018m/z	325.202	7.55742	neg	2R-HpOTrE	LMFA02000031	Lipids and lipid-like molecules	Fatty Acyls	Octadecanoids			53.8	73.3	M-H	C18H30O5	-0.806584	3.12456	2.22004e-06	3.31135e-05	-0.806144	0.571909	84199	147225	83256.1	83493.6	79904.9	97642.8	84008.4	76888.1	131747	163216	158430	156096	129298	144560
0.67_104.0712m/z	104.071	0.670267	pos	γ-Aminobutryic acid	279	Organic acids and derivatives	Carboxylic acids and derivatives	Amino acids, peptides, and analogues		C00334	58	97.2	M+H	C4H9NO2	6.19239	3.08588	5.19794e-07	1.16482e-05	-0.573508	0.671981	124489	185257	125194	119568	114388	126488	130413	130882	184648	177871	207680	181751	183895	175694
4.76_800.2152n	801.222	4.75873	pos	Isorhamnetin 3-(3'''-ferulylrobinobioside)	LMPK12112339	Lipids and lipid-like molecules	Polyketides	Flavonoids			39	0	M+H, M+Na	C38H40O19	-1.4494	3.0814	2.7192e-05	0.000216444	1.41901	2.67402	101897	38106.3	117180	108921	129475	85549.1	89445.7	80810.3	31050.5	43094.8	32522.7	32398.5	35387.3	54183.8
3.86_385.0774m/z	385.077	3.85865	neg	O-Coumaric acid glucuronide	HMDB0240548	Organic oxygen compounds	Organooxygen compounds	Carbohydrates and carbohydrate conjugates			46.2	35.3	M+FA-H	C15H16O9	-0.807308	3.07059	8.89902e-08	3.39322e-06	0.76685	1.70155	144288	84798.2	130838	146018	151522	144039	148826	144487	86093.4	71762.4	85594.6	80119.8	93118.3	92100.8
4.42_154.0251n	153.018	4.4186	neg	2,6-Dihydroxybenzoic acid	2,6-Dihydroxybenzoic acid	Benzenoids	Benzene and substituted derivatives	Benzoic acids and derivatives	***		54.9	85.6	M-H2O-H, M-H	C7H6O4	-9.63081	3.05632	0.00161095	0.00515997	0.364809	1.28771	318664	247465	335044	331284	255825	288076	362109	339644	239363	243062	246537	268699	236693	250437
10.88_440.3129n	463.302	10.8814	pos	Acetolein	HMDB0303184	Lipids and lipid-like molecules	Glycerolipids	Triradylcglycerols			40	7.1	M+H-H2O, M+Na	C25H44O6	-1.98254	3.0421	0.00252213	0.00750074	-0.769856	0.586476	102192	174248	121951	99798	109933	99873.2	104176	77422.8	106644	143782	203516	196629	178391	216528
10.75_530.3082n	529.301	10.75	neg	L-Oleandrosyl-oleandolide	LMPK04000033	Lipids and lipid-like molecules	Polyketides	Macrolides and lactone polyketides		C11992	41.5	11.6	M-H, 2M-H	C27H46O10	-1.61843	3.04111	0.00259374	0.00767282	0.366077	1.28884	322537	250253	335276	343258	354950	273790	331549	296397	210651	280799	227157	241443	246725	294741
4.34_338.0637n	339.071	4.33772	pos	2-O-Acetyl-trans-coutaric acid	HMDB0034621	Phenylpropanoids and polyketides	Cinnamic acids and derivatives	Hydroxycinnamic acids and derivatives			46.3	32.9	M+H, M+Na	C15H14O9	-0.256955	3.00199	1.90071e-07	5.70514e-06	1.13213	2.19182	105049	47927.6	103497	101024	100192	93641.7	113546	118389	49637.1	42558	46911.9	45217.5	43538.8	59701.9
11.92_399.2747m/z	399.275	11.9167	neg	Glyceryl monolinoleate	HMDB0242115	Lipids and lipid-like molecules	Fatty Acyls	Lineolic acids and derivatives			38.9	0	M+FA-H	C21H38O4	-1.57563	2.98573	8.85031e-05	0.000524647	-0.552879	0.681659	130919	192060	138052	120943	145922	132858	133047	114694	170130	211745	212911	188767	165133	203674
8.45_675.2652m/z	675.265	8.4474	pos	Secoisotetrandrine	HMDB0041246	Organoheterocyclic compounds	Isoquinolines and derivatives	Benzylisoquinolines			49.9	70	M+Na	C38H40N2O8	-3.79178	2.97588	0.000135327	0.00071912	-0.831008	0.562136	78767.5	140122	85076.9	74646.6	93889.5	76456.5	80791.8	61743.6	103696	164789	156616	146635	123136	145856
0.72_475.1766m/z	475.177	0.721683	pos	4-[4-[(3-fluorophenyl)methyl]-2,3-dioxopiperazin-1-yl]-N-[2-(trifluoromethyl)phenyl]piperidine-1-carboxamide	1083478	Unclassified	Unclassified	Unclassified			36.7	0	M+H-H2O	C24H24F4N4O3	2.86511	2.97546	9.98959e-15	1.69713e-10	2.13631	4.39636	70734.5	16089.3	69803	69963.7	69376.5	71676	71900.9	71686.8	13608.4	18301.3	16960.6	15356.2	16075.2	16234.3
5.22_209.0786m/z	209.079	5.22465	neg	3-Nitropropanol	HMDB0245951	Organic 1,3-dipolar compounds	Allyl-type 1,3-dipolar organic compounds	Organic nitro compounds			39.5	6.9	2M-H	C3H7NO3	3.274	2.95258	2.99529e-10	1.33913e-07	-0.922164	0.527717	60460.5	114570	60569.5	57963.7	59433.1	63343.5	62393.7	59059.5	108813	118578	120858	108882	113742	116547
13.62_473.2818m/z	473.282	13.6202	neg	3-[3,5-dimethyl-1-(6-piperidin-1-ylpyridazin-3-yl)pyrazol-4-yl]-1-(4-pyridin-2-ylpiperazin-1-yl)propan-1-one	1021202	Unclassified	Unclassified	Unclassified			37.8	0	M-H	C26H34N8O	7.4474	2.9458	0.00356287	0.00994572	-0.137933	0.90882	691417	760785	640747	684592	702842	757720	670675	691928	782209	781226	773231	755286	725351	747410
5.03_559.1062m/z	559.106	5.03268	neg	1,5-Anhydro-2-O-(3,4,5-trihydroxybenzoyl)-1-[2,4,6-trihydroxy-3-(4-hydroxybenzoyl)phenyl]hexitol	985319	Unclassified	Unclassified	Unclassified			37.2	0.713	M-H	C26H24O14	-5.51503	2.94015	8.88903e-06	9.08639e-05	1.04244	2.0597	110770	53779.5	111717	115658	125231	112020	111753	88241.2	43552.5	43083.7	48875.5	55146.3	74378.9	57640.3
10.44_627.2991m/z	627.299	10.4353	neg	5,7-dimethyl-N,2-diphenylimidazo[1,2-a]pyrimidin-3-amine	992086	Unclassified	Unclassified	Unclassified			38.1	0	2M-H	C20H18N4	0.183912	2.93381	6.09497e-05	0.000394918	0.922092	1.89486	124307	65602.4	150468	117551	125508	100744	142998	108576	51988.6	60115	64648.3	66178.7	68818.6	81865.2
10.22_971.5937m/z	971.594	10.2169	neg	(E)-N-[2-(4-ethylpiperazin-1-yl)-4-methylquinolin-6-yl]-3-[4-(3-methylbutoxy)phenyl]prop-2-enamide	1008775	Unclassified	Unclassified	Unclassified			36	0	2M-H	C30H38N4O2	2.05583	2.93286	1.03916e-06	1.9078e-05	2.63718	6.22113	65686.3	10558.6	58067.2	61548.8	68634	62986.3	88544	54337.4	10497	5726.58	8630.76	18282.7	11027.6	9186.88
8.22_310.2139n	311.221	8.21553	pos	Porrigenic acid	LMFA01060225	Lipids and lipid-like molecules	Fatty Acyls	Fatty Acids and Conjugates			52.2	66.1	M+H-H2O, M+H	C18H30O4	-1.60206	2.92061	1.28392e-07	4.45154e-06	-1.29156	0.408509	37292.8	91289.9	37180.5	34681.4	38240.1	41990.3	38285.1	33379.3	96575.7	90495	107576	83703.1	81092.2	88297.1
0.70_490.1762m/z	490.176	0.704583	pos	4-O-Methyl-a-D-glucosyl-(1->2)-b-D-xylosyl-(1->4)-D-xylose	HMDB0039742	Organic oxygen compounds	Organooxygen compounds	Carbohydrates and carbohydrate conjugates			44.1	24.4	M+NH4	C17H28O15	-0.932568	2.91725	2.13846e-07	6.16814e-06	0.522486	1.43643	178480	124253	194224	178418	180323	170172	173378	174365	120779	129426	127353	114490	131934	121535
1.41_252.1205n	297.119	1.40653	neg	1H-Purine-2,6(3H,7H)-dione, 1,3,7-trimethyl-8-propoxy-	989129	Unclassified	Unclassified	Unclassified			38.1	0	M-H, M+FA-H	C11H16N4O3	-6.82412	2.91569	0.00550355	0.0142398	0.381775	1.30294	301564	231448	292078	246971	312127	257115	360258	340837	229497	217687	240291	233822	260582	206811
8.98_551.2598m/z	551.26	8.97715	neg	PI(16:1(9Z)/0:0)	LMGP06050009	Lipids and lipid-like molecules	Glycerophospholipids	Glycerophosphoinositols			37.7	0	M-H2O-H	C25H47O12P	-4.97583	2.91536	0.000144545	0.000758156	0.592152	1.50749	175118	116165	145302	187886	172864	175588	174951	194114	118367	95397.4	100582	109734	136909	135998
10.56_452.2777m/z	452.278	10.5619	neg	LysoPE(16:0/0:0)	HMDB0011503	Lipids and lipid-like molecules	Glycerophospholipids	Glycerophosphoethanolamines			54	73.1	M-H	C21H44NO7P	-1.26996	2.90119	0.0284007	0.0548793	0.617879	1.53462	235232	153284	199562	201062	141149	281905	267305	320409	218332	167005	100808	176869	124643	132045
10.22_361.1993m/z	361.199	10.2169	neg	2-methyl-1-[1-methyl-3-(4-propan-2-yl-1,2,4-triazol-3-yl)-6,7-dihydro-4H-pyrazolo[4,3-c]pyridin-5-yl]propan-1-one	1084152	Unclassified	Unclassified	Unclassified			39.6	0	M+FA-H	C16H24N6O	-0.0668048	2.90085	7.0285e-06	7.62498e-05	0.743505	1.67424	137211	81954.1	124277	128754	147026	145371	154955	122882	84113.2	73515.2	85216	96156	75844.6	76879.9
11.70_505.2568m/z	505.257	11.6965	neg	PG(18:3(6Z,9Z,12Z)/0:0)	LMGP04050020	Lipids and lipid-like molecules	Glycerophospholipids	Glycerophosphoglycerols			46.9	37.5	M-H	C24H43O9P	-0.867702	2.85626	0.000785399	0.00288251	0.423798	1.34145	238182	177555	249585	220784	213513	257174	257030	231005	140513	167727	170239	177751	211891	197209
8.69_914.5934n	913.586	8.6901	neg	DGDG(16:0/18:3(9Z,12Z,15Z))	LMGL05010064	Lipids and lipid-like molecules	Glycerolipids	Glycosyldiradylglycerols			40.2	7.16	M-H2O-H, M-H	C49H86O15	-3.61774	2.85571	0.000523328	0.00207197	-0.340855	0.789573	222430	281709	213565	241493	219731	239025	185327	235438	277244	284654	256587	277056	316658	278055
9.59_311.2227m/z	311.223	9.58983	neg	13(S)-HpODE	36036	Lipids and lipid-like molecules	Fatty Acyls	Lineolic acids and derivatives		C04717	53.6	71.7	M-H	C18H32O4	-0.396344	2.85556	1.72645e-06	2.76911e-05	-0.693045	0.618547	85240.3	137807	82178	88089.5	84755.6	87059.3	81247.6	88111.7	125781	148816	141195	151813	119839	139399
0.73_303.0482m/z	303.048	0.728817	neg	L-gamma-Glutamyl-S-allylthio-L-cysteine	HMDB0038515	Organic acids and derivatives	Carboxylic acids and derivatives	Amino acids, peptides, and analogues			40.7	18.3	M-H2O-H	C11H18N2O5S2	0.921908	2.84489	2.6202e-05	0.00021057	-0.652145	0.636333	95329.5	149811	82084.4	98891.8	95118.5	85410.5	116332	94140.1	137364	132861	162953	160348	162730	142610
15.08_113.0712m/z	113.071	15.0791	pos	2-Hydroxypyridine	HMDB0013751	Organoheterocyclic compounds	Pyridines and derivatives	Hydropyridines		C02502	45.4	31.7	M+NH4	C5H5NO	2.95658	2.84327	8.57003e-06	8.82402e-05	-0.201373	0.869723	356914	410377	356863	357904	369130	363089	348125	346372	429629	424751	399729	401421	402859	403870
1.09_164.0473n	182.081	1.09368	pos	2-Hydroxycinnamic acid	2-Hydroxycinnamic acid	Phenylpropanoids and polyketides	Cinnamic acids and derivatives	Hydroxycinnamic acids and derivatives	***	C01772	56.5	83.3	M+H, M+NH4, M+H-H2O	C9H8O3	-0.247179	2.83896	2.71e-07	7.33125e-06	0.734415	1.66372	128445	77203.6	122181	131211	119155	119382	134530	144213	78676.3	73826.2	77303	81094.3	77963.8	74358
0.70_278.0399n	261.037	0.704583	pos	Exifone	311126	Unclassified	Unclassified	Unclassified			36.5	0.609	M+H-H2O, M+H	C13H10O7	-9.9371	2.83179	0.000713542	0.00266719	-0.293536	0.8159	260871	319734	288802	249431	240197	270222	238987	277585	357189	292799	324450	316586	319864	307514
11.82_769.4978m/z	769.498	11.8238	pos	PG(22:2(13Z,16Z)/12:0)	LMGP04010756	Lipids and lipid-like molecules	Glycerophospholipids	Glycerophosphoglycerols			37.6	0	M+Na	C40H75O10P	-1.64293	2.80404	0.000135124	0.000718505	0.490706	1.40513	190159	135331	192586	204255	205294	189395	179023	170399	116508	116647	127478	141689	156298	153369
8.22_351.2136m/z	351.214	8.21553	pos	6,10a-Dihydroxy-4-(hydroxymethyl)-4,7,11b-trimethyl-2,3,4,4a,5,6,6a,7,10a,11,11a,11b-dodecahydrophenanthro[3,2-b]furan-9(1H)-one	985400	Unclassified	Unclassified	Unclassified			46	45.2	M+H	C20H30O5	-8.59438	2.77778	2.32915e-07	6.52969e-06	-1.29579	0.407313	33680.1	82688.6	33579.3	30906.6	34974	39058.6	33476.1	30086.2	88338.7	81023.6	98303.6	75145.3	73701.8	79618.5
5.11_781.2191m/z	781.219	5.10677	neg	Kaempferol 3-rhamnosyl-(1->3)(4'''-acetylrhamnosyl)(1->6)-glucoside	HMDB0301961	Phenylpropanoids and polyketides	Flavonoids	Flavonoid glycosides			39.2	0	M-H	C35H42O20	-0.729286	2.77147	8.27577e-07	1.63295e-05	1.78702	3.45101	69322.1	20087.5	57995.5	85592	76191.3	64548.3	59138.2	72467.5	20591.1	17799.2	14522.1	22472.4	22820.7	22319.4
15.32_160.0734n	159.066	15.3193	neg	3,3-Dimethylglutaric acid	HMDB0002441	Lipids and lipid-like molecules	Fatty Acyls	Fatty acids and conjugates			38.1	0	M-H, 2M-H	C7H12O4	-0.850391	2.77032	8.52328e-05	0.000510405	-0.283645	0.821513	243093	295909	261060	255818	249934	232693	227489	231566	314543	304592	306863	285568	285833	278057
14.38_202.1085m/z	202.109	14.3777	pos	Hexamethylphosphoramide	HMDB0253142	Organic acids and derivatives	Organic phosphoric acids and derivatives	Organic phosphoramides		C19250	39.2	1.17	M+Na	C6H18N3OP	3.01428	2.76875	0.000208062	0.00100277	-0.181737	0.881641	406497	461069	394700	418234	410384	421858	408917	384892	486927	481288	439243	454747	448315	455896
10.29_527.2853m/z	527.285	10.2917	neg	MGMG(18:4;O/0:0)	LMGL04010016	Lipids and lipid-like molecules	Glycerolipids	Glycosylmonoradylglycerols			39.3	0.197	M-H	C27H44O10	-1.56821	2.75358	5.73055e-05	0.000376912	0.875469	1.8346	113243	61725.9	87199	127879	117275	126232	122215	98655.1	47675	62916.6	60141.3	57812.4	66106.1	75703.8
10.00_518.2519m/z	518.252	10.0045	neg	PS(18:3(6Z,9Z,12Z)/0:0)	LMGP03050017	Lipids and lipid-like molecules	Glycerophospholipids	Glycerophosphoserines			47.7	42.8	M-H	C24H42NO9P	-0.992311	2.75225	7.07256e-08	2.93063e-06	0.709133	1.63482	122979	75224.6	120664	112880	127615	123606	133298	119811	73996	78091.2	69827.5	70706.1	76818.9	81908.2
10.31_627.2991m/z	627.299	10.3106	neg	N-(2-methylphenyl)-2-(4-methylphenyl)imidazo[1,2-a]pyrazin-3-amine	1020716	Unclassified	Unclassified	Unclassified			38	0	2M-H	C20H18N4	0.170419	2.7484	0.00139462	0.0045917	0.533139	1.44707	184907	127780	148110	203691	207933	197677	188318	163715	104847	123836	124198	107507	155254	151039
4.86_520.1940n	565.192	4.8577	neg	Matairesinoside	HMDB0303466	Lignans, neolignans and related compounds	Lignan glycosides	Unclassified			45.9	31.3	M-H, M+FA-H, M-H2O-H	C26H32O11	-0.814064	2.74408	3.27808e-05	0.0002484	0.543311	1.45731	160346	110029	158779	174291	151513	144484	184079	148931	103990	108031	100495	110195	117743	119718
10.28_368.2555n	391.245	10.2831	pos	Carboprost	HMDB0249644	Lipids and lipid-like molecules	Fatty Acyls	Eicosanoids			41.5	15	M+H-H2O, M+Na	C21H36O5	-2.06882	2.74313	3.66064e-06	4.73292e-05	-1.63075	0.322921	23263.1	72039.7	25627.5	24417.5	26907.4	24147.2	19961.7	18517.5	51904.7	74769.2	91157.5	72093.9	67752.8	74560.3
0.72_527.1578m/z	527.158	0.721683	pos	1-Kestose	44694	Unclassified	Unclassified	Unclassified		C03661	54.3	75.9	M+Na	C18H32O16	-0.887713	2.74231	2.50642e-08	1.55976e-06	0.470964	1.38604	170088	122716	174390	169178	168915	174425	163359	170263	132081	120113	128174	116105	117601	122221
10.32_330.2764n	313.273	10.3209	pos	MG(0:0/16:0/0:0)	MG(0:0/16:0/0:0)	Lipids and lipid-like molecules	Glycerolipids	Monoradylglycerols	***		52.6	68.8	M+H-H2O, M+H	C19H38O4	-1.83287	2.73022	6.24252e-09	6.71229e-07	0.762982	1.69699	113514	66891.4	120045	110015	117895	112189	111319	109623	69135	64390.6	59032.3	66763.5	71206.9	70819.8
10.30_352.2606n	353.268	10.3017	pos	MG(0:0/18:3(6Z,9Z,12Z)/0:0)	HMDB0011539	Lipids and lipid-like molecules	Fatty Acyls	Lineolic acids and derivatives			49.8	54.9	M+H-H2O, M+H	C21H36O4	-2.11605	2.71151	0.0219575	0.0443036	0.268034	1.20417	411926	342084	469403	413620	450837	370406	401795	365495	271630	333153	320061	338081	398772	390808
10.23_355.2835m/z	355.283	10.2255	pos	MG(18:2(9Z,12Z)/0:0/0:0)	MG(18:2(9Z,12Z)/0:0/0:0)	Lipids and lipid-like molecules	Fatty Acyls	Lineolic acids and derivatives	***		58.1	97	M+H	C21H38O4	-2.33885	2.70386	4.10149e-08	2.03488e-06	1.38272	2.6076	74786.9	28680.4	76632.3	72025.4	86114.5	65392.4	71661.9	76894.8	25435.3	25728.4	26473.8	32157.2	32341.9	29945.8
15.32_177.0636n	158.046	15.3193	neg	Alanine lactate	HMDB0248104	Organic acids and derivatives	Carboxylic acids and derivatives	Amino acids, peptides, and analogues			38.2	0	M-H2O-H, M-H	C6H11NO5	-0.934076	2.70327	7.16361e-05	0.000447765	-0.305658	0.809073	212354	262466	227470	222910	218664	205006	199445	200630	281484	273681	269635	253871	252198	243926
11.23_492.3293n	537.327	11.2283	neg	bis(7)-Tacrine	64641	Unclassified	Unclassified	Unclassified			36.8	0	M-H, M+FA-H	C33H40N4	8.0421	2.69853	4.96306e-07	1.13662e-05	0.826739	1.77367	107132	60401	122905	99211.2	103964	99905.8	108293	108510	51963.5	64386.5	58192.6	65335.4	58562	63965.9
8.34_507.2691m/z	507.269	8.33793	pos	26,26,26,27,27,27-hexafluoro-1alpha,24-dihydroxyvitamin D3	LMST03020088	Lipids and lipid-like molecules	Steroids and steroid derivatives	Secosteroids			39.7	0	M+H-H2O	C27H38F6O3	-0.317324	2.69765	0.000153072	0.000795758	0.631965	1.54967	142296	91823.1	121685	157668	146331	137519	134185	156388	109319	76589.4	79803.2	76745.9	101088	107393
14.29_1053.5083m/z	1053.51	14.295	neg	PIP(22:5(4Z,7Z,10Z,13Z,19Z)-O(16,17)/22:4(10Z,13Z,16Z,19Z))	HMDB0280474	Unclassified	Unclassified	Unclassified			37.8	0	M-H	C53H84O17P2	-2.67971	2.69369	0.000624915	0.00239817	0.460543	1.37606	195811	142298	207288	199951	179055	196068	204814	187691	144911	108749	181553	153489	135319	129770
4.46_342.0949n	365.084	4.4647	pos	1-O-Caffeoyl-beta-D-glucose	HMDB0302440	Lipids and lipid-like molecules	Steroids and steroid derivatives	Stigmastanes and derivatives		C10433	46.2	34.7	M+Na, M+K, M+NH4	C15H18O9	-0.527196	2.68669	0.00206345	0.00634841	0.445619	1.3619	210281	154403	244416	185576	210548	190858	237527	192763	171179	126708	164476	136417	181908	145729
0.71_195.0498m/z	195.05	0.710383	neg	D-Gluconic acid	288816	Organic oxygen compounds	Organooxygen compounds	Carbohydrates and carbohydrate conjugates		C00257	50.1	58.3	M-H	C6H12O7	-6.23954	2.67377	0.0115863	0.0262592	-0.143898	0.905071	603127	666387	608994	609876	554064	573107	652645	620076	643417	702343	717604	624516	660648	649791
4.85_638.1841n	639.191	4.84943	pos	Tricin 7-neohesperidoside	HMDB0037462	Phenylpropanoids and polyketides	Flavonoids	Flavonoid glycosides			54.2	73.7	M+H, M+Na	C29H34O16	-0.876895	2.67125	0.000167524	0.000852117	0.603932	1.51985	146472	96372.3	165463	123158	173323	131286	152749	132852	91324.9	103517	93473.6	91149.4	101547	97222.4
1.38_354.0556n	399.054	1.38262	neg	N-[[2-(trifluoromethyl)phenyl]methyl]-1H-pyrrolo[2,3-b]pyridine-3-sulfonamide	1025245	Unclassified	Unclassified	Unclassified			36.8	0	M-H, M+FA-H	C15H11F3N3O2S	9.06263	2.66088	0.0321198	0.0607801	-0.239952	0.846773	384523	454104	442910	305216	426005	369671	410048	353291	399491	411869	513170	435891	477141	487063
3.69_266.0198m/z	266.02	3.69215	neg	2-(3,5-difluoroanilino)pyridine-3-sulfonamide	993755	Unclassified	Unclassified	Unclassified			37.8	0	M-H2O-H	C11H9F2N3O2S	-2.46207	2.65767	0.000669558	0.00253569	-0.31991	0.80112	208901	260761	210561	209799	186346	221237	200623	224840	253531	298920	240998	264489	238880	267750
0.72_342.1156n	381.079	0.721683	pos	Trehalulose	Trehalulose	Organic oxygen compounds	Organooxygen compounds	Carbohydrates and carbohydrate conjugates	***		51.7	63.1	M+H, M+K, M+NH4	C12H22O11	-1.79571	2.64691	0.0365794	0.0676811	-0.109268	0.927058	900688	971555	892813	853742	837855	876962	934285	1.00847e+06	986139	974395	1.02225e+06	939801	984366	922381
10.06_280.2397n	263.236	10.0619	pos	Mangiferic acid	HMDB0029800	Lipids and lipid-like molecules	Fatty Acyls	Lineolic acids and derivatives			56.8	89.1	M+H-H2O, M+H	C18H32O2	-1.73991	2.63303	2.00467e-08	1.33615e-06	0.884241	1.84579	95075	51509	104367	93928	96639.7	91626.4	95703.4	88185.7	48403.2	52525.7	45215.7	55425.6	53811.8	53672.2
4.29_148.1099n	171.099	4.28958	pos	(2R,3R)-heptane-1,2,3-triol	LMFA05000549	Lipids and lipid-like molecules	Fatty Acyls	Fatty alcohols			40	1.58	M+H, M+Na	C7H16O3	-0.471733	2.62123	0.0499266	0.0873445	-0.411019	0.752092	226459	301105	220881	233165	217207	209378	246737	231386	330188	450176	235691	236760	269926	283892
0.68_333.0589m/z	333.059	0.675783	neg	Glycerophosphoinositol	HMDB0011649	Lipids and lipid-like molecules	Glycerophospholipids	Glycerophosphoinositols		C01225	53.4	70.5	M-H	C9H19O11P	-1.05574	2.62119	6.93682e-05	0.00043648	-0.536156	0.689606	104878	152085	91303.2	115676	117269	106787	102387	95849.2	136042	150211	143809	148559	178246	155641
14.87_167.0926m/z	167.093	14.8744	pos	Diketometribuzin	299411	Unclassified	Unclassified	Unclassified			38	0	M+H-H2O	C7H12N4O2	-0.922729	2.60504	0.00562177	0.0144753	-0.162288	0.893607	479985	537132	467055	491065	500233	499077	477342	445138	580377	549994	478102	536307	530818	547195
14.23_137.0820m/z	137.082	14.2312	pos	Tetrahydropteridine	HMDB0001216	Organoheterocyclic compounds	Pteridines and derivatives	Unclassified		C05650	44.1	27.1	M+H	C6H8N4	-0.942766	2.60485	0.000104764	0.000593413	-0.135934	0.91008	476821	523933	458217	481437	481379	493300	483267	463325	527285	546485	527070	515484	508662	518613
11.73_538.4072n	556.441	11.7304	pos	Octaethyleneglycol monododecyl ether	HMDB0246126	Organic oxygen compounds	Organooxygen compounds	Ethers			47.8	43	M+NH4, M+Na, M+H	C28H58O9	-1.59422	2.59896	0.00415482	0.0112848	-0.0758409	0.948789	1.02362e+06	1.07887e+06	983058	1.01958e+06	1.04968e+06	1.01882e+06	1.02822e+06	1.04234e+06	1.08158e+06	1.12513e+06	1.07053e+06	1.03733e+06	1.07507e+06	1.08356e+06
4.18_303.1450m/z	303.145	4.17595	pos	N-cyclopropyl-2-(4-ethoxyphenyl)-5-(hydroxymethyl)triazole-4-carboxamide	1083045	Unclassified	Unclassified	Unclassified			50.9	59.1	M+H	C15H18N4O3	-0.56528	2.59697	0.00229749	0.0069613	-0.513506	0.700518	123231	175914	125025	105158	132394	113538	159447	103822	161541	157981	185937	203344	200436	146244
15.32_198.0774m/z	198.077	15.3193	neg	4-Deoxypyridoxine	HMDB0246408	Organoheterocyclic compounds	Pyridines and derivatives	Methylpyridines			45.9	39.9	M+FA-H	C8H11NO2	1.5729	2.5829	9.97775e-05	0.000572676	-0.275431	0.826204	219021	265094	236467	229710	224399	209287	205717	208548	280295	274339	274226	258162	254753	248787
4.52_691.1486m/z	691.149	4.51595	neg	Apigenin 6-C-glucosyl-7-O-(6-malyl-glucoside)	LMPK12110316	Lipids and lipid-like molecules	Polyketides	Flavonoids			40.5	10.9	M-H2O-H	C31H34O19	-4.13712	2.56518	0.00149677	0.00485928	0.380136	1.30146	215152	165315	190228	222300	256106	208347	227923	186006	152799	165068	162280	156376	180813	174554
15.32_225.0885m/z	225.089	15.3193	neg	Porphobilinogen	HMDB0000245	Organic nitrogen compounds	Organonitrogen compounds	Amines		C00931	46	35.7	M-H	C10H14N2O4	2.04421	2.56297	7.22303e-05	0.00045065	-0.274115	0.826958	215222	260257	229934	225801	220835	205938	203345	205476	276193	267329	269484	253871	249614	245053
11.81_318.2764n	341.266	11.8055	pos	1-O-(2R-hydroxy-pentadecyl)-sn-glycerol	LMGL01020062	Lipids and lipid-like molecules	Glycerolipids	Monoradylglycerols			39.1	2.81	M+NH4, M+Na	C18H38O4	-1.96819	2.56041	0.00747522	0.0182913	-0.0849509	0.942817	918584	974298	866803	941669	960689	931892	915752	894699	933899	992746	976966	982436	964205	995535
0.78_174.0150n	347.023	0.778717	neg	Aconitic acid	3300	Organic acids and derivatives	Carboxylic acids and derivatives	Tricarboxylic acids and derivatives		C00417	49.5	59.6	M-H, M+FA-H, 2M-H	C6H6O6	-8.48681	2.55857	3.04564e-06	4.18967e-05	-0.586629	0.665897	84811.7	127365	87332.9	72191.8	81153.4	82302.4	90610.7	95278.8	134013	115963	131988	135141	121009	126074
0.69_258.1097m/z	258.11	0.686067	pos	Glycerophosphocholine	Glycerophosphocholine	Lipids and lipid-like molecules	Glycerophospholipids	Glycerophosphocholines	***	C00670	39	0	M+H	C8H20NO6P	-1.4089	2.5499	6.24865e-07	1.32698e-05	-1.54948	0.341633	21668.5	63426.1	20324.2	19679.3	21483.6	16075.5	24064.3	28383.9	72854	51903.2	66522.3	60573.1	71364.8	57339.3
0.80_259.0067m/z	259.007	0.79645	neg	Bis-A-tda	HMDB0249237	Organic nitrogen compounds	Organonitrogen compounds	Amines			37.1	0	M+FA-H	C5H6N6S2	-4.6594	2.52689	0.000851615	0.00308225	-0.69068	0.619562	77410.1	124943	81709.7	68122.7	82920.2	78148	80004	73556	128051	172154	113456	108927	109397	117675
3.40_151.0997n	152.107	3.39923	pos	N-Benzylethanolamine	309020	Unclassified	Unclassified	Unclassified			49.2	55.7	M+H, M+Na	C9H13NO	0.0374085	2.5209	5.23304e-08	2.44242e-06	1.3606	2.56792	65596.3	25544.6	69311.6	65334.5	63377.6	54612.7	66318.6	74623	28253.2	25918.7	24566.9	24055.6	25666	24806.9
11.71_582.4334n	600.467	11.7112	pos	Polidocanol	HMDB0256665	Organic oxygen compounds	Organooxygen compounds	Ethers		C13493	45.5	31.1	M+NH4, M+Na, M+H	C30H62O10	-1.58603	2.52085	0.0115142	0.0261516	-0.0892597	0.940005	884179	940611	850231	866854	907141	876051	907814	896985	944946	1.003e+06	955444	889584	919902	930789
0.75_447.1347m/z	447.135	0.7455	neg	Setipiprant	HMDB0258261	Benzenoids	Naphthalenes	Naphthalenecarboxylic acids and derivatives			37.8	3.1	M+FA-H	C24H19FN2O3	-3.57065	2.52001	1.17018e-09	3.00002e-07	1.1621	2.23783	71699.3	32039.7	73177.2	73791.3	68468.8	74077.2	69354.8	71326.7	29082.6	35779	34353.7	35566.2	26131.7	31325.1
13.67_151.0977m/z	151.098	13.6651	pos	2-Pyrrol-1-yl-1H-imidazole	HMDB0250046	Organoheterocyclic compounds	Pyrroles	Substituted pyrroles			45.5	30.6	M+NH4	C7H7N3	-1.19219	2.51642	0.0131083	0.0290234	-0.0794831	0.946397	998101	1.05463e+06	931892	997166	1.01111e+06	1.04999e+06	1.02288e+06	975571	1.02389e+06	1.08011e+06	1.06675e+06	1.06931e+06	1.04727e+06	1.04045e+06
5.30_329.0664m/z	329.066	5.29828	neg	Jaceosidin	Jaceosidin	Lipids and lipid-like molecules	Polyketides	Flavonoids	***		57.6	92.4	M-H	C17H14O7	-0.770616	2.51386	7.15542e-09	7.32309e-07	1.3665	2.57845	64533.4	25028	59388.8	68770.1	61610.3	68535.5	69030.9	59864.5	22853.4	21556.2	24933.7	26477.3	29492.8	24854.6
0.79_192.0269n	215.016	0.789317	pos	Diketogulonic acid	HMDB0005971	Organic oxygen compounds	Organooxygen compounds	Carbohydrates and carbohydrate conjugates		C04575	40	1.26	M+Na, M+K, M+NH4	C6H8O7	-0.620275	2.51291	3.86912e-06	4.91935e-05	-0.52971	0.692694	93001.9	134261	93356.5	93023.3	85045.4	89070	96379.7	101137	140103	120502	138261	132677	147199	126825
4.19_495.1715m/z	495.172	4.19067	neg	N-(2,4-difluorophenyl)-2-[4-(4-pyridin-2-ylpiperazin-1-yl)pyrazolo[3,4-d]pyrimidin-1-yl]acetamide	1084686	Unclassified	Unclassified	Unclassified			38.8	0	M+FA-H	C22H20F2N8O	1.16984	2.50882	0.000793267	0.00290762	-0.334479	0.79307	178276	224793	159625	168228	174486	176877	181450	208992	210755	225098	212498	247251	244079	209077
1.08_192.0268n	215.016	1.07703	pos	(1R,2R)-Isocitric acid	HMDB0033717	Organic acids and derivatives	Carboxylic acids and derivatives	Tricarboxylic acids and derivatives		C04617	42.4	13.5	M+H-H2O, M+H, M+Na	C6H8O7	-0.844534	2.50214	0.000189144	0.000930604	-0.397982	0.758919	137604	181315	147527	126449	127071	141650	129542	153383	168662	170294	192021	169242	204407	183266
0.69_245.0425m/z	245.042	0.692883	neg	Glycerophosphoglycerol	HMDB0240316	Organic acids and derivatives	Organic phosphoric acids and derivatives	Phosphate esters			47.3	42.7	M-H	C6H15O8P	-2.95008	2.50036	1.19401e-05	0.000113836	-0.448933	0.732584	113505	154938	127370	103897	103773	105396	124730	115866	145201	159595	154346	148800	162631	159056
8.68_310.2138n	333.203	8.68147	pos	13S-HpOTrE(gamma)	35362	Lipids and lipid-like molecules	Fatty Acyls	Octadecanoids			52.6	68.8	M+H-H2O, M+Na, M+NH4	C18H30O4	-1.86877	2.49241	4.50654e-05	0.000316239	0.613515	1.52998	122845	80291.9	120193	126310	115026	139908	109040	126594	67873.5	79534	95707.3	71127.2	90248.4	77260.8
0.80_487.0699m/z	487.07	0.79645	neg	5-pyrrolidin-1-ylsulfonyl-1H-pyrimidine-2,4-dione	1011445	Unclassified	Unclassified	Unclassified			37.7	0	2M-H	C8H10N3O4S	-2.60053	2.48892	3.35506e-06	4.46071e-05	-0.737376	0.599829	60763.9	101302	59205.2	54096.7	67449.9	54485.1	66060.3	63286.1	117559	91981.1	102143	95438.4	104050	96640.3
8.21_395.2047m/z	395.205	8.21383	neg	ethyl 2,4-dimethyl-5-[3-(2-morpholin-4-ylethylamino)-3-oxopropyl]-1H-pyrrole-3-carboxylate	1038714	Unclassified	Unclassified	Unclassified			38.3	0	M+FA-H	C18H28N3O4	-4.13575	2.48244	1.15557e-07	4.12436e-06	-1.31353	0.402335	26211.9	65149.5	26676.4	24882.1	25045.4	28334.3	27349.4	24983.7	61648.2	71810.8	71119.7	70477.9	54474.2	61365.9
10.88_516.3292n	539.318	10.8814	pos	27-nor-campestan-3beta,4beta,5alpha,6alpha,7beta,8beta,14alpha,15alpha,24-nonol	LMST01031078	Lipids and lipid-like molecules	Steroids and steroid derivatives	Sterols			43.5	21.4	M+NH4, M+Na	C27H48O9	-1.30059	2.48014	1.26708e-05	0.000118733	0.813115	1.757	94449.3	53756	102940	96007	94568.4	82636.7	105085	85457.9	51241.7	41972.4	49909.7	68321.1	54366.1	56724.7
6.68_745.4114m/z	745.411	6.67915	neg	PA(PGE2/18:4(6Z,9Z,12Z,15Z))	HMDB0264329	Unclassified	Unclassified	Unclassified			42.4	22.4	M-H2O-H	C41H65O11P	3.63838	2.45498	0.000393864	0.001653	0.752238	1.6844	107382	63750.8	117158	94968.8	88116	121142	127919	94988.3	51185.9	69022.3	80418.4	63721.6	48858.2	69298.4
3.74_293.1605m/z	293.16	3.74372	pos	Alanyltryptophan	HMDB0013209	Organic acids and derivatives	Carboxylic acids and derivatives	Amino acids, peptides, and analogues			44.4	26.4	M+NH4	C14H17N3O3	-1.16924	2.44794	0.00017003	0.00086125	-1.81895	0.283427	16593.3	58545.1	16168.1	15871.1	19926	14698.9	18535.7	14359.9	52925.3	34672.5	75308.2	50832.6	82688.7	54843.3
15.32_271.1176n	252.1	15.3193	neg	N-(2-methoxyphenyl)-3,4,6,7-tetrahydroimidazo[4,5-c]pyridine-5-carboxamide	1000771	Unclassified	Unclassified	Unclassified			36.9	0	M-H2O-H, M-H	C14H15N4O2	-7.15605	2.43717	5.68716e-05	0.000374638	-0.284352	0.82111	185754	226223	198154	196494	190235	179512	173418	176712	238754	231384	235772	219967	218354	213109
15.30_197.0690n	196.062	15.3007	neg	N-Hydroxy-L-tyrosine	HMDB0038750	Organic acids and derivatives	Carboxylic acids and derivatives	Amino acids, peptides, and analogues			40.1	7.68	M-H2O-H, M-H	C9H11NO4	1.08097	2.41965	3.13305e-05	0.000239979	-0.252327	0.839541	206488	245954	210945	209281	202136	204737	204673	207158	261768	256607	252932	241544	233584	229287
10.73_393.2602m/z	393.26	10.7274	pos	5-[4-(4-acetylpiperazine-1-carbonyl)piperidin-1-yl]-2-propylpyridazin-3-one	1032136	Unclassified	Unclassified	Unclassified			38.9	0	M+NH4	C19H29N5O3	-1.6783	2.41662	3.94408e-05	0.00028574	-1.67458	0.313258	17923	57214.9	19838.1	18927.2	17403.3	20907.5	16743	13719.1	35496.5	47421.6	70493.8	63016.7	57475.8	69385
0.72_133.0741n	116.071	0.721683	pos	L-2-Amino-5-hydroxypentanoic acid	HMDB0031658	Organic acids and derivatives	Carboxylic acids and derivatives	Amino acids, peptides, and analogues			47	42.6	M+H-H2O, M+H	C5H11NO3	1.71355	2.41147	1.49366e-06	2.49271e-05	0.323538	1.2514	187561	149882	183519	189181	180861	189878	179474	202452	152531	149459	154334	146623	151361	144982
0.61_155.0694n	156.077	0.61325	pos	L-Histidine	21	Organic acids and derivatives	Carboxylic acids and derivatives	Amino acids, peptides, and analogues		C00135	58.2	98	M+H, M+Na	C6H9N3O2	-0.204651	2.40991	5.04307e-07	1.14441e-05	0.891681	1.85534	80326.2	43294.7	70083.8	88769.7	82994	72451.5	79639.1	88019.3	45497.6	42750.4	41805.3	45572.4	41587.5	42555
8.69_615.2668m/z	615.267	8.6901	neg	2-Carboxy-1-[5-(2-carboxy-1-pyrrolidinyl)-2-hydroxy-2,4-pentadienylidene]pyrrolidinium	HMDB0035173	Organic acids and derivatives	Carboxylic acids and derivatives	Amino acids, peptides, and analogues			37.5	1.25	2M-H	C15H20N2O5	-0.591407	2.40643	0.000167844	0.000852978	-0.309638	0.806844	169170	209668	164162	178441	178443	179440	145711	168821	210652	227483	202262	198891	216748	201973
5.15_687.1927m/z	687.193	5.15102	neg	5-ethyl-N-[(4-fluorophenyl)methyl]-2-methyl-4-oxothieno[3,2-c]pyridine-3-carboxamide	1013101	Unclassified	Unclassified	Unclassified			37.4	0	2M-H	C18H17FN2O2S	1.52979	2.40394	1.02889e-06	1.89586e-05	1.29358	2.45135	62733.9	25591.5	66674.4	59683.5	72142.4	62097.9	67803.9	48001.1	24703.1	25928.4	23941.5	25911.7	23838.5	29226.1
0.86_132.1020m/z	132.102	0.862717	pos	L-Isoleucine	23	Organic acids and derivatives	Carboxylic acids and derivatives	Amino acids, peptides, and analogues		C00407	53.9	71	M+H	C6H13NO2	0.508483	2.36483	3.77439e-11	5.3436e-08	1.54441	2.91686	52785.4	18096.7	51540.9	51980.5	48827	55380	52499.6	56484.4	18207.8	17942.2	18348	18925.8	17448.3	17708
13.82_847.4420m/z	847.442	13.8204	neg	Licoricidin	HMDB0034183	Phenylpropanoids and polyketides	Isoflavonoids	O-methylated isoflavonoids		C16986	36.9	0	2M-H	C26H32O5	-0.770523	2.36275	7.28022e-06	7.84069e-05	-0.753865	0.593013	53483.3	90189.1	55628	50955	50774.3	56406.3	53454.6	53681.5	103455	96090.1	94782.2	90168.3	81905.5	74733.7
15.32_174.0527n	155.035	15.3193	neg	3-oxopimelic acid	LMFA01170069	Lipids and lipid-like molecules	Fatty Acyls	Fatty Acids and Conjugates			40.3	4.71	M-H2O-H, M-H	C7H10O5	-0.899151	2.36107	7.80433e-05	0.000476249	-0.294466	0.815374	169086	207372	179423	180075	173106	162923	156645	162341	221949	212682	215571	201283	197729	195016
15.32_211.0728m/z	211.073	15.3193	neg	(1R,2S,3R)-2-Acetyl-4(5)-(1,2,3,4-tetrahydroxybutyl)imidazole	HMDB0029756	Organic oxygen compounds	Organooxygen compounds	Carbonyl compounds			45.6	31.1	M-H2O-H	C9H14N2O5	1.64422	2.35626	7.27099e-05	0.000452811	-0.274535	0.826717	181389	219409	194507	190698	184741	175419	170218	172753	230536	225726	229296	212973	211567	206357
10.63_608.3176m/z	608.318	10.6329	neg	Boc-val-pro-arg-mca	HMDB0249335	Lipids and lipid-like molecules	Steroids and steroid derivatives	Steroid esters			38.2	4.94	M-H2O-H	C31H45N7O7	-4.11047	2.354	1.89287e-05	0.000163238	0.798003	1.73869	86767.6	49903.9	87800.3	77587.8	77743.5	83088.6	104842	89543.5	52879	54557.7	42548.8	57958.8	48148.8	43330.3
12.29_505.2568m/z	505.257	12.2852	neg	LysoPA(20:3(5Z,8Z,11Z)/0:0)	HMDB0114747	Lipids and lipid-like molecules	Glycerophospholipids	Glycerophosphates			45	27.4	M+FA-H	C23H41O7P	-0.850615	2.35396	0.000601551	0.0023269	0.509924	1.42398	137911	96848.9	147822	117969	128673	164206	134542	134249	80478.8	83723.5	97959.7	111713	99414.5	107804
12.69_446.3236n	469.313	12.686	pos	bhos#32	LMFA13040065	Lipids and lipid-like molecules	Fatty Acyls	Fatty acyl glycosides			39	0.653	M+NH4, M+Na, M+H	C24H46O7	-1.59479	2.35138	0.00104206	0.0036189	-0.0756643	0.948905	778911	820853	750594	803129	795843	768239	788944	766718	820819	836864	818237	822202	805549	821444
4.43_797.1129m/z	797.113	4.43398	neg	3-(benzenesulfonyl)-7-(2-methoxyphenyl)-6,7-dihydro-4H-thieno[3,2-b]pyridin-5-one	1016131	Unclassified	Unclassified	Unclassified			37.8	0	2M-H	C20H17NO4S2	0.506836	2.34156	2.81264e-05	0.000221654	0.83364	1.78218	83618	46919.1	90625.6	95617.3	65624.7	72666.8	92955.4	84218.4	48281.8	51702.2	45163.4	47057.2	46867	42442.9
12.42_481.2567m/z	481.257	12.4249	neg	PA(18:1(9Z)/0:0)	LMGP10050008	Lipids and lipid-like molecules	Glycerophospholipids	Glycerophosphates			39	0	M+FA-H	C21H41O7P	-1.21262	2.33179	4.03412e-09	5.43934e-07	-2.07356	0.237573	10585.6	44557.1	10973.2	9782.06	10094.1	10262.9	11220.8	11180.3	38954.1	41545.5	45095.5	43076.8	47335.9	51334.9
6.68_418.1939n	463.192	6.67915	neg	7-(4-fluorophenyl)-4-methyl-2-(4-pyrimidin-2-ylpiperazin-1-yl)-7,8-dihydro-6H-quinazolin-5-one	1091868	Unclassified	Unclassified	Unclassified			37.8	0	M-H, M+FA-H	C23H23FN6O	5.15396	2.32464	0.00661531	0.0165324	0.251543	1.19048	286760	240878	310662	262824	252504	307912	308715	277942	229806	245361	271221	245558	209275	244045
10.02_212.1409n	213.148	10.0232	pos	12-hydroxy-3Z,6Z-dodecadienoic acid	LMFA01050171	Lipids and lipid-like molecules	Fatty Acyls	Fatty Acids and Conjugates			54.3	75.3	M+H-H2O, M+H	C12H20O3	-1.46902	2.31111	3.43472e-06	4.51644e-05	0.683569	1.60611	91752.9	57127.5	84301.9	97182.2	85486.4	91498.6	103623	88425.4	52326.5	53634.7	51167.9	64204.8	59457.6	61973.2
15.32_74.0367n	147.066	15.3193	neg	1,2-Dioxolane	HMDB0244090	Organoheterocyclic compounds	Dioxolanes	1,2-dioxolanes			39	0.827	M+FA-H, 2M-H	C3H6O2	-1.60229	2.3099	0.000128539	0.000692376	-0.281678	0.822634	172124	209235	185486	180228	177960	164920	161359	162790	223433	216879	214984	203648	202725	193742
10.23_262.2292n	263.236	10.2255	pos	9Z,12Z,15Z-Octadecatrienal	LMFA06000243	Lipids and lipid-like molecules	Fatty Acyls	Fatty aldehydes			47.7	43.5	M+H-H2O, M+H	C18H30O	-1.8136	2.28663	3.87055e-09	5.30297e-07	1.14404	2.20999	59754.6	27038.4	60645	55887.9	64836.3	56975.1	57150.5	63032.9	25680	25228.7	24840.9	28215.5	30484.7	27780.7
0.61_146.1054n	147.113	0.61325	pos	D-Lysine	6919	Organic acids and derivatives	Carboxylic acids and derivatives	Amino acids, peptides, and analogues		C00739	55.5	84.4	M+H-H2O, M+H	C6H14N2O2	-0.553959	2.28599	2.59345e-09	4.17139e-07	0.879743	1.84005	71502.1	38858.8	68686.1	75268.9	67662.3	70674.8	69579.3	77141.2	37112	40732	39660.5	39805	38221	37622.4
0.80_415.0105m/z	415.01	0.79645	neg	4-dimethylarsenobutanoic acid	LMFA00000042	Lipids and lipid-like molecules	Fatty Acyls	Other Fatty Acyls			38.4	0	2M-H	C6H13AsO3	3.94046	2.2825	5.57144e-06	6.42152e-05	-1.37947	0.384359	21379.9	55624.8	22229.9	17616.6	22714.9	20757	24768.4	20192.6	61108.2	72197.4	51146.5	50326.5	47758	51212.2
2.53_451.0465m/z	451.047	2.53165	neg	Megazol	HMDB0254411	Organoheterocyclic compounds	Azoles	Imidazoles			38.1	0	2M-H	C6H6N6O2S	-1.70134	2.27952	3.05227e-06	4.19538e-05	0.67149	1.59272	90604	56886.4	89297.9	88292.2	84512.1	86965.7	104376	90180.6	56696.9	47236	58483.3	63860.6	58293.6	56748.2
9.80_738.3551m/z	738.355	9.79938	neg	Annomuricatin B	HMDB0303182	Organic acids and derivatives	Carboxylic acids and derivatives	Amino acids, peptides, and analogues			38.6	4.44	M-H	C35H49N9O9	-4.01393	2.27271	5.59348e-07	1.2183e-05	1.37883	2.60058	53600.9	20611.1	48522.9	57010.8	57268.4	47108.8	58640.1	53054.3	15042.2	15370.8	19385.3	24148.3	28932.9	20787.4
0.75_179.0548m/z	179.055	0.7455	neg	α-D-Glucose	133	Organic oxygen compounds	Organooxygen compounds	Carbohydrates and carbohydrate conjugates		C00267	44.5	31.3	M-H	C6H12O6	-7.24922	2.27086	0.00600191	0.0152965	0.156266	1.1144	422212	378869	437184	394078	412175	438653	423236	427943	360086	412494	363002	389625	347962	400047
4.00_356.0739n	401.072	4.00087	neg	Caffeic acid 4-O-glucuronide	HMDB0041707	Phenylpropanoids and polyketides	Isoflavonoids	Isoflavans			48.1	44.4	M+FA-H, 2M-H, M-H2O-H	C15H16O10	-1.14052	2.26679	2.77976e-06	3.90615e-05	1.47594	2.78164	51980.8	18687.1	50095.6	67395.6	44789.9	44080.7	51602.9	53920.4	18461.6	15529.6	19506.6	21029.2	18288	19307.5
9.79_260.2136n	261.221	9.7851	pos	6-[5]-ladderane-1-hexanol	LMFA05000063	Lipids and lipid-like molecules	Fatty Acyls	Fatty alcohols			48.7	48.1	M+H-H2O, M+H	C18H28O	-1.75481	2.26322	6.66384e-08	2.82681e-06	1.32262	2.5012	53962.7	21574.7	59065	54560.3	55770.8	51235.8	53014.3	50129.8	17913.5	15380.3	20268	24365.3	28107.5	23413.9
4.57_541.0653m/z	541.065	4.56598	neg	Isoscutellarein 4'-methyl ether 8-(2''-sulfatoglucoside)	LMPK12111356	Lipids and lipid-like molecules	Polyketides	Flavonoids			51.6	63.6	M-H	C22H22O14S	-0.741899	2.26248	0.012488	0.0279119	0.363352	1.28641	205995	160132	237013	163670	208650	221296	219308	186035	143746	123074	163117	154529	190370	185955
10.55_356.2921n	339.289	10.5528	pos	MG(0:0/18:1(9Z)/0:0)	62321	Lipids and lipid-like molecules	Glycerolipids	Monoradylglycerols			55.4	83	M+H-H2O, M+H	C21H40O4	-1.5094	2.26237	0.000120853	0.000661675	0.213819	1.15975	257551	222074	263757	254759	254300	269546	251112	251834	232182	213560	204196	217052	234219	231235
6.68_1027.6301m/z	1027.63	6.67915	neg	PIM1(18:0/18:0)	LMGP15010018	Lipids and lipid-like molecules	Glycerophospholipids	Glycerophosphoinositolglycans			38	0	M-H	C51H97O18P	-3.76125	2.25896	4.52528e-05	0.000317292	1.48034	2.79014	54034.1	19366.1	55374.5	46340.9	46597.4	65789.5	69568.4	40534.4	12493.1	23054.5	22304.8	21531.1	15481.6	21331.7
4.32_699.1149m/z	699.115	4.3152	neg	7-(4-thiophen-2-ylsulfonylpiperazin-1-yl)-[1,2,4]triazolo[4,3-b]pyridazine	1086886	Unclassified	Unclassified	Unclassified			37	0	2M-H	C13H14N6O2S2	-2.52365	2.25796	0.000101629	0.000579775	0.67299	1.59437	95138.8	59671.6	85303.3	87270.5	95709.4	104746	85732	112072	56133.8	48391.6	54564.3	72462.7	62617.9	63859
3.69_198.0317m/z	198.032	3.69215	neg	2-(4-Nitrobenzylidene)malononitrile	HMDB0245723	Benzenoids	Benzene and substituted derivatives	Nitrobenzenes			39.8	6.78	M-H	C10H5N3O2	4.11353	2.2555	0.000891846	0.00319653	-0.328732	0.796236	147436	185166	145714	143286	132456	157180	141674	164304	176089	213840	172034	190779	171178	187075
8.80_389.1637m/z	389.164	8.80267	neg	N-(2-fluorophenyl)-2-(4-methyl-6-oxo-2-piperidin-1-ylpyrimidin-1-yl)acetamide	994119	Unclassified	Unclassified	Unclassified			39.1	0	M+FA-H	C18H21FN4O2	1.94072	2.24721	1.25935e-08	9.95122e-07	1.54461	2.91726	48157	16507.6	50537	48779.3	42548.5	51110.4	51071.6	44895.1	16062.7	15134.7	15441.9	16261.9	13916.7	22227.7
1.06_118.0865m/z	118.087	1.05827	pos	L-Valine	35	Organic acids and derivatives	Carboxylic acids and derivatives	Amino acids, peptides, and analogues		C00183	53.7	72.7	M+H	C5H11NO2	2.1663	2.24714	4.64236e-07	1.08337e-05	1.06336	2.0898	61837.7	29590.3	55896.3	63254.1	59111.1	56459.1	62702	73603.6	32158	29899.8	29494	31513	28792.8	25684.2
10.76_440.2769n	485.275	10.764	neg	N-[3-(3,5-dimethylpiperidin-1-yl)propyl]-5-methoxy-1-methyl-3-(2-oxopyrrolidin-1-yl)indole-2-carboxamide	1078377	Unclassified	Unclassified	Unclassified			38.1	0	M-H, M+FA-H	C25H36N4O3	-4.23502	2.24018	7.34847e-08	3.00104e-06	1.49627	2.82112	49039.5	17383	41784.8	47421.1	45164.2	55149.3	54870	49847.5	17490	19121.1	14274.6	18379	17335.6	17697.6
2.54_170.0202n	169.013	2.54415	neg	Gallic acid	Gallic acid	Benzenoids	Benzene and substituted derivatives	Benzoic acids and derivatives	***	C01424	54	79.2	M-H2O-H, M-H	C7H6O5	-8.00572	2.24017	0.0326382	0.0615758	-0.146088	0.903698	472381	522720	423479	475826	496992	471637	482271	484081	490943	461068	516510	564079	530945	572776
9.05_491.2389m/z	491.239	9.05153	neg	N-[2-(4-methylpiperidin-1-yl)ethyl]-1-oxo-2-(pyridin-2-ylmethyl)-3,4-dihydropyrazino[1,2-a]benzimidazole-8-carboxamide	998487	Unclassified	Unclassified	Unclassified			36.7	0	M+FA-H	C25H30N6O2	-5.29265	2.23877	0.0431949	0.0775236	0.493051	1.40742	175725	124856	110829	206843	218554	168444	185684	163996	163843	169861	79385	88941.2	111628	135479
4.79_543.1114m/z	543.111	4.79497	neg	3-[[3-(4-fluorophenyl)-6-oxopyridazin-1-yl]methyl]-N-[2-(4-sulfamoylphenyl)ethyl]-1,2,4-oxadiazole-5-carboxamide	997987	Unclassified	Unclassified	Unclassified			38.4	0	M+FA-H	C22H19FN6O5S	2.14799	2.22795	8.1124e-05	0.000491693	0.644929	1.56366	94460.1	60409.5	87956.3	102326	102907	92769.2	91681.2	89121.2	50457.3	51195	51963.7	66867.6	63203.4	78770.2
10.88_473.3711n	474.378	10.8814	pos	MGTS(16:0/0:0)	LMGL06010002	Lipids and lipid-like molecules	Glycerolipids	Betaine monoradylglycerols			50.4	56	M+H, M+Na	C26H51NO6	-1.08633	2.2258	5.1122e-09	5.90825e-07	-1.56883	0.337081	15759.6	46753	17852.6	14838.8	16409.4	12662.3	16898.9	15895.3	49128.8	44617.8	45598.1	53258.6	43845.7	44069.3
9.80_711.3359m/z	711.336	9.79938	neg	OG-PI	LMGP20050021	Lipids and lipid-like molecules	Glycerophospholipids	Oxidized glycerophospholipids			36.3	0	M-H	C32H57O15P	-0.453405	2.22141	1.46796e-06	2.45706e-05	1.31256	2.48382	53183.9	21412.2	48427.6	57046.6	59103.2	44543.4	58266.7	51715.8	17089.4	15495.5	21315	25344	28659.4	20569.7
11.16_769.4978m/z	769.498	11.1621	pos	PG(17:0/17:2(9Z,12Z))	LMGP04010232	Lipids and lipid-like molecules	Glycerophospholipids	Glycerophosphoglycerols			37.5	0	M+Na	C40H75O10P	-1.6263	2.22067	0.00245087	0.00733449	0.242621	1.18314	248849	210329	247968	262408	246264	260725	253156	222570	193343	192620	197686	216546	224921	236857
0.70_462.1811m/z	462.181	0.704583	pos	[4-(4-fluorophenyl)piperazin-1-yl]-(1-methyl-4-piperidin-1-ylpyrazolo[3,4-d]pyrimidin-6-yl)methanone	1032512	Unclassified	Unclassified	Unclassified			37.7	0	M+K	C22H26FN7O	-0.749504	2.21818	5.60162e-10	1.98262e-07	1.06145	2.08703	58800.3	28174.2	54808.6	59672.5	57427.4	58450.9	59946.8	62495.6	24828.2	30059.5	30367.7	27923.3	28126.6	27739.8
4.03_425.1663m/z	425.166	4.03207	neg	3-Methyl-3-butenyl apiosyl-(1->6)-glucoside	HMDB0031954	Lipids and lipid-like molecules	Fatty Acyls	Fatty acyl glycosides			41.3	8.54	M+FA-H	C16H28O10	-0.452778	2.20929	4.63186e-05	0.000322243	-0.362376	0.777882	116755	150093	117107	121801	110810	107733	122581	120497	150760	156759	145654	139591	166605	141188
10.43_422.2658n	423.273	10.4285	pos	Lovastatin acid	HMDB0254177	Organic acids and derivatives	Hydroxy acids and derivatives	Medium-chain hydroxy acids and derivatives			53.4	73.4	M+H-H2O, M+H	C24H38O6	-2.3669	2.20854	1.59694e-08	1.1603e-06	0.791929	1.73139	72612.9	41939.1	76427.7	71905.1	76290.3	69771.3	71100.2	70182.5	36534.2	40250.1	40616	45663	43044.5	45526.9
11.42_349.2731m/z	349.273	11.4216	pos	11(E)-(3,4-dimethyl-5-(pent-1-en-1-yl)furan-2-yl)-undecanoic acid	LMFA01150033	Lipids and lipid-like molecules	Fatty Acyls	Fatty acids and conjugates			51.5	62.9	M+H	C22H36O3	-1.74668	2.19945	0.000340748	0.00147227	0.463921	1.37929	127680	92569.5	141038	137325	119692	121756	111848	134420	78271.7	89734.8	112805	94912.7	89145.7	90546.6
5.46_715.1875m/z	715.188	5.45622	neg	Sinalbine	HMDB0303664	Organic oxygen compounds	Organooxygen compounds	Carbohydrates and carbohydrate conjugates			37.3	0	M-H2O-H	C30H42N2O15S2	3.69634	2.19701	2.1227e-08	1.38171e-06	1.92247	3.79073	41164.2	10859.2	41402.1	41613	43548.5	42671	45163.2	32587.7	8763.14	9699.02	10154.7	13061.5	11708.8	11768.1
0.92_222.9829m/z	222.983	0.924133	neg	5-(Methylthio)-2,3-dioxopentyl phosphate	HMDB0059620	Organic acids and derivatives	Organic phosphoric acids and derivatives	Phosphate esters		C15650	38.3	1.76	M-H2O-H	C6H11O6PS	-2.90942	2.18873	7.30868e-07	1.48171e-05	-0.654425	0.635328	53478.9	84175.2	55772.2	50197.1	55937.5	54401.2	53001.9	51563.7	87817.9	74681.5	93245.8	80565.6	81795	86945.6
10.19_311.2226m/z	311.223	10.1926	neg	9-hydroxy-10-oxo-12Z-octadecenoic acid	LMFA02000009	Lipids and lipid-like molecules	Fatty Acyls	Octadecanoids			47.1	39.9	M-H	C18H32O4	-0.620736	2.18629	0.00023361	0.00109696	-0.522786	0.696026	77520.4	111376	73201.6	69568.5	76617.1	79515.5	90001.1	76218.4	116483	106417	127175	114867	88273.7	115037
0.70_324.1053n	325.113	0.704583	pos	Difructose anhydride III	HMDB0251271	Organic oxygen compounds	Organooxygen compounds	Carbohydrates and carbohydrate conjugates			45.2	28.7	M+H, M+NH4, M+Na, M+H-H2O	C12H20O10	-1.12366	2.18619	0.00344829	0.00967195	0.137489	1.09999	423692	385178	437538	427637	406570	414381	409888	446137	400024	403567	401137	367410	378597	360334
5.07_724.5679m/z	724.568	5.06885	pos	GlcCer(d18:0/16:0)	LMSP0501AA04	Lipids and lipid-like molecules	Sphingolipids	Neutral glycosphingolipids			38.6	0.0179	M+Na	C40H79NO8	-2.65469	2.16471	0.00157185	0.00505457	-0.35092	0.784084	130056	165870	116373	148780	135897	134206	120880	124202	149198	176768	182962	141380	171405	173509
10.63_246.1979n	247.205	10.6303	pos	1-Cedr-8-en-9-ylethanone	292883	Unclassified	Unclassified	Unclassified			51.2	60.7	M+H-H2O, M+H	C17H26O	-1.78506	2.15376	0.00015048	0.000784927	1.30015	2.46254	54887.7	22289	43056.1	51061.9	48575.1	78835.5	51437.3	56360.3	17844.2	25615.6	25489.3	20899.4	15246.7	28638.9
3.78_417.0673m/z	417.067	3.77692	neg	1-(4-fluorophenyl)-6-methoxy-4-oxo-N-(4-sulfamoylphenyl)pyridazine-3-carboxamide	1020153	Unclassified	Unclassified	Unclassified			38.2	0	M-H	C18H15FN4O5S	-0.375144	2.15071	2.18587e-09	3.80972e-07	1.73258	3.32322	41344.3	12441	43124.5	40344.7	35507.4	44853.7	41954.5	42280.7	11316.8	10373.9	11862.1	14262	13398.2	13433
10.28_476.2776m/z	476.278	10.2815	neg	1-(2-ethyl-6-methyl-2,3-dihydro-1,4-benzoxazine-4-carbonyl)-N-(3-propan-2-yloxypropyl)piperidine-4-carboxamide	1087772	Unclassified	Unclassified	Unclassified			38.8	0	M+FA-H	C24H37N3O4	2.40247	2.14889	0.02955	0.0567325	0.561925	1.47624	138305	93687.7	91959.2	148102	99740.2	153400	178866	157764	128888	65356	69733.5	117123	98134.1	82891.6
4.34_360.0455n	359.038	4.34047	neg	2-(4-methylsulfonyl-2-nitrophenyl)sulfanyl-1-morpholin-4-ylethanone	1052597	Unclassified	Unclassified	Unclassified			37.6	0	M-H, M+FA-H, 2M-H	C13H16N2O6S2	1.45649	2.14694	2.72787e-05	0.000216965	1.1524	2.22284	56457.8	25399	45146.8	56540.7	53582.9	62855.7	50473.6	70146.8	25447.8	17890.3	22444.5	32897.2	30263.1	23451.1
4.20_424.0979n	423.091	4.20423	neg	2-[2-[3-(1,3-benzodioxol-5-yl)-1,2,4-oxadiazol-5-yl]pyrrol-1-yl]-N-(2,5-difluorophenyl)acetamide	1099161	Unclassified	Unclassified	Unclassified			38.7	0	M-H, M+FA-H	C21H14F2N4O4	-1.01503	2.13649	0.00385439	0.0106285	-0.430391	0.74206	105845	142637	112627	95082	125080	85029.4	113019	104234	132982	139961	142851	146779	176092	117158
0.69_130.0457n	148.08	0.686067	pos	S-2-Propenyl propanethioate	HMDB0037493	Organic acids and derivatives	Thiocarboxylic acids and derivatives	Thioesters			37.7	0	M+H, M+NH4	C6H10OS	3.52308	2.13069	1.83364e-10	1.11762e-07	1.08882	2.127	53260.6	25040.2	52318.5	55419.2	54121.6	54469.9	49962.8	53271.6	26324.5	26763.5	27015.4	23745.3	22660.5	23732.1
10.22_859.3550m/z	859.355	10.2169	neg	2-[3,5-dimethyl-1-[4-(4-methylphenyl)-1,3-thiazol-2-yl]pyrazol-4-yl]-N-(2,6-dimethylphenyl)acetamide	1006506	Unclassified	Unclassified	Unclassified			37.5	0	2M-H	C25H26N4OS	-3.73828	2.12082	5.4675e-07	1.19855e-05	1.26035	2.39554	49323.3	20589.6	49107.2	45779.2	54320.4	46785.9	56084.8	43862.5	21983	13558.2	20669.5	25374.8	19858.4	22093.9
13.52_124.0635n	142.097	13.5186	pos	2-Methoxy-3-methylpyrazine	HMDB0031852	Organoheterocyclic compounds	Diazines	Pyrazines			42.8	20.1	M+H-H2O, M+NH4	C6H8N2O	-1.00997	2.10926	0.000704103	0.00264004	-0.106848	0.928615	427832	460721	404234	431614	434101	441689	435500	419855	459997	476829	462521	463544	451581	449853
0.75_379.1043m/z	379.104	0.7455	neg	Epimesquitol-4alpha-ol 4-ethyl ether	LMPK12020196	Lipids and lipid-like molecules	Polyketides	Flavonoids			38	0	M+FA-H	C17H18O7	2.54814	2.10614	1.91875e-07	5.74913e-06	-0.72503	0.604984	43335.4	71630.7	36777.5	42604.1	48726.6	43361.9	45774.8	42767.7	69575.1	74520	65494.5	70387.2	75398.6	74408.6
4.71_907.2293m/z	907.229	4.70567	neg	Carfecillin	HMDB0249672	Organic acids and derivatives	Carboxylic acids and derivatives	Amino acids, peptides, and analogues			36.3	0	2M-H	C23H22N2O6S	-3.45534	2.10149	3.43341e-06	4.51644e-05	1.43338	2.70079	45526.8	16856.8	39279	49568	49256.4	41540.3	53446.6	40070.7	13664.5	14362.3	15155.5	26467.4	15375.2	16116.3
4.48_395.0947m/z	395.095	4.48243	pos	Dihydroferulic acid 4-O-glucuronide	HMDB0041723	Organic oxygen compounds	Organooxygen compounds	Carbohydrates and carbohydrate conjugates			40	4.57	M+Na	C16H20O10	-0.555505	2.0988	0.000553755	0.00217018	0.642648	1.56119	89052.1	57041.1	97774.2	92550.2	64324.7	86428.3	103165	90070.1	55729.9	63266.7	52388.9	50066.6	70387.1	50407.4
15.32_238.0839m/z	238.084	15.3193	neg	4-Amino-1-[(2R,5R)-3,4-dihydroxy-5-(hydroxymethyl)oxolan-2-yl]-5-methylpyrimidin-2-one	HMDB0257731	Nucleosides, nucleotides, and analogues	Pyrimidine nucleosides	Unclassified			45.7	43.6	M-H2O-H	C10H15N3O5	2.32048	2.09853	2.75724e-05	0.000218178	-0.311029	0.806067	122932	152508	130938	129792	125504	118697	114953	117708	161348	157861	157475	149259	145968	143140
4.20_631.1275m/z	631.128	4.20423	neg	3,4,5-Trimethoxyphenyl 2,6-digalloylglucoside	HMDB0039312	Organic oxygen compounds	Organooxygen compounds	Carbohydrates and carbohydrate conjugates			37.9	0	M-H2O-H	C29H30O17	-4.53786	2.09851	2.13309e-06	3.23563e-05	0.995733	1.99409	57278.8	28724.2	58230.2	51777.5	67199.9	51264.6	61603.3	53597	23781.6	31173.9	27468.3	32009.4	32112.9	25799.1
4.86_607.1665m/z	607.167	4.8577	neg	Chrysoeriol 7-neohesperidoside	49219	Unclassified	Unclassified	Unclassified			54.9	76.6	M-H	C28H32O15	-0.498769	2.09837	0.00087723	0.00315747	0.326587	1.25404	159736	127376	160726	171000	162032	151573	176268	136815	121557	133993	114785	121319	138311	134294
9.79_515.3209m/z	515.321	9.7851	pos	IC202B	LMFA08020183	Lipids and lipid-like molecules	Fatty Acyls	Fatty amides			45.8	35.6	M+H-H2O	C23H44N6O8	4.00865	2.09789	1.05867e-08	8.91853e-07	1.39517	2.63019	44542.2	16934.9	48527.5	45322.3	45480.8	42109.6	44523.8	41288.9	14251.8	12617.3	16986.8	18569.5	20781.1	18403.1
6.75_329.0664m/z	329.066	6.7488	neg	6-C-Methylquercetin 3-methyl ether	LMPK12112722	Lipids and lipid-like molecules	Polyketides	Flavonoids			46.2	33.2	M-H	C17H14O7	-0.810675	2.09779	6.96875e-07	1.43002e-05	1.82746	3.54913	39520.8	11135.4	40128.9	33931.2	43677.5	45548.7	38140.5	35698.2	8201.07	4888.28	17605.2	14290.8	10251.9	11575.1
4.37_515.0801m/z	515.08	4.37402	neg	6''-Malonylastragalin	HMDB0037434	Phenylpropanoids and polyketides	Flavonoids	Flavonoid glycosides			37.9	0	M-H2O-H	C24H22O14	-5.68635	2.08411	0.000779559	0.00286995	-1.57018	0.336766	16260	48282.8	24413.3	7875.88	30385	10951.9	17716.6	6217.06	28528.2	50350.7	38465.9	62449.7	62540.3	47361.7
5.10_657.1821m/z	657.182	5.09722	neg	N-(5-(5-(2,4-Dioxo-1,3,8-triazaspiro[4.5]decan-8-yl)pentanoyl)-2,4-dimethoxyphenyl)-4-(trifluoromethyl)benzenesulfonamide	HMDB0257336	Organic oxygen compounds	Organooxygen compounds	Carbonyl compounds			38.4	0.384	M+FA-H	C27H31F3N4O7S	-4.31987	2.08375	7.56209e-09	7.55719e-07	1.98757	3.96567	36365	9169.95	31862.6	38487.6	41091.3	36737.8	33955.4	36055.6	6475.74	10156.6	7411.68	11238	10892.3	8845.39
4.10_367.1030m/z	367.103	4.09567	neg	5-O-Feruloylquinic acid	65790	Organic oxygen compounds	Organooxygen compounds	Alcohols and polyols		C02572	57.4	92	M-H	C17H20O9	-1.1092	2.08274	0.00258206	0.00765027	0.412389	1.33089	136404	102491	113976	128109	129557	141951	157509	147324	89131.3	92485	89932.2	109983	122292	111124
14.87_191.0563m/z	191.056	14.871	neg	d-Glycero-d-galacto-heptose	HMDB0253107	Organic oxygen compounds	Organooxygen compounds	Carbohydrates and carbohydrate conjugates			52.7	66.4	M-H2O-H	C7H14O7	0.743218	2.07869	1.58354e-05	0.000141593	-0.290978	0.817348	128859	157655	135682	134337	135180	125156	122861	119940	167382	159178	160054	155017	152297	152005
7.55_349.1980m/z	349.198	7.55178	pos	1-[2,3-Dimethyl-2-(2-methylbut-3-en-2-yl)furan-3-yl]-3,5-dihydroxy-4-methoxyhexan-2-one	HMDB0247708	Lipids and lipid-like molecules	Fatty Acyls	Fatty alcohols			40.5	7.75	M+Na	C18H30O5	-1.61239	2.07583	4.80363e-08	2.28596e-06	-0.940046	0.521216	29544.2	56683.1	29587.6	31845.3	27978.8	33104.9	28396.3	26352.2	54259.3	61017.9	59908.7	55339.5	50983.8	58589.7
0.71_209.0293m/z	209.029	0.710383	neg	Galactaric acid	4227	Organic oxygen compounds	Organooxygen compounds	Carbohydrates and carbohydrate conjugates		C00879	41.6	15.5	M-H	C6H10O8	-4.90525	2.0708	5.68195e-06	6.51542e-05	0.511607	1.42564	94551.8	66322.5	100733	92095.2	82481.1	93975.9	97244.6	100781	61039.3	68338.8	72339.5	62982.7	65926.8	67308
7.14_749.4424m/z	749.442	7.1354	neg	PA(22:6(5Z,8E,10Z,13Z,15E,19Z)-2OH(7S, 17S)/16:1(9Z))	HMDB0263438	Unclassified	Unclassified	Unclassified			42.6	23.8	M-H	C41H67O10P	3.32624	2.06452	0.00410815	0.0111884	0.492606	1.40698	120970	85978.5	146893	111241	107407	136441	123471	100370	66409.4	78482.6	89429.7	109329	80355.5	91865.2
1.08_203.0188m/z	203.019	1.08385	neg	Daucic acid	HMDB0031665	Organic acids and derivatives	Hydroxy acids and derivatives	Beta hydroxy acids and derivatives			51.7	69	M-H	C7H8O7	-4.65529	2.05037	0.00010851	0.000609614	1.50229	2.83292	45238.7	15968.9	46038.9	41643.2	34298.4	47623.7	36229.6	65598.1	17842.3	13569.6	11243.4	19231.8	17664.4	16262.2
10.75_530.3084n	553.298	10.7468	pos	(S)-Nerolidol 3-O-[a-L-rhamnopyranosyl-(1->2)-b-D-glucopyranoside]	HMDB0040844	Lipids and lipid-like molecules	Fatty Acyls	Fatty acyl glycosides			42.1	14.4	M+H-H2O, M+NH4, M+Na, M+H	C27H46O10	-1.40808	2.04096	0.000204362	0.000989991	0.389228	1.30969	124088	94745.7	132419	125735	125153	113096	132465	115657	77735.6	93775.6	91670.3	98648	101967	104677
0.72_275.0521m/z	275.052	0.721683	pos	Heptulose	HMDB0302552	Organic oxygen compounds	Organooxygen compounds	Carbohydrates and carbohydrate conjugates			40	4.12	M+H	C7H15O9P	-1.87859	2.02929	0.000135854	0.000721255	-0.419527	0.747669	84420.4	112911	91657.8	84884.1	85864.3	85387.4	79151.3	79577.3	95665.2	117830	123281	104631	114550	121512
5.11_216.0994n	239.089	5.11417	pos	Isoketocamphoric acid	HMDB0301824	Lipids and lipid-like molecules	Fatty Acyls	Fatty acids and conjugates			47	40.8	M+NH4, M+K, M+Na, M+H	C10H16O5	-1.69122	2.02607	0.00322214	0.00915554	-0.373769	0.771764	111157	144029	110951	117830	114621	120943	100447	102147	178987	127922	151512	134891	129422	141442
4.13_306.1691n	305.162	4.12977	neg	Bz-Arg-OEt	HMDB0249494	Benzenoids	Benzene and substituted derivatives	Benzoic acids and derivatives			51	59.1	M-H, M+FA-H	C15H22N4O3	-0.234453	2.02332	4.41818e-06	5.41562e-05	-1.50122	0.353256	14587.9	41295.5	17522.7	12651.2	16041.7	13174.6	15549.9	12587	33682	38120.6	42038.7	40242.6	54439.6	39249.2
5.04_463.1229m/z	463.123	5.03993	pos	Homoplantaginin	572270	Lipids and lipid-like molecules	Polyketides	Flavonoids			58.9	98	M+H	C22H22O11	-1.28317	2.01561	0.000327373	0.00142755	0.573324	1.48795	89263.1	59990.7	100348	85739.3	89925	84047.6	88039.9	87478.7	49655.4	41314.9	70093.6	60484.3	70896.2	67500
0.73_492.1679n	537.166	0.728817	neg	4-ethyl-2-(4-fluorophenyl)-6-[5-(4-pyridin-2-ylpiperazine-1-carbonyl)-1,2,4-oxadiazol-3-yl]-1,2,4-triazine-3,5-dione	1016326	Unclassified	Unclassified	Unclassified			37.1	0	M-H2O-H, M+FA-H	C23H21FN8O4	1.92276	2.01163	0.00212307	0.00651061	0.365111	1.28798	141892	110166	156042	149487	118049	156976	142956	127838	101261	118570	112679	125228	103789	99468.8
9.80_925.3270m/z	925.327	9.79938	neg	2-[6-(3,4-dimethoxyphenyl)imidazo[2,1-b][1,3]thiazol-3-yl]-1-(4-pyridin-2-ylpiperazin-1-yl)ethanone	1026308	Unclassified	Unclassified	Unclassified			38	0	2M-H	C24H25N5O3S	-1.49751	2.00993	4.02889e-06	5.06019e-05	1.06945	2.09863	50269	23953.2	43989	53579.6	55432.6	44514.6	53889	50209.1	17981.8	20566.8	22924.3	27881.3	32041.3	22323.9
15.32_184.0616m/z	184.062	15.3193	neg	Dimethyl-3-hydroxypyrid-4-one	HMDB0251390	Organoheterocyclic compounds	Pyridines and derivatives	Hydropyridines			48.7	46.1	M+FA-H	C7H9NO2	0.576173	1.99829	0.000180795	0.00089995	-0.25286	0.839231	146414	174462	155344	154887	149152	140198	137829	141076	186582	177735	181883	169484	168107	162983
0.71_565.0929m/z	565.093	0.710383	neg	.beta.-D-Arabinosyl-6-mercaptopurine	991460	Unclassified	Unclassified	Unclassified			38.4	0	2M-H	C10H11N4O4S	-0.116648	1.99768	3.82434e-05	0.000278729	-1.2508	0.420216	19394.8	46154.3	22474	18694.8	22542.1	26716.1	14600.7	11341	33490.3	46263.8	56533.7	46870.4	44603.9	49164
9.76_312.2299n	311.223	9.76475	neg	10S,11S-epoxy-9S-hydroxy-12Z-octadecenoic acid	LMFA02000010	Lipids and lipid-like molecules	Fatty Acyls	Octadecanoids			50.1	54.2	M-H2O-H, M-H	C18H32O4	-0.500673	1.99519	1.74494e-05	0.000153124	-0.256972	0.836843	136828	163506	129500	133106	134732	139568	142402	141663	168392	168548	153899	169434	156200	164560
4.49_439.0853m/z	439.085	4.48562	neg	4-[[4-methoxy-3-[methyl(methylsulfonyl)amino]phenyl]sulfonyl-methylamino]butanoic acid	1043798	Unclassified	Unclassified	Unclassified			38.1	0	M+FA-H	C14H22N2O7S2	0.767342	1.99425	0.000796622	0.0029174	0.690372	1.6137	76620	47481	65188.1	78927	70131.9	63701.6	97218.7	84552.9	57321.1	38135.1	48006.1	55865.1	44255.7	41302.8
13.44_715.4909m/z	715.491	13.4416	neg	N-[2-(diethylamino)ethyl]-1-(5-methyl-[1,2,4]triazolo[4,3-a]pyridin-3-yl)piperidine-4-carboxamide	1039951	Unclassified	Unclassified	Unclassified			37.3	0	2M-H	C19H30N6O	2.67592	1.99242	4.56648e-07	1.06886e-05	-0.705638	0.613171	40241.2	65628	44992	41536.5	39358.7	39390.3	38297.8	37872.1	72466.7	68998.1	67446.2	62975.8	61210.7	60670.9
3.79_290.1376n	291.145	3.7915	pos	Benomyl	HMDB0031767	Organoheterocyclic compounds	Benzimidazoles	2-benzimidazolylcarbamic acid esters		C10896	44.9	29	M+H-H2O, M+H	C14H18N4O3	-1.00169	1.98693	0.0354353	0.0659415	-0.268328	0.830281	199799	240640	187234	216565	158242	206919	239185	190649	272857	202382	248098	205210	246924	268370
0.72_504.1685n	543.132	0.721683	pos	Gentianose	HMDB0034072	Organic oxygen compounds	Organooxygen compounds	Carbohydrates and carbohydrate conjugates		C08239	41.1	9.25	M+H-H2O, M+H, M+K	C18H32O16	-1.10634	1.98313	0.000160179	0.000822891	0.406782	1.32573	111416	84041.8	103322	111096	106516	101272	121268	125025	93037.1	78564.9	85659.8	87302.5	83100.3	76586.4
2.54_136.1121m/z	136.112	2.54335	pos	R-BETA-METHYLPHENYLETHYLAMINE	84981	Unclassified	Unclassified	Unclassified			51.3	57.5	M+H	C9H13N	-0.0966163	1.98101	0.000183757	0.000910689	-0.455789	0.729111	74506.5	102188	74062.2	73843.8	72614	67498.4	75428.6	83592.1	109906	85162.4	105008	97326.6	115339	100387
15.32_152.0588n	197.057	15.3193	neg	N-Methyl-4-oxo-1,4-dihydropyridine-3-carboxamide	HMDB0246137	Organoheterocyclic compounds	Pyridines and derivatives	Pyridinecarboxylic acids and derivatives			41.3	18.4	M+FA-H, 2M-H	C7H8N2O2	1.39913	1.96739	0.000170984	0.000864536	-0.281994	0.822453	125818	152979	134463	133990	127857	121631	117271	119696	165783	156180	158781	146233	148227	142668
4.24_321.1920m/z	321.192	4.23528	pos	Valyltryptophan	HMDB0029138	Organic acids and derivatives	Carboxylic acids and derivatives	Amino acids, peptides, and analogues			39.3	0.393	M+NH4	C16H21N3O3	-0.296409	1.96587	4.26616e-07	1.01652e-05	-0.943915	0.51982	26834.4	51622.4	23940.8	25989.2	29018.9	22583.1	33802.5	25671.7	52685.9	51172.3	53162.6	50455	56197.7	46060.8
9.96_519.2591n	520.266	9.9649	pos	PS(18:3(9Z,12Z,15Z)/0:0)	LMGP03050029	Lipids and lipid-like molecules	Glycerophospholipids	Glycerophosphoserines			51.3	60.4	M+H, M+Na	C24H42NO9P	-1.10017	1.96555	4.56699e-05	0.000319032	0.706541	1.63189	67793.2	41542.8	60912.1	54958.9	66090.4	77553.6	75915.2	71329.2	39307.6	39567.1	37082.3	45030.6	44127.7	44141.9
10.68_673.4808m/z	673.481	10.6816	neg	PA(18:0/16:1(9Z))	LMGP10010887	Lipids and lipid-like molecules	Glycerophospholipids	Glycerophosphates			37.8	0	M-H	C37H71O8P	-0.862631	1.96077	9.19092e-06	9.3165e-05	-0.369472	0.774066	86844.9	112193	93083.4	88076	85294	87685.4	82279.8	84650.9	120295	118343	115253	106670	107452	105145
4.21_459.1504m/z	459.15	4.21303	neg	Ptelatoside A	HMDB0032600	Organic oxygen compounds	Organooxygen compounds	Carbohydrates and carbohydrate conjugates			40.3	3.71	M+FA-H	C19H26O10	-0.862666	1.95974	9.99091e-07	1.86356e-05	1.30579	2.47219	41350.9	16726.4	41587.1	41936.2	45322.5	31600.8	42815.3	44843.2	18380.9	19747.7	13566.7	14998.7	19479.2	14185.2
8.69_309.2068m/z	309.207	8.6901	neg	Plasmodiophorol C	LMFA02000388	Lipids and lipid-like molecules	Fatty Acyls	Octadecanoids			51.5	62.2	M-H2O-H	C18H32O5	-0.928516	1.95385	0.000151047	0.000787399	0.427533	1.34493	104509	77706.1	96262.8	108976	97219.1	122213	96976.8	105408	71744.8	78728	72951.1	81920	77699.8	83192.7
4.62_385.1137m/z	385.114	4.62173	neg	Chuanxiongoside A	LMFA01050586	Lipids and lipid-like molecules	Fatty Acyls	Fatty Acids and Conjugates			40.2	5.06	M+FA-H	C16H20O8	-1.01049	1.95316	9.15773e-06	9.29394e-05	1.65022	3.13881	36774.3	11716	28612.6	46093.6	32088.6	30752.9	38934.8	44163	12828.1	9587.03	12773.7	11927.5	11778.4	11401.1
0.75_289.0326m/z	289.033	0.7455	neg	D-Sedoheptulose 7-phosphate	HMDB0001068	Organic oxygen compounds	Organooxygen compounds	Carbohydrates and carbohydrate conjugates		C05382	46.4	37.2	M-H	C7H15O10P	-1.41615	1.94123	0.00370143	0.0102634	-0.321094	0.800462	122256	152732	119936	108208	111903	116865	134137	142489	170801	128563	148872	164366	154685	149105
4.00_357.0825m/z	357.083	4.00087	neg	Furaneol 4-(6-malonylglucoside)	HMDB0029778	Organic oxygen compounds	Organooxygen compounds	Carbohydrates and carbohydrate conjugates			48.2	45.8	M-H2O-H	C15H20O11	-0.482925	1.93278	1.09475e-06	1.97433e-05	1.65629	3.15204	35136.4	11147.2	33849.4	45085.3	30986.4	29648.8	34840.2	36408.3	10895.2	8773.52	11950	12928.9	11175.2	11160.3
0.72_666.2207n	689.21	0.721683	pos	Cellotetraose	Cellotetraose	Unclassified	Unclassified	Unclassified	***	C02013	37.7	0	M+Na, M+K	C24H42O21	-1.80763	1.9315	1.30527e-07	4.49801e-06	1.2128	2.31787	41641.2	17965.3	44839.8	38558.6	36662.4	42676.1	40541.5	46569.1	22614.4	16506.2	17074.3	16347.1	17634	17615.8
10.67_440.2767n	485.275	10.6675	neg	5-[2-(cyclohexylamino)-2-oxoethyl]-N,N-diethyl-6-oxo-7,8,9,10-tetrahydro-6aH-pyrido[1,2-a]quinoxaline-3-carboxamide	1085697	Unclassified	Unclassified	Unclassified			37.9	0	M-H, M+FA-H	C25H36N4O3	-4.57503	1.92629	1.6302e-07	5.16706e-06	1.54138	2.91072	35953.6	12352.1	39388.5	31264.5	30634.8	39625.4	39583.7	35224.9	10943.5	13079.8	12394.2	13413.4	9955.16	14326.7
0.72_432.1707m/z	432.171	0.721683	pos	a-L-Arabinofuranosyl-(1->3)-[a-L-arabinofuranosyl-(1r5)]-L-arabinose	HMDB0041223	Organic oxygen compounds	Organooxygen compounds	Carbohydrates and carbohydrate conjugates			45	31.7	M+NH4	C15H26O13	-1.16579	1.92056	8.43939e-08	3.28846e-06	0.593887	1.50931	69038.2	45741.7	67902.8	68671.3	67437.5	64681.3	72556.8	72979.7	43241.8	48987	47190.1	41788.2	46778.9	46464.1
10.72_793.3835m/z	793.383	10.7203	neg	N-[2-[(4-methylpiperazin-1-yl)methyl]-1-propan-2-ylbenzimidazol-5-yl]thiophene-2-carboxamide	1035848	Unclassified	Unclassified	Unclassified			37.1	0	2M-H	C21H27N5OS	4.38402	1.91565	3.40291e-06	4.50249e-05	1.20025	2.2978	42505.3	18498.3	52122.1	41604.2	39890.4	39207.1	38473.4	43734.7	15068.5	13110.8	17770.3	21004.3	20745.5	23290.2
0.75_521.1712m/z	521.171	0.7455	neg	1-(3-Methylbenzoyl)-1H-indazole-3-carbonitrile	HMDB0249950	Benzenoids	Benzene and substituted derivatives	Benzoyl derivatives			38.5	0	2M-H	C16H11N3O	-3.72297	1.90911	2.75289e-05	0.000218036	0.958257	1.94296	50790	26140.5	57376.1	43802.7	41274.1	59865.6	50384.7	52036.7	22689	30025.9	24280.6	28574.2	21006.2	30267.2
10.51_292.2035n	315.193	10.5136	pos	8-hydroxy-10,12-octadecadiynoic acid	LMFA02000194	Lipids and lipid-like molecules	Fatty Acyls	Octadecanoids			50.6	56.9	M+H, M+Na, M+H-H2O	C18H28O3	-1.09902	1.90478	0.000888057	0.00318564	0.393145	1.31325	113465	86400.3	102367	106287	136351	120041	113592	102154	79802	82797.8	85273.1	94709.6	85797.3	90021.9
3.14_239.1614m/z	239.161	3.13993	pos	11-hydroxy-dodecanoic acid	LMFA01050165	Lipids and lipid-like molecules	Fatty Acyls	Fatty Acids and Conjugates			39.1	0	M+Na	C12H24O3	-1.62953	1.90413	8.34794e-06	8.65831e-05	0.729963	1.6586	60009.1	36180.6	52519.6	67367.9	63944.3	64610.3	55871.1	55741.3	37952.1	33829.9	35552.3	31622	36111	42016.5
8.39_597.3041m/z	597.304	8.3928	neg	PI(18:1(9Z)/0:0)	LMGP06050005	Lipids and lipid-like molecules	Glycerophospholipids	Glycerophosphoinositols			38.2	0	M-H	C27H51O12P	-0.649246	1.90224	0.000514183	0.0020452	0.563568	1.47792	80695	54600.4	78657.8	85912.7	81426.4	82051.3	74918.6	81203.5	73816.8	43819.5	40354.8	51396.3	59707.5	58507.7
10.22_449.2315m/z	449.231	10.2169	neg	PG(15:1(9Z)/0:0)	LMGP04050018	Lipids and lipid-like molecules	Glycerophospholipids	Glycerophosphoglycerols			41.7	17.4	M-H2O-H	C21H41O9P	1.0477	1.89894	4.15021e-05	0.00029675	-1.27641	0.412822	17101.7	41426.4	15781	15777.7	18301.8	18703.6	17681.4	16364.6	27912.7	37554.5	49100.9	40560.5	41698.6	51730.8
5.31_548.1158n	549.123	5.31108	pos	Luteolin 3'-methyl ether 7-malonylglucoside	LMPK12110785	Phenylpropanoids and polyketides	Flavonoids	O-methylated flavonoids			38.6	0	M+H, M+Na	C25H24O14	-1.4165	1.89878	1.54597e-05	0.000139396	1.02094	2.02925	47274.6	23296.6	46609.5	46063.6	51066	50277.8	51791.5	37839.3	19956.6	14393.3	23212.1	26827.7	29990.3	25399.9
0.70_448.1656m/z	448.166	0.704583	pos	4-[1-(3-ethylphenyl)tetrazol-5-yl]-N-(3-fluoro-4-methylphenyl)piperazine-1-carboxamide	1012085	Unclassified	Unclassified	Unclassified			37.8	0	M+K	C21H24FN7O	-0.452984	1.88487	4.66802e-08	2.2397e-06	0.703559	1.62852	58210.6	35744.5	58658.6	56820.3	56145.2	58351.8	54372	64915.3	36760.3	36962.1	36139.8	34403.2	35285.1	34916.5
14.84_121.0502m/z	121.05	14.8384	neg	D-Threitol	58213	Organic oxygen compounds	Organooxygen compounds	Carbohydrates and carbohydrate conjugates		C16884	38.3	0	M-H	C4H10O4	-3.22217	1.88344	7.81811e-05	0.000476747	-0.258046	0.83622	124221	148550	132553	128697	129253	120218	115777	118826	156618	151519	153313	145067	145356	139428
11.31_645.2557m/z	645.256	11.311	neg	2',7-Dihydroxy-4'-methoxy-8-prenylflavan 2',7-diglucoside	HMDB0036400	Phenylpropanoids and polyketides	Flavonoids	Flavonoid glycosides			38.3	0	M-H2O-H	C33H44O14	0.672622	1.88335	1.04486e-06	1.91284e-05	0.862073	1.81765	50872.3	27988	51326.5	47116.8	52312	51516.4	55808.4	47153.6	19604.1	28307.5	29650.5	30617.9	29088.6	30659.2
0.69_148.0603m/z	148.06	0.686067	pos	L-Glutamate	19	Organic acids and derivatives	Carboxylic acids and derivatives	Amino acids, peptides, and analogues		C00025	57.3	94.4	M+H	C5H9NO4	-1.16507	1.88131	0.0183741	0.038404	0.172747	1.1272	289040	256423	328069	293201	295869	252459	282858	281785	281482	251937	247154	252090	263883	241989
14.23_155.0693n	138.066	14.2312	pos	L-2-Amino-3-(1-pyrazolyl)propanoic acid	HMDB0034267	Organic acids and derivatives	Carboxylic acids and derivatives	Amino acids, peptides, and analogues			43.3	23.5	M+H-H2O, M+H	C6H9N3O2	-0.824619	1.87719	0.000885595	0.0031795	-0.138684	0.908348	262255	288716	250777	270778	266787	274153	262271	248762	298228	300176	275792	287712	286042	284346
11.15_578.2752n	579.282	11.1462	pos	3-O-(beta-D-glucopyranosyl)-3beta,14beta,16beta-trihydroxy-19-oxo-5alpha-bufa-20,22-dienolide	LMST01130036	Lipids and lipid-like molecules	Steroids and steroid derivatives	Sterols			37.7	0	M+H, M+NH4	C30H42O11	4.31201	1.87675	3.8763e-07	9.51654e-06	1.18389	2.27188	40007.7	17609.9	37210.3	38372.4	37776.2	40747.8	48272.3	37667.4	16875.6	15208.7	16500.8	16806.4	20503.9	19764.2
15.32_242.0907n	223.073	15.3193	neg	Thymidine	HMDB0000273	Nucleosides, nucleotides, and analogues	Pyrimidine nucleosides	Pyrimidine 2'-deoxyribonucleosides		C00214	39.9	5.76	M-H2O-H, M-H	C10H14N2O5	1.81681	1.87448	0.000102162	0.000582429	-0.266634	0.831257	119707	144007	126970	126952	121972	115215	112625	114506	153520	147052	149672	140660	136856	136281
3.84_408.0666n	409.074	3.84415	pos	2-[[5-[4-(2-nitrobenzoyl)piperazin-1-yl]-1,3,4-thiadiazol-2-yl]sulfanyl]acetamide	1047043	Unclassified	Unclassified	Unclassified			37.3	0.00819	M+H, M+Na	C15H16N6O4S2	-2.18326	1.86464	1.82457e-06	2.87815e-05	0.783749	1.7216	53835.4	31270.6	47218.3	54583.8	52488.6	60353.9	51100.3	57267.7	27012.3	28087.7	32097.3	32496.7	32457.5	35472.1
0.70_180.0632n	219.026	0.704583	pos	D-Tagatose	58151	Unclassified	Unclassified	Unclassified		C00795	46.7	55	M+H-H2O, M+K	C6H12O6	-1.16289	1.86269	0.00553799	0.0143073	-0.345962	0.786783	106313	135124	108452	104028	95623.8	99408.1	110969	119399	163455	122912	149722	134663	123331	116660
10.49_330.2765n	313.273	10.4941	pos	1-Monopalmitin	24076	Lipids and lipid-like molecules	Glycerolipids	Monoradylglycerols			57	90.2	M+H-H2O, M+H	C19H38O4	-1.57815	1.86135	2.14273e-06	3.24445e-05	0.92702	1.90134	47324.7	24890.1	43832.1	45596.4	57024.5	48034.1	46831	42630.3	26216.1	22432.5	21919.7	28394.9	25345.3	25032.4
7.23_190.1570n	213.146	7.22735	pos	1-(2-Butoxy-1-methylethoxy)propan-2-ol	291368	Unclassified	Unclassified	Unclassified			41.1	7.39	M+H, M+Na, M+H-H2O	C10H22O3	0.508561	1.86032	0.000955288	0.00337199	-0.18489	0.879716	188888	214715	186857	193711	185728	193814	182863	190356	224883	222493	225937	204380	193792	216804
8.69_981.5730m/z	981.573	8.6901	neg	PI(22:2(13Z,16Z)/20:5(5Z,8Z,11Z,14Z,17Z))	LMGP06010749	Lipids and lipid-like molecules	Glycerophospholipids	Glycerophosphoinositols			38.7	0	M+FA-H	C51H85O13P	2.14493	1.8596	0.000106333	0.000600163	-0.338797	0.7907	90058.7	113897	88791.1	91952.1	88576.5	97504.6	78180.8	95347	107478	114273	106942	112371	124263	118057
1.61_252.1206n	297.119	1.61125	neg	8-Propyloxycaffeine	96361	Unclassified	Unclassified	Unclassified			38.2	0	M-H, M+FA-H	C11H16N4O3	-6.36752	1.85717	0.0013478	0.00446612	0.346937	1.27186	121921	95860.2	108953	105422	136474	113619	134927	132129	98787.4	92727.8	95415.4	95533.5	100914	91783.1
0.85_408.9758m/z	408.976	0.851133	neg	Perfluoroheptanoic acid	HMDB0256322	Organohalogen compounds	Alkyl halides	Alkyl fluorides			39.1	0.985	M+FA-H	C7HF13O2	1.98616	1.83619	9.24576e-08	3.50413e-06	-1.47299	0.360234	12030.7	33397	12335.6	8277.03	13089.7	11367.5	13886.7	13227.9	38681.2	28673.7	34440.9	32482.2	33937.2	32166.6
13.68_115.0504m/z	115.05	13.6827	pos	N-Methylhydantoin	58171	Organoheterocyclic compounds	Azolines	Imidazolines		C02565	44.4	26.2	M+H	C4H6N2O2	1.79697	1.83606	6.07939e-05	0.000394209	-0.167809	0.890194	187112	210192	181426	188988	192452	190200	187131	182473	216158	220002	211795	209155	200904	203139
0.74_348.0699m/z	348.07	0.737083	pos	Vidarabine phosphate	HMDB0245755	Nucleosides, nucleotides, and analogues	Purine nucleotides	Purine ribonucleotides			44	24.4	M+H	C10H14N5O7P	-1.32146	1.83605	0.0288652	0.0556377	0.23231	1.17471	224909	191458	242830	218111	195933	227336	201076	264166	207859	154164	194390	194244	203998	194093
11.43_365.2692m/z	365.269	11.4262	neg	3a,20b-Pregnanediol	HMDB0002156	Lipids and lipid-like molecules	Steroids and steroid derivatives	Pregnane steroids			50.8	59.2	M+FA-H	C21H36O2	-1.71421	1.83545	0.000668729	0.00253371	0.349053	1.27372	116580	91526.6	128473	111247	115591	129321	110007	104839	85341.2	93694.9	98620.5	90631.4	80717.4	100154
10.22_795.3106m/z	795.311	10.2169	neg	Tricrocin	HMDB0002376	Lipids and lipid-like molecules	Prenol lipids	Diterpenoids			40	5.48	M-H2O-H	C38H54O19	3.08884	1.83414	7.57992e-08	3.04571e-06	1.62323	3.08063	31435.8	10204.3	30820.4	30105.2	34469.7	29235.1	35517.6	28467	10000.7	6682.33	10157.9	14250	9824.08	10311
1.08_171.0286m/z	171.029	1.08385	neg	3-Dehydroshikimic acid	3296	Organic oxygen compounds	Organooxygen compounds	Carbonyl compounds			44.1	29.8	M-H	C7H8O5	-7.30705	1.83336	1.61967e-06	2.64329e-05	-2.78395	0.145193	3692.86	25434.1	3870.23	3477.3	2537.35	3966.67	3441.52	4864.12	26161.4	26836.1	19285.8	34150.1	20619	25552.3
0.77_307.0830m/z	307.083	0.772567	pos	Psilocybin	66689	Organoheterocyclic compounds	Indoles and derivatives	Tryptamines and derivatives		C07576	37.7	0	M+Na	C12H17N2O4P	4.20628	1.83079	0.00502027	0.0131803	-0.648351	0.638009	49031.9	76851.4	50822.5	41270.3	47158.2	40495.1	60196.2	54249	102613	51868.3	71750.1	86794.4	80839.2	67243.5
15.32_279.1108m/z	279.111	15.3193	neg	Imidazolepropionic acid	HMDB0002271	Organoheterocyclic compounds	Azoles	Imidazoles		C20522	45.8	36.8	2M-H	C6H8N2O2	3.38563	1.82329	0.000149154	0.000779683	-0.267448	0.830788	114022	137246	121928	121939	114143	111493	108126	106505	145936	138753	144791	132005	130711	131279
5.22_277.0666m/z	277.067	5.22465	neg	Kifunensine	45180	Unclassified	Unclassified	Unclassified			38.6	0	M+FA-H	C8H12N2O6	-5.01166	1.82316	8.33033e-10	2.47771e-07	-0.860045	0.550936	25352.9	46017.9	25359	24690.7	25089.5	26932.9	25345.9	24699.2	44053.1	47650.5	48719.3	43106.9	45776	46801.4
7.55_308.1983n	309.206	7.55178	pos	9-epiSacrolide A	LMFA07040155	Lipids and lipid-like molecules	Fatty Acyls	Fatty esters			48.6	48	M+H-H2O, M+H	C18H28O4	-1.65041	1.8225	1.82211e-08	1.26247e-06	-0.938583	0.521745	22740.1	43584.7	22720.4	24101.1	22097	24940.6	22523.9	20057.5	41826.3	47722.1	44387.2	43979.6	39693.5	43899.4
4.69_581.0883m/z	581.088	4.69362	neg	4-(2-fluoro-4-methylphenyl)pyrido[2,3-e][1,2,4]thiadiazine 1,1-dioxide	1039757	Unclassified	Unclassified	Unclassified			38.3	0	2M-H	C13H10FN3O2S	-0.0272017	1.82023	2.16117e-05	0.000181224	1.26003	2.395	37977.4	15857	33221.3	38388	49669.4	35853	40645.5	30087.4	13584.3	14137	16511.9	18496.4	13497.8	18914.3
6.71_301.0715m/z	301.071	6.71413	neg	3',5,7-Trihydroxy-3'-methoxyflavanone, Homoeriodictyol	985527	Unclassified	Unclassified	Unclassified			45.4	31.2	M-H	C16H14O6	-0.939864	1.81666	4.66837e-06	5.67317e-05	-1.77311	0.292577	8907.67	30445.6	8399.66	9581.57	9418.59	11477.7	8050.07	6518.38	31796.7	22925.3	34503.3	37809.6	24689.2	30949.3
0.77_164.0473n	182.081	0.772567	pos	p-Coumaric acid	307	Phenylpropanoids and polyketides	Cinnamic acids and derivatives	Hydroxycinnamic acids and derivatives		C00811	47.2	36.3	M+H, M+NH4, M+H-H2O	C9H8O3	-0.24032	1.81376	3.16345e-06	4.29951e-05	0.482364	1.39703	75539.9	54071.8	69098.9	75208.9	72203.5	77708.8	74784.7	84234.8	51122.6	54980.6	57204.3	51740.4	55608.9	53773.9
0.70_276.1187m/z	276.119	0.704583	pos	Imidazoleacetic acid riboside	HMDB0002331	Nucleosides, nucleotides, and analogues	Imidazole ribonucleosides and ribonucleotides	Unclassified		C05131	38.8	0	M+NH4	C10H14N2O6	-1.23698	1.81121	4.23127e-09	5.48741e-07	1.38997	2.62074	33246.8	12686	34079.6	32330.9	30535.3	37482	31517.3	33535.6	13024.5	13547.3	12266.5	14182	10964.5	12131.4
10.10_393.2599m/z	393.26	10.1002	pos	MG(18:1(12Z)-O(9S,10R)/0:0/0:0)	HMDB0260491	Unclassified	Unclassified	Unclassified			39	3.34	M+Na	C21H38O5	-3.454	1.80719	2.89205e-06	4.04055e-05	-1.64697	0.31931	9908.79	31031.8	12838.3	11496.8	10598.3	9044.68	7845.64	7628.96	24248.8	32662.8	39508.4	30250.7	27958.1	31562.2
3.86_407.0592m/z	407.059	3.85865	neg	Diflunisal glucuronide ester	HMDB0251263	Organic oxygen compounds	Organooxygen compounds	Carbohydrates and carbohydrate conjugates			39.7	5.83	M-H2O-H	C19H16F2O9	1.95931	1.80614	8.73495e-08	3.35775e-06	0.829063	1.77653	47089.1	26506.2	42662.8	48674.3	49837	46945.4	47721.4	46693.6	26645.4	22157.3	26728.7	24880	28686.9	29938.8
9.64_367.1500m/z	367.15	9.63562	pos	R-138727	HMDB0014258	Benzenoids	Benzene and substituted derivatives	Halobenzenes			39.1	12.1	M+NH4	C18H20FNO3S	3.86155	1.80537	1.38333e-07	4.63509e-06	0.630886	1.54852	58171.2	37565.8	53831.4	61720.7	55724.9	57817.1	60767	59166.1	36234.9	36335.2	34482.8	41449.7	37809.1	39083.1
15.10_613.4818m/z	613.482	15.0976	pos	DG(20:5(5Z,8Z,11Z,14Z,16E)-OH(18)/i-16:0/0:0)	HMDB0299265	Unclassified	Unclassified	Unclassified			44.7	54	M+H-H2O	C39H66O6	-1.37157	1.80283	0.000942508	0.00333728	0.348254	1.27302	113563	89207.3	125354	114785	116537	102636	108932	113132	100225	78052.1	100523	92028.2	87754.1	76661.8
10.43_1051.6154m/z	1051.62	10.4285	pos	CDP-DG(18:2(9Z,11Z)/i-20:0)	HMDB0116060	Lipids and lipid-like molecules	Glycerophospholipids	CDP-glycerols			38.5	0	M+NH4	C50H89N3O15P2	4.52148	1.80274	3.6018e-06	4.68538e-05	2.0158	4.04406	28187.8	6970.17	37039.1	27379.9	28228.5	20906.3	29025.4	26547.3	4868.22	4477.1	6421.2	10729.5	8004.77	7320.18
5.30_533.1295m/z	533.129	5.29828	neg	Parthenosin	LMPK12110564	Lipids and lipid-like molecules	Polyketides	Flavonoids			45.3	31.1	M-H	C25H26O13	-1.08279	1.80239	2.49036e-11	4.63331e-08	1.35396	2.55613	33044	12927.4	32546.2	34281.3	33426	32559	33721.9	31729.9	11497.8	11350.7	13097	14156.8	14267	13195
10.02_180.1148n	181.122	10.0232	pos	Dihydroactinidiolide	90552	Organoheterocyclic compounds	Benzofurans	Unclassified			50.8	56.8	M+H-H2O, M+H	C11H16O2	-1.45618	1.79693	3.65433e-06	4.72836e-05	0.66709	1.58787	56593.5	35641.2	51518.4	58929.8	53492.4	56754.7	64573.6	54292	32019.1	33770	32857.2	39119.7	37628.1	38453.1
13.51_269.2119m/z	269.212	13.5121	neg	(2R,5S,8R)-2,8-Dimethyl-5-propan-2-ylcyclodecan-1-one	HMDB0257819	Lipids and lipid-like molecules	Prenol lipids	Sesquiterpenoids			42	13.1	M+FA-H	C15H28O	-1.58658	1.79354	0.0107056	0.0246481	0.34716	1.27205	133240	104744	114089	135695	132945	161058	125072	130582	91264.6	109062	125402	99648.9	84312.6	118776
9.24_449.2315m/z	449.232	9.24445	neg	3-[4-[6-(3-phenylpiperazin-1-yl)pyridine-2-carbonyl]piperazin-1-yl]propanenitrile	1079341	Unclassified	Unclassified	Unclassified			38.2	0	M+FA-H	C23H28N6O	2.07742	1.79311	2.2422e-05	0.000187004	-1.58644	0.332992	10686.3	32091.9	11703.3	9942.18	10810.1	10320.9	11897.7	9443.72	20201.1	30237.6	41333.7	31387.2	34461.5	34930.1
15.32_160.0369n	141.019	15.3193	neg	(2R,3S)-2,3-dimethylmalate	HMDB0303969	Lipids and lipid-like molecules	Fatty Acyls	Fatty acids and conjugates			39.1	0.293	M-H2O-H, M-H	C6H8O5-2	-1.49609	1.79146	6.04176e-05	0.000392699	-0.336475	0.791974	83501.9	105435	87938.3	88942.4	84742.8	81381.2	78216.1	79790.9	114153	111140	108860	101550	99147.3	97760.7
4.05_325.0927m/z	325.093	4.0466	neg	2-O-p-Coumaroyl-D-glucose	HMDB0039167	Phenylpropanoids and polyketides	Cinnamic acids and derivatives	Hydroxycinnamic acids and derivatives			52.3	65.4	M-H	C15H18O8	-0.606628	1.79048	3.67111e-05	0.000270697	-0.563488	0.676664	45118.3	66677.6	53148.2	41294.4	42782.5	41644.1	47975.5	43865.4	61397	67660.8	73753.6	64768.7	73115	59370.4
8.69_496.2823m/z	496.282	8.6901	neg	PC(18:4(9E,11E,13E,15E)/0:0)	LMGP01050040	Lipids and lipid-like molecules	Glycerophospholipids	Glycerophosphocholines			38.9	0	M-H2O-H	C26H46NO7P	-2.00409	1.78055	0.000375613	0.00158857	-0.297693	0.813552	99361.9	122133	94774.1	108260	101955	107458	83538.8	100186	124357	125536	117785	114820	129312	120991
3.90_322.1638n	321.157	3.9013	neg	Butyl (S)-3-hydroxybutyrate glucoside	HMDB0031694	Lipids and lipid-like molecules	Fatty Acyls	Fatty acyl glycosides			41.1	12.4	M-H, M+FA-H	C14H26O8	3.22506	1.77747	9.00002e-06	9.17225e-05	-1.41275	0.375594	12514.5	33319.1	11942.5	9308.62	15362.1	11502.1	15117	11854.5	27878.6	35541.9	35501.6	32132.7	42199.4	26660.3
0.73_527.1374m/z	527.137	0.728817	neg	5-cyclopropyl-N-(3,4-difluorophenyl)-1,2-oxazole-3-carboxamide	1035360	Unclassified	Unclassified	Unclassified			38.5	0	2M-H	C13H10F2N2O2	4.85929	1.77456	0.0104174	0.0241118	-0.507526	0.703428	64470	91651.2	77498.6	60913.1	68600.7	58976.4	66252.3	54579	53710.1	108920	101666	90444.5	97418.9	97748.1
3.89_468.1238n	513.122	3.88997	neg	N-(2,3-dihydro-1,4-benzodioxin-6-yl)-1-[(2-oxo-1H-quinolin-6-yl)sulfonyl]piperidine-4-carboxamide	1009342	Unclassified	Unclassified	Unclassified			37.6	0	M-H, M+FA-H	C23H22N3O6S	1.95669	1.77451	7.65722e-07	1.53226e-05	1.33547	2.52359	33533.9	13288.2	27038.3	33988.5	31168.8	38616.5	31752.9	38638.2	13327.2	12335.6	14059.9	13552.5	12826.3	13627.6
9.84_551.2599m/z	551.26	9.83622	neg	(22E)-26,26,26,27,27,27-hexafluoro-25-hydroxy-22,23-didehydrovitamin D3	LMST03020081	Lipids and lipid-like molecules	Steroids and steroid derivatives	Secosteroids			47.5	45	M+FA-H	C27H36F6O2	-0.559343	1.76983	0.0153304	0.033035	0.45034	1.36636	103863	76014.2	89616.8	121248	105220	98088.5	100646	108359	114754	62118.9	58321	65085.9	81540.4	74264.9
10.22_1039.5808m/z	1039.58	10.2169	neg	Nelipepimut-S	HMDB0253799	Organic acids and derivatives	Carboxylic acids and derivatives	Amino acids, peptides, and analogues			37.8	0	M+FA-H	C50H78N10O11	-2.58803	1.76051	5.43903e-07	1.19855e-05	2.88018	7.3624	22899.7	3110.36	22082.1	21672.2	25386.1	22006.1	28934.7	17317.1	2254.53	1315.07	2570.2	6585.8	2797.06	3139.5
5.40_409.0233m/z	409.023	5.40305	neg	thioinosine monophosphate	HMDB0259014	Nucleosides, nucleotides, and analogues	Purine nucleotides	Purine deoxyribonucleotides			45	35	M+FA-H	C10H13N4O7PS	2.28572	1.75859	5.45192e-07	1.19855e-05	1.25282	2.38308	34316.9	14400.3	36536.5	30753.9	34655.5	36805	32507.1	34643.6	11568.7	8535.86	18019.7	17241.2	14800.9	16235.3
10.32_835.3551m/z	835.355	10.3239	neg	2-[3-[5-(4-fluorophenyl)-1,3,4-oxadiazol-2-yl]-2,5-dimethylpyrrol-1-yl]-N-[(4-methylphenyl)methyl]acetamide	1020033	Unclassified	Unclassified	Unclassified			38.2	0	2M-H	C24H23FN4O2	1.59343	1.75791	6.32408e-06	7.06375e-05	1.12216	2.17673	37453.8	17206.4	31787.9	35972.9	46012.5	35115	36674.6	39159.6	16734	22894.1	13359.5	15528	17647.6	17075.2
15.32_210.0775m/z	210.078	15.3193	neg	5-(3-Pyridyl)-2-hydroxytetrahydrofuran	HMDB0062407	Organoheterocyclic compounds	Pyridines and derivatives	Unclassified		C19578	51.3	62.1	M+FA-H	C9H11NO2	2.21786	1.7526	9.41044e-05	0.000547946	-0.268163	0.830376	103685	124865	111893	109825	105661	98785.2	96834.4	99113.1	132018	126497	129103	123549	119659	118366
0.77_152.0566m/z	152.057	0.772567	pos	8-Hydroxyadenine	HMDB0000542	Organoheterocyclic compounds	Imidazopyrimidines	Purines and purine derivatives			41.8	13.3	M+H	C5H5N5O	-0.438094	1.75259	0.000543546	0.00213697	-0.433461	0.740483	63916.7	86317.6	54517.9	66754.5	64255.7	61676.3	65497	70798.8	77233.4	104279	88609.1	82146.8	83246.6	82390
0.72_684.2314n	707.221	0.721683	pos	Citbismine C	HMDB0041435	Organoheterocyclic compounds	Quinolines and derivatives	Benzoquinolines			37.4	1.95	M+Na, M+K, M+NH4, M+H	C37H36N2O11	-0.752008	1.75231	0.000805405	0.00294322	0.0882162	1.06305	385914	363024	390517	385004	388891	374116	384042	392915	361917	371831	378127	355550	355523	355194
10.30_1051.6151m/z	1051.62	10.3017	pos	CDP-DG(i-20:0/18:2(9Z,11Z))	HMDB0116295	Lipids and lipid-like molecules	Glycerophospholipids	CDP-glycerols			38.4	0	M+NH4	C50H89N3O15P2	4.28324	1.75022	0.0211012	0.042886	0.649058	1.56814	79891.1	50946.3	108121	82999.5	96328.3	58793.6	74446.2	58657.4	27665.8	43893.2	41572.3	54743.7	72431.2	65371.3
4.18_222.1466n	245.136	4.17595	pos	2,5,8,11,14-Pentaoxapentadecane	309166	Unclassified	Unclassified	Unclassified			44.3	24.2	M+H, M+Na	C10H22O5	-0.721153	1.74893	0.00247502	0.00738723	-0.437199	0.738567	68112.2	92222.1	74372	57584.6	69345.7	76777.7	65808.9	64784.4	103922	105256	79977.2	73611.2	92180.9	98385
4.71_601.1768m/z	601.177	4.70567	neg	7-Dehydrologanin tetraacetate	LMPR0102070033	Lipids and lipid-like molecules	Prenol lipids	Isoprenoids		C11668	39.5	4.67	M+FA-H	C25H32O14	-1.10192	1.74846	9.8068e-07	1.83489e-05	-0.722547	0.606027	30429.4	50211.3	28522	34291.6	34278.9	25486.7	32274.2	27722.7	51023.2	46779	47485.2	53067.1	49718.8	53194.4
5.03_627.0939m/z	627.094	5.03268	neg	2-methyl-6-thiomorpholin-4-ylsulfonyl-[1,2,4]triazolo[4,3-a]pyridin-3-one	1024808	Unclassified	Unclassified	Unclassified			37.3	0	2M-H	C11H14N4O3S2	-0.510321	1.74663	1.4373e-05	0.000130719	1.05175	2.07304	39150.1	18885.4	40576.2	42228.2	43897.5	38684.6	38986.4	30528	14654.5	14293.6	17661.8	19917.8	25703.7	21081
10.77_423.2735m/z	423.273	10.7663	pos	oscr#27	LMFA13040073	Lipids and lipid-like molecules	Fatty Acyls	Fatty acyl glycosides			41.1	14.6	M+Na	C22H40O6	4.37368	1.73419	7.16815e-07	1.45669e-05	1.48846	2.80588	29977.6	10683.9	26448.2	28805.3	24429.7	35449.4	33341.1	31392.1	9614.12	11641.6	9320.38	12122.2	10460.8	10944.1
9.82_452.2763m/z	452.276	9.82432	pos	LysoPE(16:1(9Z)/0:0)	62290	Lipids and lipid-like molecules	Glycerophospholipids	Glycerophosphoethanolamines			55.2	82.6	M+H	C21H42NO7P	-2.01153	1.73171	3.74963e-06	4.80049e-05	-2.43105	0.18543	4460.12	24052.8	4699.93	4045.6	3877.39	4662.31	4481.47	4994.01	32698.9	23804.7	27745.4	20543.5	20317.1	19207.4
8.17_158.1538m/z	158.154	8.17423	pos	2,4-Nonadien-1-ol	LMFA05000608	Lipids and lipid-like molecules	Fatty Acyls	Fatty alcohols			40.5	5.24	M+NH4	C9H16O	-0.978531	1.7312	0.00228651	0.00693422	-0.271372	0.828531	112407	135670	114294	109936	119081	114637	107885	108609	135790	155444	147793	122346	126885	125762
10.51_767.3676m/z	767.368	10.5062	neg	[(2S,3As,7aS)-Octahydro-1-[[(1R,2R)-2-phenylcyclopropyl]carbonyl]-1H-indol-2-yl]-3-thiazolidinyl--methanone	HMDB0257372	Organic acids and derivatives	Carboxylic acids and derivatives	Amino acids, peptides, and analogues			40.4	10.8	2M-H	C22H28N2O2S	0.791925	1.72605	6.38847e-06	7.11696e-05	0.795549	1.73574	46247.3	26644.2	48826.3	51026.4	38316.4	50070.4	44149.1	45095.4	25469.3	23363.1	24364.2	31360.9	28765.5	26542.2
9.46_447.2149m/z	447.215	9.45743	neg	4-(4-anilino-6-methylpyrimidin-2-yl)-N-(3-methylphenyl)piperazine-1-carboxamide	1026054	Unclassified	Unclassified	Unclassified			38.2	0	M+FA-H	C23H26N6O	-0.247757	1.72452	4.29207e-05	0.000304586	-1.38766	0.382183	12406.6	32462.4	12912.4	11474.8	13937.6	12640.4	12889.5	10584.8	19735.8	30792.1	38962.3	32014.4	34939	38330.6
10.56_861.3706m/z	861.371	10.5619	neg	Lafutidine	990618	Organic oxygen compounds	Organooxygen compounds	Ethers			37.6	0	2M-H	C22H29N3O4S	2.44106	1.72358	1.97106e-05	0.000168026	0.774557	1.71067	47763.3	27920.9	51923.3	47524.4	41649.7	49735.7	48958.7	46787.9	22880.3	30642	20513	29833.5	28300.6	35355.9
0.80_673.1827m/z	673.183	0.79645	neg	1-(4-fluorophenyl)-N-[[1-(4-fluorophenyl)cyclopropyl]methyl]methanesulfonamide	1049851	Unclassified	Unclassified	Unclassified			38.4	0	2M-H	C17H17F2NO2S	0.60634	1.72201	0.000115885	0.000639835	0.703517	1.62847	53460.8	32828.9	51363.3	44286.5	55115.1	49103.7	59230.2	61666.2	33674.8	25202.1	38740.8	36002.6	35273.1	28079.7
8.20_481.2567m/z	481.257	8.20465	neg	1-Oleoyl Lysophosphatidic Acid (sodium salt)	5432	Lipids and lipid-like molecules	Glycerophospholipids	Glycerophosphates			38.9	0	M+FA-H	C21H41O7P	-1.04839	1.72089	0.00721208	0.0177527	0.549333	1.46341	78256.6	53475.5	75617.8	74585.8	72241.9	78050.7	73775.8	95267.8	76724.6	41331.3	32000.2	52708.5	53968.4	64120.2
12.50_407.2200m/z	407.22	12.4978	neg	1-palmitoyl-dihydroxyacetone-phosphate	HMDB0062190	Organic oxygen compounds	Organooxygen compounds	Carbonyl compounds		C01192	38.6	0	M-H	C19H37O7P	-1.09257	1.71121	6.34909e-08	2.75576e-06	-1.13853	0.454223	15353	33800.7	17148.7	14817.8	15532.1	15672.4	14927.1	14020.1	30453.9	29985.2	36844.8	33330.8	36005	36184.3
0.72_458.1862m/z	458.186	0.721683	pos	Propylene glycol alginate	HMDB0039860	Organic oxygen compounds	Organooxygen compounds	Carbohydrates and carbohydrate conjugates			38.7	0	M+NH4	C17H28O13	-1.41139	1.71006	1.4364e-06	2.42093e-05	0.795118	1.73522	44691.6	25755.6	43012	42980.9	39826.1	49069.9	43234.2	50026.8	26316.3	22367.3	27698.5	23673.4	28170.9	26307.3
7.13_294.2191n	295.226	7.13383	pos	17-hydroxy-linolenic acid	LMFA02000239	Lipids and lipid-like molecules	Fatty Acyls	Octadecanoids			54.6	77.4	M+H-H2O, M+H	C18H30O3	-1.47703	1.70613	0.0449942	0.0802274	0.159537	1.11693	292306	261705	275144	285535	264688	311197	289579	327692	290116	270106	253003	279581	226348	251076
14.25_352.2840m/z	352.284	14.2497	pos	Isolinderenolide	HMDB0038104	Organoheterocyclic compounds	Tetrahydrofurans	Unclassified			45.1	31	M+NH4	C21H34O3	-1.87667	1.7056	1.2992e-05	0.00012101	-0.798976	0.574757	26016.2	45264.6	26223.1	24842.8	27401.4	25934.1	29454.1	22241.5	34830	45001.5	46921.1	48984.2	49989.6	45861.2
5.06_843.1976m/z	843.198	5.05537	neg	2-[2-[(6-methylpyridin-2-yl)amino]-1,3-thiazol-4-yl]-N-[[2-(trifluoromethoxy)phenyl]methyl]acetamide	1051961	Unclassified	Unclassified	Unclassified			37.4	0	2M-H	C19H17F3N4O2S	-0.024504	1.69948	2.38764e-05	0.000196046	0.752457	1.68466	47825.9	28389.1	47924.9	49671.8	44663.5	44999.4	43597.6	56098.2	22346	24938.4	27694.8	29868.3	35165.2	30321.8
0.69_120.0657m/z	120.066	0.686067	pos	AMINOHYDROXYBUTYRIC ACID	44197	Unclassified	Unclassified	Unclassified			55.2	90.1	M+H	C4H9NO3	1.28559	1.69732	9.59246e-12	4.07416e-08	0.643214	1.5618	49570.6	31739.3	49651.8	49908.1	49607.6	48856.6	48664.2	50735.5	33302.2	32258.7	32025.2	31501.2	30800.2	30548.6
8.92_619.2473m/z	619.247	8.92127	neg	<i>para</i>-hydroxyatorvastatin	HMDB0061014	Organoheterocyclic compounds	Pyrroles	Substituted pyrroles			36.5	0	M+FA-H	C33H35FN2O6	1.99339	1.69514	0.00016675	0.000849197	0.606594	1.52266	58260.6	38262.4	48191.8	64325.3	57591.1	57762.6	58041.1	63652	38904.3	30912.6	33564.6	35466.6	45019.1	45707.3
14.69_140.0589n	123.056	14.6903	pos	1,3-Dimethyluracil	HMDB0002144	Organoheterocyclic compounds	Diazines	Pyrimidines and pyrimidine derivatives			42.4	33.2	M+H-H2O, M+H	C6H8N2O2	2.03152	1.69244	2.12196e-05	0.000178733	-0.164528	0.892221	158666	177833	156089	159655	161714	160518	156759	157261	182313	183510	183311	170628	172747	174488
4.86_705.1645m/z	705.164	4.8577	neg	Kaempferol 3-[2''',3''',4'''-triacetyl-alpha-L-arabinopyranosyl-(1->6)-glucoside]	LMPK12111801	Lipids and lipid-like molecules	Polyketides	Flavonoids			38.2	0	M-H	C32H34O18	-3.87722	1.69091	8.59646e-06	8.84586e-05	0.675491	1.59714	50085.6	31359.5	49474.5	51955.1	53716.9	47126.1	55604.2	42636.6	29820	32877.2	26928.9	30237	33857.9	34436.2
3.66_298.0966m/z	298.097	3.65685	pos	5′-Deoxy-5′-<WBR>(methylthio)adenosine	3425	Nucleosides, nucleotides, and analogues	5'-deoxyribonucleosides	5'-deoxy-5'-thionucleosides		C00170	49.6	54.2	M+H	C11H15N5O3S	-0.758643	1.6887	1.89241e-05	0.000163238	-0.500345	0.706938	46004.3	65075.5	47405.2	52044.6	40972.5	40901.7	46015.2	48686.8	61111.8	59263.8	67683	64421.8	67278	70694.8
6.68_329.2231m/z	329.223	6.67915	neg	2-(5-Methyl-2-furanyl)piperidine	HMDB0039836	Organic nitrogen compounds	Organonitrogen compounds	Amines			39.4	0	2M-H	C10H15NO	-1.05189	1.68822	0.0012613	0.00423902	0.446632	1.36285	81485	59789.9	87293	73053.3	68536.3	90979	92812.3	76236	54784.4	62452.4	69177.5	60437.8	51012.7	60874.9
10.92_529.3010m/z	529.301	10.9205	neg	Goshonoside F1	HMDB0038539	Lipids and lipid-like molecules	Prenol lipids	Terpene glycosides			43.8	22.5	M+FA-H	C26H44O8	-1.6179	1.68741	1.05757e-05	0.000103976	0.989832	1.98595	37896.2	19082.1	35428.3	41333.7	32936.3	37460.9	41150.3	39067.5	16036.6	13147.5	17909.1	26368.4	21961.6	19069.3
10.22_429.1865m/z	429.186	10.2169	neg	ethyl 4-[4-amino-5-(benzylcarbamoyl)pyrimidin-2-yl]piperazine-1-carboxylate	995974	Unclassified	Unclassified	Unclassified			37.6	0	M+FA-H	C19H24N6O3	-7.094	1.68657	1.11893e-05	0.000108671	0.701127	1.62577	48888.1	30070.6	44610.2	45598.2	53126.7	52487.8	54405.9	43099.7	30227.6	25854.5	31716.4	34301.1	29215	29109.2
5.42_537.2184m/z	537.218	5.42398	neg	6-O-?-D-Glucopyranosyl-1-O-[(2,6,6-trimethyl-1-cyclohexen-1-yl)carbonyl]-?-D-glucopyranose	984944	Unclassified	Unclassified	Unclassified			39.6	0	M+FA-H	C22H36O12	-0.8922	1.68621	4.9039e-06	5.85881e-05	-0.478228	0.717859	47251.8	65823.2	42775.3	43865.6	51796.5	46889.7	45130.9	53052.8	62301.3	64516	64972.2	66090.8	71046.4	66012.7
10.44_695.2867m/z	695.287	10.4353	neg	2-[3-(cyclopropanecarbonyl)indol-1-yl]-N-(4-methoxyphenyl)acetamide	1097020	Unclassified	Unclassified	Unclassified			38	0	2M-H	C21H20N2O3	-1.16963	1.6851	5.93083e-05	0.000387385	0.932679	1.90882	40579.5	21259	47747.2	38913.9	40317.3	33584.2	48226.9	34687.4	17103.8	19209.9	19164.6	22459.5	22973.9	26642.1
1.40_527.2307m/z	527.231	1.39867	pos	4-Quinolone-3-Carboxamide Furan CB2 Agonist	96482	Unclassified	Unclassified	Unclassified			37.8	0	M+K	C30H36N2O4	0.154983	1.67891	1.70343e-05	0.000150335	1.45778	2.74686	29401.9	10703.8	28171.1	25826.6	25964.5	23663.8	37848.2	34937.2	12803.4	10609.9	10585.9	9582.3	12705.9	7935.58
5.24_241.2032m/z	241.203	5.24487	pos	3-tert-butyl-1-methyl-1-[(1-methylpyrrol-2-yl)methyl]urea	1080084	Unclassified	Unclassified	Unclassified			37.1	0	M+NH4	C12H21N3O	4.19551	1.66812	0.00139863	0.00460313	-0.259602	0.835318	107016	128114	106853	111470	118997	111052	97428.9	96293.1	133240	124923	137858	124162	116012	132487
4.86_520.1943n	543.184	4.86447	pos	(-)-Pinoresinol	HMDB0301807	Lignans, neolignans and related compounds	Lignan glycosides	Unclassified		C17529	47	37.8	M+NH4, M+Na	C26H32O11	-0.298541	1.66263	2.98939e-05	0.000231797	0.473624	1.38859	66627.1	47981.7	75957.5	61848.8	68589.4	57805.6	67811.3	67749.8	45862.7	48420.3	47015.4	48996.4	48789.5	48806
1.06_214.0895m/z	214.09	1.05827	pos	2-(4-Methyl-5-thiazolyl)ethyl isobutyrate	HMDB0032422	Organoheterocyclic compounds	Azoles	Thiazoles			39.4	0	M+H	C10H15NO2S	-0.4796	1.65765	0.000236654	0.00110697	-0.278916	0.82421	91723.3	111286	98867.9	96979.1	92646.3	86482.7	85014.1	90349.9	122710	104361	108634	107619	109432	114961
11.68_577.2681m/z	577.268	11.6823	neg	Hellebrigenin-3-O-	984996	Unclassified	Unclassified	Unclassified			37.6	0.00726	M-H	C30H42O11	4.68871	1.64902	0.00363897	0.0101199	0.588709	1.5039	65903.1	43821.5	64213	62401.1	61760.9	68865.4	74910.1	63268.2	30970.6	32672.4	68029.5	43972.8	46993.3	40290.2
4.85_608.1736n	609.181	4.84943	pos	Calendoflaside	HMDB0038819	Phenylpropanoids and polyketides	Flavonoids	Flavonoid glycosides			44.1	22.7	M+H, M+Na	C28H32O15	-0.800269	1.64584	0.0150722	0.0325654	0.299979	1.23113	131924	107157	157540	106585	152821	118444	135896	120257	102829	112958	110873	104972	104836	106474
9.64_806.3420m/z	806.342	9.63893	neg	Docetaxel	HMDB0015378	Lipids and lipid-like molecules	Prenol lipids	Diterpenoids		C11231	36.8	0.67	M-H	C43H53NO14	3.29757	1.64573	2.7445e-05	0.000217676	0.617089	1.53378	52085.6	33959	52678.3	53094.1	48117.4	57203.8	52663	48756.7	34769	33309.2	25179.1	32599.7	37770.1	40127.1
0.92_321.9616m/z	321.962	0.920817	pos	[Nitrilotris(methylene)]trisphosphonic acid	HMDB0029807	Organic acids and derivatives	Organic phosphonic acids and derivatives	Organic phosphonic acids			38.7	0	M+Na	C3H12NO9P3	-0.526408	1.64476	1.6983e-06	2.73482e-05	-1.50648	0.35197	9538.77	27101.1	8877.6	9533.03	9048.8	8346.81	10679.7	10746.7	34775.5	24134.9	27315.5	25978.7	27730.5	22671.5
6.68_412.1947m/z	412.195	6.67915	neg	5-[2-[4-[(3,5-difluorophenyl)methyl]-1,4-diazepan-1-yl]pyridin-3-yl]-3-propan-2-yl-1,2,4-oxadiazole	1074958	Unclassified	Unclassified	Unclassified			37.9	0	M-H	C22H25F2N5O	-1.78665	1.64351	0.00154587	0.00498631	0.444316	1.36067	78403.4	57621.2	85300.2	67613.9	66911.4	84852.1	90920.9	74821.7	51782	60108.1	67138.4	58597	49913.8	58187.8
0.70_306.0482m/z	306.048	0.704583	pos	Cifostodine	HMDB0250240	Nucleosides, nucleotides, and analogues	Pyrimidine nucleotides	Cyclic pyrimidine nucleotides			38.5	0	M+H	C9H12N3O7P	-1.31096	1.64266	1.69294e-06	2.72879e-05	-1.1909	0.438029	13572.4	30985.1	14429.9	12245.8	10924.1	16195.5	13632.9	14006.2	30298.9	35166.5	34837.7	26235.1	26778.9	32593.7
2.03_240.0864m/z	240.086	2.03105	pos	p-Coumaroyl glycolic acid	HMDB0301727	Phenylpropanoids and polyketides	Cinnamic acids and derivatives	Hydroxycinnamic acids and derivatives			47.9	44.3	M+NH4	C11H10O5	-1.20933	1.64015	1.90621e-06	2.97927e-05	-1.49914	0.353763	9507.07	26874.1	8243.03	9890.62	9030.32	8749.29	10121.6	11007.6	23780.2	23943.9	34914.8	24573.6	26371.8	27660.1
10.06_368.1578m/z	368.158	10.0619	pos	Minoxidil Glucuronide	HMDB0254740	Organic oxygen compounds	Organooxygen compounds	Carbohydrates and carbohydrate conjugates			39.2	16.4	M+H-H2O	C15H23N5O7	3.57306	1.63849	7.72566e-09	7.58677e-07	0.867859	1.82495	37173.3	20369.5	38014.5	36164.7	38196.3	35349.2	38044.9	37270.5	17927.6	20841.5	17695.3	21711.4	22230.5	21810.7
13.55_101.0714m/z	101.071	13.555	pos	4-Diaminobutyric acid	HMDB0246410	Lipids and lipid-like molecules	Fatty Acyls	Fatty acids and conjugates			46.7	38.6	M+H-H2O	C4H10N2O2	3.50663	1.63251	0.000731802	0.00272227	-0.100039	0.933008	275645	295437	262327	276700	278694	283589	281973	270586	300277	304317	296981	293031	288012	290003
0.70_270.0736n	293.063	0.704583	pos	3-(1,3-benzodioxol-5-yl)-5-(imidazol-1-ylmethyl)-1,2,4-oxadiazole	1022568	Unclassified	Unclassified	Unclassified			37.2	0	M+H, M+Na, M+H-H2O	C13H10N4O3	-6.3283	1.62942	0.000247953	0.00114781	-0.218246	0.85961	114351	133027	121248	111105	114767	115116	114715	109157	123040	139771	142244	128653	130722	133732
8.21_463.1925m/z	463.192	8.21383	neg	Cryptolepine	HMDB0250549	Organoheterocyclic compounds	Quinolines and derivatives	Indoloquinolines		C09142	39.4	0	2M-H	C16H12N2	-0.718968	1.62832	2.18244e-07	6.2631e-06	-1.37153	0.386482	10584.1	27385.7	11312.1	10158.8	9977.79	11611.2	10957.3	9487.35	25071.9	29326.7	30925.7	30195.1	22914	25881
15.32_170.0458m/z	170.046	15.3193	neg	Ethyl 2-cyanoacrylate	HMDB0252026	Organic acids and derivatives	Carboxylic acids and derivatives	Carboxylic acid derivatives			42.8	16.6	M+FA-H	C6H7NO2	-0.406656	1.62706	0.000123712	0.000671699	-0.28201	0.822444	85292.7	103706	90349.5	91031.5	87795.3	81930	79096.4	81553.6	111430	106866	106869	99355.4	100267	97452
9.90_316.2033n	339.193	9.9033	pos	15-deoxy-δ-12,14-PGJ2	36099	Lipids and lipid-like molecules	Fatty Acyls	Eicosanoids		C14717	49.3	51.6	M+Na, M+K, M+H, M+H-H2O	C20H28O3	-1.63152	1.62676	0.0346273	0.0647675	-0.730097	0.602863	39521.3	65556	53582.7	23348.1	48310.9	59935.4	35569	16381.5	30814.2	67188.1	72388.6	90562.4	63175.8	69206.6
0.90_178.9926m/z	178.993	0.90125	pos	2-(Methylthio)phenol	HMDB0041281	Organosulfur compounds	Thioethers	Aryl thioethers			39.8	7.32	M+K	C7H8OS	-0.773479	1.6244	1.00218e-10	9.36225e-08	-0.908261	0.532827	18691.7	35080.3	18706.2	18735.6	18248.1	18604.8	19158.3	18697.2	37383.5	35781.2	35492	34169.8	34298.5	33356.5
3.62_204.0890n	203.082	3.6185	neg	L-Tryptophan	33	Organoheterocyclic compounds	Indoles and derivatives	Indolyl carboxylic acids and derivatives		C00078	48.5	59.2	M-H, 2M-H	C11H12N2O2	-4.47973	1.62358	9.53031e-09	8.43283e-07	0.893694	1.85793	35778	19257	31757.5	37641.1	36265.4	36736.8	34799	37468.6	18363.1	18260.2	19923.2	20151.6	19194.6	19649.2
8.57_343.2486m/z	343.249	8.56827	neg	19-HOME(9Z)	LMFA02000181	Lipids and lipid-like molecules	Fatty Acyls	Octadecanoids		C19616	41.8	12.8	M+FA-H	C18H34O3	-1.20631	1.62151	0.00219045	0.00668603	-0.516544	0.699044	47307.7	67674.9	51694.2	46304.8	47436.2	52886.1	46595.1	38930.1	58180.2	89035.1	66249.1	68143.6	59493.4	64947.9
8.79_242.2837m/z	242.284	8.78558	pos	1-Hexadecene	HMDB0243889	Hydrocarbons	Unsaturated hydrocarbons	Unsaturated aliphatic hydrocarbons			40.8	14.1	M+NH4	C16H32	-2.19089	1.62138	0.000428737	0.00177179	-0.22157	0.857632	114113	133056	125483	114313	120353	109570	103322	111636	139490	129791	133163	127974	136623	131293
10.91_294.2191n	295.226	10.9097	pos	9-HOTE	HMDB0010224	Lipids and lipid-like molecules	Fatty Acyls	Lineolic acids and derivatives			50.9	59	M+H, M+Na, M+H-H2O	C18H30O3	-1.47414	1.61896	0.0254229	0.0499953	-0.192023	0.875377	176910	202096	166764	189739	192214	167011	167410	178323	187590	187824	200206	239492	187937	209525
0.76_256.0811m/z	256.081	0.755333	pos	beta-D-ribosylnicotinate	HMDB0304540	Organic oxygen compounds	Organooxygen compounds	Carbohydrates and carbohydrate conjugates			45.2	30.9	M+H	C11H13NO6	-1.63307	1.61037	4.45918e-06	5.458e-05	-0.689253	0.620175	27614.2	44526.5	30801.4	24764.1	27490.6	30224.5	26151.6	26253.1	49650.2	38539.4	46724.7	46499.3	41796	43949.5
5.22_374.1702n	355.152	5.22465	neg	2-[6-Acetyl-3-(isobutyryloxy)-2,3-dihydro-1-benzofuran-2-yl]-2-propen-1-yl 2-methylpropanoate	985108	Unclassified	Unclassified	Unclassified			36.8	0	M-H2O-H, M+FA-H	C21H26O6	-7.19196	1.60797	4.11709e-05	0.000295252	-1.01101	0.496199	17219.2	34702.3	17469.6	14681.8	16866.8	18076.1	19397.6	16823.4	25926.4	31342.4	36196.4	32412.1	41383.4	40952.8
9.65_278.2086m/z	278.209	9.64605	pos	5-methyl-7-(4-propan-2-ylpiperazin-1-yl)-[1,2,4]triazolo[1,5-a]pyrimidine	1089654	Unclassified	Unclassified	Unclassified			39.6	0	M+NH4	C13H20N6	-0.643496	1.6064	0.0023195	0.0070155	-0.343444	0.788157	75104.1	95290.8	74764	76885	78599.3	76957	72519.3	70900.1	110784	102980	100095	93878.4	85486.5	78520.3
15.32_200.0931m/z	200.093	15.3193	neg	(1R,3S)-3-(6-Aminopurin-9-yl)cyclopentan-1-ol	HMDB0242329	Nucleosides, nucleotides, and analogues	Nucleoside and nucleotide analogues	Cyclopentyl nucleosides			43.3	32.3	M-H2O-H	C10H13N5O	-4.9738	1.60319	7.42906e-05	0.000459622	-0.249649	0.841101	93285.6	110909	99044.1	98533.5	96110.5	89305.2	87542.2	89178.1	115574	113300	115177	107444	107877	106083
4.76_739.2106m/z	739.211	4.76113	neg	Sucrose 1',4'-(4,4'-dihydroxy-3,3'-dimethoxy-b-truxinate)	HMDB0036978	Phenylpropanoids and polyketides	Stilbenes	Stilbene glycosides			42.9	25.7	M+FA-H	C32H38O17	2.09121	1.60254	0.000483901	0.00194672	1.30744	2.47503	31009.4	12528.9	23251.1	40046.7	42041.5	29048.1	30161.1	21508.2	16370.2	14147.8	7915.76	13059.2	12055.6	11624.9
6.68_813.3985m/z	813.399	6.67915	neg	Cyclosquamosin G	HMDB0303372	Organic acids and derivatives	Carboxylic acids and derivatives	Amino acids, peptides, and analogues			37.3	0	M-H2O-H	C39H60N8O10S	1.23976	1.60199	0.000415381	0.00172794	0.648173	1.56718	51400.5	32798.1	56426.1	45526.4	41696.5	56277.9	60834.8	47641.4	28306.2	32957.9	39301.9	33367.4	26953.1	35901.8
6.75_526.1468n	525.139	6.7488	neg	6-Desmethoxy hormothamnione triacetate	65419	Unclassified	Unclassified	Unclassified			39.1	0	M-H, M+FA-H	C27H26O11	-1.39863	1.60128	1.63573e-09	3.26934e-07	1.8103	3.50715	22408.7	6389.43	21426	20772.6	23649.7	24190.7	22969.3	21443.9	4949	4979.9	7575.8	7957.85	5858.24	7015.77
13.92_136.0868m/z	136.087	13.9201	pos	Imidazo[1,2-a]pyridine	HMDB0253414	Organoheterocyclic compounds	Imidazopyridines	Unclassified			44.3	24.2	M+NH4	C7H6N2	-0.970078	1.6003	0.0238702	0.0474694	-0.0845136	0.943102	405143	429585	378548	399184	411073	434322	415134	392598	420366	445865	428707	439840	426570	416165
15.32_227.1042m/z	227.104	15.3193	neg	L-beta-aspartyl-L-leucine	HMDB0011166	Organic acids and derivatives	Peptidomimetics	Hybrid peptides			39.7	5.61	M-H2O-H	C10H18N2O5	1.90356	1.59856	0.000109438	0.000613408	-0.244803	0.843931	95772.1	113483	101640	101132	97758.1	91028.1	90761.2	92312.9	118976	117689	117246	109160	109299	108530
2.14_232.0585m/z	232.058	2.13758	neg	ethyl N-[3-(trifluoromethyl)phenyl]carbamate	1050516	Unclassified	Unclassified	Unclassified			39.2	0	M-H	C10H10F3NO2	-2.69412	1.59503	1.57354e-09	3.22083e-07	0.807046	1.74963	37077.9	21191.9	36183.7	37340.2	38721.7	38493.2	35842.9	35885.7	20516.8	21323.3	20439.4	23881.1	20533.7	20457.1
6.98_357.0613m/z	357.061	6.97612	neg	PSOROMIC ACID	43642	Unclassified	Unclassified	Unclassified			50.4	56.4	M-H	C18H14O8	-0.740609	1.58926	0.0416911	0.075262	-0.286212	0.820053	120993	147543	126211	118956	118438	121263	124788	116303	158906	192227	107997	145601	141804	138724
5.30_600.1088n	645.107	5.29828	neg	Orientin 2''-O-gallate	LMPK12110530	Lipids and lipid-like molecules	Polyketides	Flavonoids			37.6	0	M-H, M+FA-H	C28H24O15	-4.55103	1.58804	2.91321e-09	4.49932e-07	1.39932	2.63777	25372	9618.75	24411	26962.2	24250	26836.4	26024.6	23748	7858.62	8177.45	10078.8	10830.8	11350.3	9416.53
0.77_524.1970m/z	524.197	0.772567	pos	PERSEITOL HEPTAACETATE	985606	Unclassified	Unclassified	Unclassified			39.2	0	M+NH4	C21H30O14	-0.70322	1.58663	5.04542e-07	1.14441e-05	1.54015	2.90826	24626.6	8467.83	23204.1	24794.1	20676.7	26511.6	22426.6	30146.6	7388.63	8011.41	9496.44	7809.27	9780.33	8320.92
10.75_516.3292n	499.326	10.7468	pos	IC202C	LMFA08020184	Lipids and lipid-like molecules	Fatty Acyls	Fatty amides			38.7	0	M+H-H2O, M+NH4	C23H44N6O7	3.8939	1.58567	0.000109276	0.000612902	0.506328	1.42043	58651	41291	66343.8	58338.2	63211.6	49142.3	61599	53270.8	41723.8	41438.6	39559.8	39362.8	45974.2	39686.7
9.55_422.2661n	423.273	9.55258	pos	3alpha,7alpha,12beta-Trihydroxy-11-oxo-5beta-cholan-24-oic Acid	LMST04010383	Lipids and lipid-like molecules	Steroids and steroid derivatives	Bile acids and derivatives			46.7	39.7	M+H-H2O, M+H	C24H38O6	-1.73749	1.57715	1.09588e-06	1.97433e-05	0.97627	1.96737	32737.3	16640.1	32264.7	31542.5	30299.8	37454.5	30014.8	34847.3	14460.3	17540.4	14499.3	20798.8	15204.2	17337.5
15.30_266.1156m/z	266.116	15.3007	neg	Glycylprolylhydroxyproline	HMDB0002171	Organic acids and derivatives	Carboxylic acids and derivatives	Amino acids, peptides, and analogues			41	17.9	M-H2O-H	C12H19N3O5	3.25645	1.57549	0.000236112	0.00110504	-0.255641	0.837615	90669.4	108247	97218.7	96049.6	91352.7	86562	85140	87693.5	115995	110595	113268	103461	104249	101914
10.59_503.2388m/z	503.239	10.5912	neg	26,26,26,27,27,27-hexafluoro-25-hydroxy-23,23,24,24-tetradehydrovitamin D3	LMST03020079	Lipids and lipid-like molecules	Steroids and steroid derivatives	Secosteroids			43.3	26.8	M-H	C27H34F6O2	-0.450789	1.574	0.00153256	0.00495936	-0.255685	0.837589	98570.1	117683	102803	103403	87112.9	97872.4	96388.3	103841	126606	115247	108080	107134	123660	125371
10.86_566.3457m/z	566.346	10.8592	neg	PC(0:0/18:1(6Z))	LMGP01050079	Lipids and lipid-like molecules	Glycerophospholipids	Glycerophosphocholines			52.7	65.9	M+FA-H	C26H52NO7P	-1.23762	1.57216	0.00147112	0.00479435	0.389934	1.31033	79836	60928	75527.7	77408	68083	85649.6	86607.8	85739.8	57497.1	53915.6	60436.6	75860.6	59519.8	58338.1
5.01_687.1926m/z	687.193	5.00715	neg	5-ethyl-N-[(3-fluorophenyl)methyl]-2-methyl-4-oxothieno[3,2-c]pyridine-3-carboxamide	1005983	Unclassified	Unclassified	Unclassified			37.4	0	2M-H	C18H17FN2O2S	1.35409	1.57205	4.875e-06	5.82838e-05	1.70894	3.26921	23269	7117.61	20553.7	20240.5	27848.5	25596.9	27735.3	17638.8	5891.48	5655.56	7702.38	7565.13	8138.33	7752.82
9.64_779.3229m/z	779.323	9.63893	neg	N-[(2-chloro-4-fluorophenyl)methyl]-2-(diethylamino)-5,6,7,8-tetrahydroquinazoline-6-carboxamide	1096473	Unclassified	Unclassified	Unclassified			36.7	0	2M-H	C20H24ClFN4O	7.19082	1.57138	1.79252e-05	0.00015617	0.582735	1.49769	49398.5	32983.2	49151.3	52153.7	48396.7	53858.1	48994.8	43836.3	31884.5	33170	26432.5	32273.8	36226.9	37911.6
0.63_212.0672n	251.03	0.63125	pos	n-Propyl gallate	68880	Benzenoids	Benzene and substituted derivatives	Benzoic acids and derivatives		C11155	36.9	0	M+H, M+Na, M+K	C10H12O5	-6.08046	1.57138	1.09345e-08	9.01777e-07	0.882943	1.84413	33714.3	18281.9	33666.6	36781.7	31208.9	32996.5	35742.9	31889	18387	17821.3	17938.5	18336.4	17989.7	19218.6
9.70_307.1913m/z	307.191	9.69502	neg	(Z)-5-[(2R,3S,4S)-4-Hydroxy-2-[(E)-3-hydroxyoct-1-enyl]oxan-3-yl]pent-3-enoic acid	HMDB0244345	Organic acids and derivatives	Hydroxy acids and derivatives	Medium-chain hydroxy acids and derivatives			42.7	18.1	M-H2O-H	C18H30O5	-0.482162	1.56882	0.000355445	0.00152222	0.671177	1.59237	47819.2	30030.2	43444.7	51248.9	43439.5	59225.2	42870.7	46686	26321.2	30507.4	34267	30948	22018.8	36118.5
15.32_293.1266m/z	293.127	15.3193	neg	2-[(4-methylquinazolin-2-yl)amino]-6-propyl-1H-pyrimidin-4-one	1077622	Unclassified	Unclassified	Unclassified			37.6	0	M-H	C16H16N5O	-5.31971	1.56687	8.05368e-05	0.000489006	-0.293165	0.81611	74816.3	91674.3	80697.3	79023.8	75507.6	72905	69827.3	70937.2	97574.5	93875.3	95700.7	88709.9	88905.7	85279.9
7.12_213.1725n	236.162	7.12362	pos	N-(9-Oxodecyl)acetamide	984916	Unclassified	Unclassified	Unclassified			40.5	6.65	M+H, M+Na	C12H23NO2	-1.69911	1.56687	5.09908e-05	0.000346513	-0.317644	0.802379	67921.6	84650.3	69130.7	69855.5	65154.2	66964.3	66135	70289.9	92796.5	88463.4	86811.4	82502	79068.2	78260.1
11.13_561.0920m/z	561.092	11.125	neg	ethyl 2-(4-fluoroanilino)-4-oxothiophene-3-carboxylate	1040430	Unclassified	Unclassified	Unclassified			36.8	0	2M-H	C13H12FNO3S	-9.04914	1.5648	0.0148418	0.0321577	-0.0950701	0.936227	320476	342305	322165	320751	333109	334758	304159	307912	325123	354199	342807	351254	327182	353267
6.39_805.3299m/z	805.33	6.39277	neg	2-ethyl-8-(4-pyridin-2-ylpiperazin-1-yl)sulfonyl-4,5-dihydro-3H-pyrrolo[1,2-a][1,4]diazepin-1-one	1082153	Unclassified	Unclassified	Unclassified			36.2	0	2M-H	C19H25N5O3S	1.87928	1.56079	1.92583e-11	4.63331e-08	1.81207	3.51146	21107.9	6011.14	20817.6	21007.1	21033.2	20828.7	19833	23127.8	6325.35	6298.04	5966.72	5335.44	6207.01	5934.3
4.63_633.1794m/z	633.179	4.63405	neg	Etoposide	558	Organoheterocyclic compounds	Tetrahydroisoquinolines	Unclassified		C01576	37.9	0	M+FA-H	C29H32O13	-5.33379	1.55598	8.90045e-05	0.000526313	0.820956	1.76658	38380.8	21726.1	33260.7	48673.3	33924.4	36512.7	37267.7	40645.9	17516.2	23860.5	24316.3	20698.1	19019	24946.3
12.61_313.2732m/z	313.273	12.6099	pos	18-oxo-nonadecanoic acid	LMFA01060129	Lipids and lipid-like molecules	Fatty Acyls	Fatty Acids and Conjugates			38.3	0	M+H	C19H36O3	-1.7846	1.55478	0.000183854	0.000910905	0.836876	1.78618	38498.4	21553.5	34540.6	45785.4	35934.3	43184.3	32058.7	39486.9	25701	14352.6	17340.5	21228.4	23833.6	26864.7
10.22_609.4129m/z	609.413	10.2169	neg	Telocinobufagin-3-(14-hydroxymyristate)	LMST01020117	Lipids and lipid-like molecules	Steroids and steroid derivatives	Sterols			37.5	0	M-H2O-H	C38H60O7	-4.96115	1.55212	3.32147e-06	4.43271e-05	1.98469	3.95777	20917.1	5285.07	15860.3	19850.6	23264.1	21952.8	26628.2	17946.4	5687.58	3454.16	5311.28	7919.54	5021.68	4316.19
15.32_187.0725m/z	187.072	15.3193	neg	(2S,3R)-2-Amino-3-[(2S)-2-amino-3-hydroxypropanoyl]oxybutanoic acid	HMDB0257621	Organic acids and derivatives	Carboxylic acids and derivatives	Amino acids, peptides, and analogues			38.1	0	M-H2O-H	C7H14N2O5	0.319977	1.55177	9.97776e-05	0.000572676	-0.291205	0.817219	74412.6	91055.9	79784.4	77848.9	77285.9	71376.6	70063.1	70116.9	97720.9	93840.6	93581.2	89443.2	87446.6	84302.9
0.85_400.9943m/z	400.994	0.851133	neg	2-methyl-N-(2-thiophen-2-ylethyl)-5-[5-(trifluoromethyl)-1H-pyrazol-3-yl]thiophene-3-sulfonamide	993376	Unclassified	Unclassified	Unclassified			36.1	0	M-H2O-H	C15H13F3N3O2S3	-0.0375589	1.55063	7.56335e-08	3.04571e-06	-1.31126	0.402968	10267.5	25479.7	9747.75	7843.33	10809.1	9264.67	12428	11512.1	27815.1	22179.5	27205.9	25954.5	25927.6	23795.7
4.79_653.1719m/z	653.172	4.79497	neg	8-C-beta-D-Glucopyranosyldiosmetin 2''-O-rhamnoside	LMPK12110804	Lipids and lipid-like molecules	Polyketides	Flavonoids			42.6	18.9	M+FA-H	C28H32O15	-0.638944	1.55046	3.59342e-05	0.000265891	0.639071	1.55733	45166.7	29002.7	42037.4	48142.9	50117.4	43509.7	46233.1	40959.5	25719.1	25098.2	26541.1	28561.1	31729	36367.8
10.32_314.1876n	337.177	10.3209	pos	2-(5-((2Z,5Z,8Z,11Z)-tetradeca-2,5,8,11-tetraen-1-yl)furan-2-yl)-ethanoic acid	LMFA01150035	Lipids and lipid-like molecules	Fatty Acyls	Fatty Acids and Conjugates			47.2	41.7	M+H, M+Na	C20H26O3	-2.0007	1.54682	0.0266586	0.0520398	-0.962012	0.51334	24245.9	47231.6	29948.8	9945.41	29240.6	45043.3	22916.3	8380.78	28080.7	33446.4	37855	56172.9	71723.7	56110.9
10.11_415.2698m/z	415.27	10.1069	neg	MG(0:0/18:1(12Z)-O(9S,10R)/0:0)	HMDB0260543	Unclassified	Unclassified	Unclassified			40.1	7.08	M+FA-H	C21H38O5	-0.828748	1.54655	5.22423e-06	6.10503e-05	-1.73968	0.299436	6653.63	22220.6	7267.04	7523.15	7404.72	7155.26	5913.27	4658.33	15462.2	21734.6	28183.9	24608.6	21296.1	22037.9
5.29_755.1800m/z	755.18	5.28755	neg	Kaempferol 3-(2''-(E)-p-coumaroyl-alpha-L-arabinofuranoside)-7-rhamnoside	LMPK12111956	Lipids and lipid-like molecules	Polyketides	Flavonoids			38.2	0	M+FA-H	C35H34O16	-4.06404	1.53854	3.05256e-08	1.7271e-06	1.41444	2.66557	23870.6	8955.14	21753	25617.1	23695.8	27249.6	23007.5	21900.4	7742.17	8730.48	8626.13	10277.8	10112.3	8241.91
1.38_170.0214n	171.029	1.37992	pos	2,4,6-Trihydroxybenzoic acid	HMDB0029649	Benzenoids	Benzene and substituted derivatives	Benzoic acids and derivatives			40	1.96	M+H-H2O, M+H	C7H6O5	-0.71086	1.53483	0.00197642	0.00611166	-0.27364	0.82723	88132.8	106540	89626.2	87538.3	88714.7	78385.4	91649.7	92882.3	114226	98110.2	106636	96206.9	120968	103090
4.43_865.1000m/z	865.1	4.43398	neg	N-[2-(6-methyl-4-oxo-1H-pyrimidin-2-yl)-5-thiophen-2-ylpyrazol-3-yl]-1,3-benzothiazole-2-carboxamide	1052089	Unclassified	Unclassified	Unclassified			37.9	0	2M-H	C20H13N6O2S2	-1.13501	1.52538	9.91239e-05	0.000569502	0.791965	1.73143	37873.6	21874.2	41111.4	42758.9	29309.9	30893.4	43285.1	39882.9	21312.7	24166.9	20944.2	22832.2	21024.6	20964.3
10.31_576.3017m/z	576.302	10.3106	neg	HAMI3379	96432	Unclassified	Unclassified	Unclassified			36.4	0	M-H2O-H	C34H45NO8	8.47298	1.52532	0.000706632	0.00264641	0.631277	1.54893	48166.6	31096.6	41571.1	53040.6	53946.7	50226.7	48978	41236.5	24208	29974.3	28566.4	25757.5	41645.7	36427.6
7.56_393.1893m/z	393.189	7.55742	neg	Diflucortolone	HMDB0251260	Lipids and lipid-like molecules	Steroids and steroid derivatives	Hydroxysteroids			39.6	7.57	M-H	C22H28F2O4	2.47868	1.52479	5.92347e-07	1.27063e-05	-0.942968	0.520162	16083	30919.3	15828.2	15544.1	15818.2	18903.7	15959.1	14444.9	27989.3	34609.2	32903.6	32601.5	27385.3	30026.7
1.21_283.0914n	284.099	1.20795	pos	Guanosine	87	Nucleosides, nucleotides, and analogues	Purine nucleosides	Unclassified		C00387	57.5	94.2	M+H, M+Na	C10H13N5O5	-0.991468	1.52368	1.81643e-07	5.53034e-06	0.448478	1.3646	55233.2	40475.7	55063.1	53365.8	55153.3	52968.8	56736.7	58111.5	40935.2	43248	42561.2	38993.7	38681.4	38434.9
0.76_533.1353m/z	533.135	0.761717	neg	Inosine	990091	Nucleosides, nucleotides, and analogues	Purine nucleosides	Unclassified		C00294	37.1	0	2M-H	C10H11N4O5	-6.12124	1.51767	4.41045e-05	0.000311039	3.44947	10.9243	17333.9	1586.73	19157.3	16740.9	9626.26	26045	15395.1	17038.8	817.651	1066.09	4749.44	2417.39	0.0941314	469.694
9.08_332.1964n	333.204	9.08353	pos	Carnosic acid	58123	Unclassified	Unclassified	Unclassified			45.2	38.8	M+H, M+Na	C20H28O4	-7.2506	1.51753	0.024192	0.0479745	-0.452644	0.730702	58964.3	80695.3	62209.8	45615.1	61199.9	78589.4	62614.4	43557	57929.9	73106.1	79045.4	104340	87196	82554.1
6.83_386.2063n	387.214	6.83105	pos	Sufentanil	2524	Benzenoids	Benzene and substituted derivatives	Anilides		C08022	36.9	7.23	M+H, M+Na	C22H30N2O2S	9.13896	1.51732	0.00146164	0.00476974	-0.471437	0.721246	45470.8	63044.8	46265	48970.8	47066.9	43085.8	45857.7	41578.7	73230.5	53124.7	76322.6	57348.4	61702.7	56539.7
4.67_668.1583n	669.166	4.6724	pos	Euphorbianin	LMPK12112261	Lipids and lipid-like molecules	Polyketides	Flavonoids			42.1	14	M+H, M+Na	C29H32O18	-0.774686	1.5155	0.000157778	0.000814489	0.669104	1.59009	43636.6	27442.9	38206.8	35719.5	46527.6	49846.4	44820	46699.4	20715.4	29689.8	31127.9	25025.6	30416.1	27682.8
10.20_312.2295n	335.219	10.1954	pos	(±)13-HpODE	64784	Unclassified	Unclassified	Unclassified			53	71.2	M+H-H2O, M+Na	C18H32O4	-1.73754	1.51547	7.35699e-07	1.48795e-05	-0.655613	0.634806	25577.5	40291.8	25548.5	25919.3	26021.1	26052.3	24695.6	25228	40823	44996.5	40744.7	42056.1	36476.3	36654.2
14.70_163.0611m/z	163.061	14.6952	neg	Galactitol	HMDB0000107	Organic oxygen compounds	Organooxygen compounds	Carbohydrates and carbohydrate conjugates		C01697	43.6	21	M-H2O-H	C6H14O6	-0.568753	1.51349	1.7384e-05	0.000152787	-0.312755	0.805103	63054.1	78318.1	67896.5	64298.7	64890.6	61941.2	59910.1	59387.5	83489.5	80976.6	79627.2	76186.6	75782.6	73846
1.38_467.0411m/z	467.041	1.38262	neg	N-(1,3-benzodioxol-5-ylmethyl)-4-(4-propan-2-yl-1,3-thiazol-2-yl)thiophene-2-sulfonamide	993213	Unclassified	Unclassified	Unclassified			36.6	0	M+FA-H	C18H18N2O4S3	0.164865	1.51312	0.0300483	0.0575201	-0.273232	0.827463	106984	129292	124587	79417.7	119448	103484	117499	97468.5	111986	117006	145537	124560	138119	138541
4.32_767.1023m/z	767.102	4.3152	neg	1-((4-Methylsulfonyl)phenyl)-3-trifluoromethyl-5-(4-fluorophenyl)pyrazole	HMDB0257537	Organoheterocyclic compounds	Azoles	Pyrazoles		C11705	37.8	0	2M-H	C17H12F4N2O2S	-1.95458	1.51226	0.000302132	0.00133809	0.65211	1.57146	45135.4	28721.9	38623.6	42404.3	45507	49509.4	41027.9	53740.1	26710.1	22829.9	25538.2	36661.9	30739.8	29851.1
4.72_320.0913n	343.081	4.71683	pos	1-Naphthyl β-D-glucuronide	24060	Unclassified	Unclassified	Unclassified		C11586	41.9	19.1	M+H-H2O, M+Na	C16H16O7	5.43214	1.50997	1.89774e-06	2.97149e-05	-0.733414	0.601479	22121.8	36779	26992.6	19715.9	22379.4	23452	18969	21222.1	36411.2	36852.9	39388.8	37099.2	38141.6	32780.7
1.09_261.0578m/z	261.058	1.09368	pos	Keto-3-deoxy-D-manno-octulosonic acid	HMDB0244292	Organic oxygen compounds	Organooxygen compounds	Carbohydrates and carbohydrate conjugates		C01187	49.5	49.8	M+Na	C8H14O8	-1.03099	1.5093	1.07514e-07	3.90924e-06	0.299084	1.23036	76759.1	62387.4	75281.7	78125.6	77642.4	73982.3	78508.7	77014.1	63146.6	58719.3	62445.9	62109.9	64236.6	63665.9
15.32_226.0839m/z	226.084	15.3193	neg	Asparaginylhydroxyproline	HMDB0028732	Organic acids and derivatives	Carboxylic acids and derivatives	Amino acids, peptides, and analogues			37.2	0	M-H2O-H	C9H15N3O5	2.12845	1.50637	8.57484e-05	0.00051277	-0.299807	0.812361	67638.9	83262.1	73272.1	70615.3	68724.8	64576.8	64536.3	64107.9	89458.4	85317	86844.5	81090.1	79591.1	77271.4
10.03_449.2313m/z	449.231	10.0303	neg	5-[[4-(4-methylphenyl)piperazin-1-yl]methyl]-3-(6-pyrrolidin-1-ylpyridin-3-yl)-1,2,4-oxadiazole	1013082	Unclassified	Unclassified	Unclassified			37.8	0	M+FA-H	C23H28N6O	1.68978	1.50514	4.92192e-06	5.87209e-05	-1.2748	0.413283	10418.4	25208.9	11155	9828.07	11763.6	11563.5	9659.43	8540.94	19687	25506.7	26860.5	23246.5	24539.4	31413.5
7.08_401.0873m/z	401.087	7.08173	neg	Kanugin	LMPK12111578	Lipids and lipid-like molecules	Polyketides	Flavonoids			49.6	53.1	M+FA-H	C19H16O7	-1.43022	1.50506	0.00141576	0.00465048	-0.225194	0.85548	102628	119965	96989.5	103462	104334	106145	106455	98382.3	120583	137551	115248	115987	114723	115700
4.03_448.1554n	449.163	4.03357	pos	6-[4-(4-nitrophenyl)sulfonylpiperazin-1-yl]-N-(oxolan-2-ylmethyl)pyridazin-3-amine	1048754	Unclassified	Unclassified	Unclassified			37	0.32	M+H, M+Na	C19H24N6O5S	5.71279	1.50306	0.000385801	0.00162438	-0.465157	0.724392	42911.6	59238.1	42005.4	49232.1	44381.9	36141.3	42139	43569.9	61540	61047.5	62848.4	53775	66735.7	49481.7
3.69_268.0169m/z	268.017	3.69215	neg	N-(5-methyl-1,3,4-thiadiazol-2-yl)-3-(trifluoromethyl)benzamide	1052322	Unclassified	Unclassified	Unclassified			38	0	M-H2O-H	C11H8F3N3OS	2.43253	1.50156	0.000642779	0.00245232	-0.309026	0.807187	69211.6	85744.2	69519.1	69164.9	62327.8	73245.9	66776.3	74235.4	83478.5	96952.1	78278.4	88539.9	78807.9	88408.3
5.21_405.1186m/z	405.119	5.21247	neg	N-(2,5-dimethoxyphenyl)-2-[1,3-dimethyl-4-(trifluoromethyl)pyrazolo[3,4-b]pyridin-6-yl]oxyacetamide	1038629	Unclassified	Unclassified	Unclassified			39	0	M-H2O-H	C19H19F3N4O4	1.41538	1.49877	6.21587e-07	1.32333e-05	0.701673	1.62639	37396.5	22993.6	39902.2	34789.3	38130.3	34966.2	40182.7	36408.2	20879.4	20679.9	22302.3	25639.2	25271.4	23189.2
4.23_563.1608m/z	563.161	4.22757	neg	6-[[3-[(Dimethylamino)carbonyl]phenyl]sulfonyl]-4-[(3-methoxyphenyl)amino]-8-methyl-3-quinolinecarboxamide	HMDB0252954	Organoheterocyclic compounds	Quinolines and derivatives	Quinoline carboxamides			41.9	18.8	M+FA-H	C27H26N4O5S	0.456748	1.49806	0.00112799	0.0038636	0.876191	1.83552	37152.3	20240.7	38139	47258.4	30521.5	31797.9	30009.7	45187.4	15393.5	27719.7	16870.2	18509.7	25594.4	17356.8
4.79_953.2334m/z	953.233	4.79497	neg	N-(3-fluorophenyl)-1-[(2-oxo-3-propan-2-yl-1,3-benzothiazol-6-yl)sulfonyl]piperidine-4-carboxamide	1002400	Unclassified	Unclassified	Unclassified			36.8	0	2M-H	C22H24FN3O4S2	2.35291	1.49715	3.2059e-07	8.27736e-06	2.37869	5.20064	17667.3	3397.13	16626.1	14691.8	18691.4	18899.3	21950.5	15144.5	2659.28	2111.66	3154.02	4255.5	3083.15	5119.18
9.31_294.1464n	317.136	9.30635	pos	Mono-(2-ethyl-5-hydroxyhexyl) phthalate	HMDB0094679	Benzenoids	Benzene and substituted derivatives	Benzoic acids and derivatives			40.3	5.71	M+Na, M+K, M+H-H2O	C16H22O5	-1.19827	1.49632	0.000114211	0.000632952	0.684321	1.60694	41252.9	25671.6	45583.1	37936.3	38284.4	44354.2	46441.9	34917.2	21571.7	19640	28433.9	27664.9	28914.4	27804.8
9.58_312.2296n	295.226	9.58402	pos	9(S)-HpODE	36019	Lipids and lipid-like molecules	Fatty Acyls	Lineolic acids and derivatives		C14827	55	80.1	M+H-H2O, M+H	C18H32O4	-1.33596	1.49601	5.68359e-06	6.51542e-05	-0.889905	0.53965	17167.4	31812.2	17779.6	17579.4	15191.6	20067.5	16977.2	15409.2	29217.1	36880.4	28677.8	36039.1	31214.1	28844.4
15.32_212.0932m/z	212.093	15.3193	neg	Phenazopyridine	HMDB0015506	Organoheterocyclic compounds	Pyridines and derivatives	Aminopyridines and derivatives		C07429	45.9	44.3	M-H	C11H11N5	-4.55111	1.49402	7.34849e-05	0.000456633	-0.260306	0.834911	77509.4	92835.6	83587.6	81097.3	78534.2	74540	73415.8	73881.6	99213.2	94640.6	94439.6	90222.5	89847.9	88649.6
15.32_250.0841m/z	250.084	15.3193	neg	4-Hydroxy Triamterene	HMDB0246440	Organoheterocyclic compounds	Pteridines and derivatives	Unclassified			39.2	2.64	M-H2O-H	C12H11N7O	-2.24889	1.49395	9.65981e-05	0.00055934	-0.288763	0.818604	69534.9	84943.3	73789.8	74111.3	71509.3	66944.5	64848.6	66006.3	90510.6	86645.5	89290.2	81967.6	80730.9	80515.3
8.07_353.2291m/z	353.229	8.07257	pos	9R,10S,13R-trihydroxyoctadec-11E-enoic acid	LMFA02000331	Lipids and lipid-like molecules	Fatty Acyls	Octadecanoids			43	20.5	M+Na	C18H34O5	-2.12534	1.487	1.50935e-05	0.000136468	0.697614	1.62182	38541.5	23764.4	41448	31974	34325.5	42802.8	38333.3	42365.7	25572.1	22612.4	22565.7	23784.3	24007.7	24044
9.87_280.2036n	279.196	9.8744	neg	3-Methyl-5-pentyl-2-furanheptanoic acid	HMDB0112095	Lipids and lipid-like molecules	Fatty Acyls	Fatty acids and conjugates			42.2	15.5	M-H2O-H, M-H	C17H28O3	-1.00175	1.48699	0.000141503	0.000746258	1.52015	2.8682	23795.5	8296.3	16931.8	21864.4	18786.7	33612.3	23958.8	27618.9	5996.56	8500.29	10475.9	8223.67	6469.6	10111.8
6.88_194.0578n	195.065	6.87997	pos	Erbstatin Analog	45228	Phenylpropanoids and polyketides	Cinnamic acids and derivatives	Hydroxycinnamic acids and derivatives			53.5	69.9	M+H, M+Na	C10H10O4	-0.720802	1.4866	0.00714497	0.0176075	-0.590825	0.663963	36778.8	55392.8	36536.3	34280.1	43738.8	38607.1	36562.9	30947.3	53989.2	78196.2	52839.1	59857.6	45162.1	42312.5
11.58_337.2730m/z	337.273	11.5765	pos	PGF2alpha methyl ether	LMFA03010073	Lipids and lipid-like molecules	Fatty Acyls	Eicosanoids			50.9	61.1	M+H-H2O	C21H38O4	-1.9433	1.48656	0.0135727	0.0298919	0.240059	1.18104	129075	109289	132285	128898	126480	123884	126275	136629	96671.1	95636.9	98756.2	107906	125457	131309
6.18_290.1361n	313.125	6.18415	pos	Trimethoprim	2956	Benzenoids	Phenol ethers	Anisoles		C01965	37.9	0	M+Na, M+K	C14H18N4O3	-6.07537	1.48592	0.000623622	0.00239502	-1.63421	0.322146	7675.2	23825.2	12339.7	4438.02	9177.17	4290.92	12697.1	3108.24	27052.1	17786	34086	24603.8	24576	14847.3
6.86_385.1994m/z	385.199	6.85803	neg	Pexacerfont	HMDB0256359	Organoheterocyclic compounds	Pyridines and derivatives	Pyrazolylpyridines			38.8	0.0812	M+FA-H	C18H24N6O	-0.0106205	1.48539	0.00717153	0.0176627	-0.320757	0.80065	74688.4	93284.7	74421.1	73308.1	76230.6	76651.2	75826.9	71692.6	107285	88946.8	112741	86601.2	84012.7	80121.4
13.28_364.2607n	365.268	13.2821	pos	Dinorursodeoxycholic acid	LMST04050008	Lipids and lipid-like molecules	Steroids and steroid derivatives	Bile acids and derivatives			53.9	76.2	M+H, M+Na	C22H36O4	-1.76924	1.48327	0.000121061	0.000662385	0.771524	1.70707	37190	21785.9	38967.5	36311.2	43783	40568.5	32579.6	30930.5	14825.1	20234	23342.3	22673.3	23886.3	25754.1
0.78_319.9469m/z	319.947	0.778717	neg	Amino tri(methylene phosphonic acid), sodium salt	HMDB0303193	Organic acids and derivatives	Organic phosphonic acids and derivatives	Organic phosphonic acids			38.7	0	M-H	C3H11NNaO9P3	-0.772212	1.47965	3.98749e-06	5.03294e-05	-1.50583	0.352128	7778.79	22090.8	7975.71	7137.3	6733.4	7228.07	8991.11	8607.15	24104.3	27294.2	20232	22306.4	22550.2	16057.8
15.32_240.0996m/z	240.1	15.3193	neg	5-Methyldeoxycytidine	HMDB0002224	Nucleosides, nucleotides, and analogues	Pyrimidine nucleosides	Pyrimidine 2'-deoxyribonucleosides		C03592	39.7	13.6	M-H	C10H15N3O4	2.61038	1.47854	9.4775e-05	0.000551038	-0.299189	0.812709	65461.4	80547.1	71309.4	68964.6	67768.2	61862.7	61347.8	61515.5	85937.5	82016.1	83446.4	78759.4	77752.4	75370.9
4.81_301.0704m/z	301.07	4.80952	pos	Scutellarein 4'-methyl ether	49587	Lipids and lipid-like molecules	Polyketides	Flavonoids			57.9	93.9	M+H	C16H12O6	-0.903879	1.47514	4.28518e-05	0.000304224	1.07815	2.11133	28073.3	13296.5	27150.1	23862.1	33426.2	32900.1	30201	20900.5	12087.3	11064.5	13852.6	13893.1	13428.1	15453.3
9.35_400.2455n	423.235	9.3542	pos	MG(0:0/5-iso PGF2VI/0:0)	HMDB0260537	Unclassified	Unclassified	Unclassified			40.3	7.23	M+H-H2O, M+Na	C21H36O7	-1.48798	1.47443	6.56504e-05	0.000418826	-0.765647	0.588189	21132.5	35928.1	25445.8	16883.9	22330.5	20241.7	23503	18390.5	27611.2	34142.2	38608.3	37350.1	39929.9	37927.2
1.12_267.0967n	312.095	1.12278	neg	9-Arabinofuranosyladenine	HMDB0247583	Nucleosides, nucleotides, and analogues	Purine nucleosides	Unclassified			43.7	21.6	M-H, M+FA-H	C10H13N5O4	-0.323445	1.47399	0.0022625	0.00687369	0.416052	1.33427	67554.9	50630.6	71384.3	56994.3	82281.6	62951.5	68517.2	63200.5	58790.6	44944.1	51726.7	44897.9	51983.3	51441.1
3.94_388.1356n	387.128	3.9408	neg	secologanin	HMDB0304482	Lipids and lipid-like molecules	Prenol lipids	Terpene glycosides		C01852	42.3	20.7	M-H, M+FA-H	C17H24O10	-3.43675	1.47239	0.00100752	0.00352124	-0.522056	0.696379	37488.9	53834.1	35614.7	33475.9	44705.9	34141.7	40408.3	36587	59210.8	63214.7	45194.1	53316.7	57438	44630.5
10.91_482.3599m/z	482.36	10.9097	pos	Lyso-PAF C-16	24070	Lipids and lipid-like molecules	Glycerophospholipids	Glycerophosphocholines		C13903	42.6	20.6	M+H	C24H52NO6P	-1.30687	1.47174	1.38684e-06	2.36082e-05	-1.52847	0.346644	7408.67	21372.6	7221.5	8229.05	6985.47	7665.66	7265.35	7084.98	21903.8	26151.6	22685	22400.9	17030.4	18063.7
12.25_476.2776m/z	476.278	12.2525	neg	PE(18:2(9Z,12Z)/0:0)	LMGP02050011	Lipids and lipid-like molecules	Glycerophospholipids	Glycerophosphoethanolamines			39.9	3.06	M-H	C23H44NO7P	-1.32116	1.47134	0.00825545	0.0198911	-0.183968	0.880279	134558	152858	143942	127855	131069	135063	139242	130176	129616	155737	160714	153543	153052	164488
7.14_414.2103m/z	414.21	7.1354	neg	3-[1-[6-(cyclopropylamino)pyrimidin-4-yl]piperidin-4-yl]-N-[(2,4-difluorophenyl)methyl]propanamide	1089327	Unclassified	Unclassified	Unclassified			38.2	0	M-H	C22H27F2N5O	-1.89484	1.47121	0.00259135	0.00766843	0.315301	1.24427	87832	70589.1	101217	83985.7	79552.1	94235.2	87962.1	80039.5	60191.6	67821.5	71505.4	79049.9	71296	73670.1
10.28_464.2772m/z	464.277	10.2815	neg	LysoPC(14:1(9Z)/0:0)	HMDB0010380	Lipids and lipid-like molecules	Glycerophospholipids	Glycerophosphocholines		C04230	38.6	0	M-H	C22H44NO7P	-2.37163	1.46672	5.86947e-10	1.99433e-07	-2.38261	0.191762	3181.81	16592.5	2433.53	4109.26	3110.92	3534.53	3151.77	2750.82	18275.9	15577.9	16464.9	16599.4	14803.9	17833
0.61_130.0863m/z	130.086	0.61325	pos	D-Pipecolic acid	58337	Organic acids and derivatives	Carboxylic acids and derivatives	Amino acids, peptides, and analogues			53.5	69.2	M+H	C6H11NO2	0.482192	1.46436	3.90659e-09	5.30953e-07	0.772948	1.70876	32356.4	18935.6	30870.3	33604.8	31215.1	32619.8	30853.8	34974.6	18215	18918.3	19499.8	19292.2	18984.5	18703.9
10.84_542.2494m/z	542.249	10.836	neg	N1,N10-Diferuloylspermidine	HMDB0033471	Phenylpropanoids and polyketides	Cinnamic acids and derivatives	Hydroxycinnamic acids and derivatives			38	0	M+FA-H	C27H35N3O6	-2.72038	1.46365	3.48825e-05	0.000259579	0.381326	1.30254	62330.2	47852.8	64304.7	55338.2	61410.3	60790.1	67773.3	64364.3	46542.8	46181.5	47209	48456.5	53023.9	45703.3
15.32_264.0999m/z	264.1	15.3193	neg	N-(3-pyrrol-1-ylpropyl)-1,2-oxazole-5-carboxamide	1049127	Unclassified	Unclassified	Unclassified			37.5	0	M+FA-H	C11H13N3O2	4.14644	1.46332	0.00014048	0.0007428	-0.223541	0.856461	89115	104050	94401.8	94100.3	90241	85641.1	84541.3	85764.4	109681	106293	106868	102429	100530	98500.7
7.14_817.4298m/z	817.43	7.1354	neg	PGP(i-13:0/18:1(12Z)-2OH(9,10))	HMDB0274943	Unclassified	Unclassified	Unclassified			38.5	0	M-H	C37H72O15P2	2.97733	1.45937	0.00106667	0.00369239	0.458827	1.37442	59382.4	43205.3	69441.6	56461.3	53393.9	64155.5	58849	53992.8	35306.7	41276.6	44696.6	53099.9	39693.4	45158.5
5.11_849.2068m/z	849.207	5.10677	neg	3-methyl-6-[4-(morpholine-4-carbonyl)piperidin-1-yl]sulfonyl-1,3-benzothiazol-2-one	1007162	Unclassified	Unclassified	Unclassified			36.9	0	2M-H	C18H23N3O5S2	-2.10201	1.45876	3.08917e-07	8.03706e-06	1.86662	3.64678	18648.4	5113.68	16113.2	22946.7	20115.3	18009.3	16554.1	18152	4920.44	4441.7	3250.08	6113.31	6163.7	5792.82
4.42_305.1607m/z	305.161	4.4249	pos	Gabazine	HMDB0252568	Organoheterocyclic compounds	Diazines	Pyridazines and derivatives		C13796	39.2	0	M+NH4	C15H17N3O3	-0.452954	1.45872	2.24063e-05	0.000186965	-1.06124	0.479219	13034.1	27198.5	13272.8	12294.2	19051.3	12738.9	9450.57	11396.6	25803.1	27670.1	30059.7	29369.2	29216.1	21073
11.62_418.2936n	463.292	11.6173	neg	2-(2-methylpropyl)-1-oxo-N-[3-(1-propan-2-ylpiperidin-4-yl)oxypropyl]-3,4-dihydropyrrolo[1,2-a]pyrazine-3-carboxamide	1032291	Unclassified	Unclassified	Unclassified			38.6	0	M-H, M+FA-H	C23H38N4O3	-1.86083	1.4585	4.34416e-09	5.50768e-07	1.5647	2.95816	20118	6800.86	19619.7	20950.1	18255.5	22548.1	19008.5	20326	7107.21	7877.88	6250.59	7657.15	6133.15	5779.16
5.08_463.1244m/z	463.124	5.07553	neg	Neoisoliquiritin	HMDB0037317	Phenylpropanoids and polyketides	Flavonoids	Flavonoid glycosides			49.6	51.5	M+FA-H	C21H22O9	-0.350593	1.45786	2.44352e-05	0.000199677	-2.10546	0.232377	4311.11	18552.2	3576.05	4647.7	4905.3	4475.18	3034.72	5227.69	14695.1	14946.3	15509.7	21233.4	26592.2	18336.7
15.32_174.0771m/z	174.077	15.3193	neg	1-Methylpyrrolidine-2-carboxylic acid	HMDB0242151	Organic acids and derivatives	Carboxylic acids and derivatives	Amino acids, peptides, and analogues			38.5	0	M+FA-H	C6H11NO2	-0.252886	1.45721	0.000101519	0.000579536	-0.299824	0.812352	63520.7	78193.6	69031	66147	65356	60990	59678.5	59921.8	83745.8	81111.2	80573.7	76529.6	74893.2	72308.3
10.56_313.2382m/z	313.238	10.5619	neg	8R,11S-DiHOME	LMFA02000063	Lipids and lipid-like molecules	Fatty Acyls	Octadecanoids			46.3	36.4	M-H	C18H34O4	-0.780632	1.45458	5.10495e-06	6.01026e-05	-2.50897	0.175681	2944.86	16762.5	2968.96	2642.23	2850	3122.59	3129.16	2956.23	12006	21676.4	18784	15718.8	12927.9	19461.9
4.34_427.0253m/z	427.025	4.34047	neg	4-[2-methyl-5-[5-(trifluoromethyl)-1,2-oxazol-3-yl]thiophen-3-yl]sulfonylmorpholine	1000523	Unclassified	Unclassified	Unclassified			38.1	0	M+FA-H	C13H13F3N2O4S2	0.582329	1.45098	2.27241e-05	0.000189084	1.11385	2.16422	26256.3	12132	21039.2	26392.1	24770.6	28721.6	24084.3	32529.9	12372.1	8772.58	10413	15350.2	14217.7	11666.4
10.06_245.2259m/z	245.226	10.0619	pos	6-[3]-ladderane-1-hexanol	LMFA05000065	Lipids and lipid-like molecules	Fatty Acyls	Fatty alcohols			53.5	72.3	M+H-H2O	C18H30O	-1.63433	1.44983	1.61158e-08	1.1603e-06	0.938573	1.91663	27578.9	14389.2	30050.2	27002.5	28223.3	26692.4	28379.8	25124.9	13850.5	14681	12562	15511.6	14763.2	14967.1
9.79_367.1501m/z	367.15	9.7851	pos	5-(6-Hydroxy-3,7-dimethyl-2,7-octadienyloxy)-7-methoxycoumarin	HMDB0032955	Phenylpropanoids and polyketides	Coumarins and derivatives	Unclassified			38.5	10.6	M+Na	C20H24O5	-4.42172	1.44928	7.63714e-08	3.04571e-06	1.27842	2.42573	22614.1	9322.59	23249.3	22645.1	24397.7	21972.3	22313.6	21106.6	7059.59	6766.65	8946.42	10721	11674.1	10767.8
3.64_329.0876m/z	329.088	3.6447	neg	Vanilloyl glucose	HMDB0302470	Phenylpropanoids and polyketides	Tannins	Hydrolyzable tannins		C20470	53.1	67.2	M-H	C14H18O9	-0.60173	1.44882	0.0139959	0.0306412	0.26665	1.20301	110936	92215.2	106891	120901	110133	107958	99012.3	120721	116122	77243.2	88562.4	89864.8	88711.7	92787.2
0.69_611.0986m/z	611.099	0.692883	neg	Calycin	HMDB0249565	Organoheterocyclic compounds	Benzofurans	Unclassified			39.3	0	2M-H	C18H10O5	0.302631	1.44879	0.0212842	0.0431678	-0.213852	0.862232	124758	144692	127906	117993	124603	122623	142959	112463	122698	152130	139135	136392	155961	161835
12.56_377.2725m/z	377.272	12.5589	neg	Antalarmin	HMDB0248455	Organoheterocyclic compounds	Pyrroles	Substituted pyrroles			37.4	0	M-H	C24H34N4	3.66894	1.4468	0.000315548	0.00138451	-0.0866076	0.941735	241583	256530	241670	243959	244864	245685	235373	237948	259389	261620	259865	247007	253398	257902
0.72_276.0818n	277.089	0.721683	pos	Gloxazone	991749	Unclassified	Unclassified	Unclassified			37	0	M+H-H2O, M+H	C8H16N6OS2	-3.25198	1.44314	0.0030966	0.00886023	-0.280969	0.823038	76521.7	92974.7	79927.9	75838.8	81420.5	82431.8	72801.1	66710.3	84893.2	103159	98926.6	83754.1	87629.5	99486.1
6.75_331.0808m/z	331.081	6.74877	pos	Aflatoxin M2	HMDB0030480	Phenylpropanoids and polyketides	Coumarins and derivatives	Furanocoumarins			54	74.6	M+H	C17H14O7	-1.35881	1.44076	1.17091e-05	0.000112071	1.89599	3.72178	18960.3	5094.41	21989.2	13951.8	22420.2	20268.1	17329.3	17802.9	3646.64	1706.24	10004.5	5190.11	4585.37	5433.61
2.92_330.0949n	329.088	2.91942	neg	Orsellinic acid 2-O-beta-D-glucoside	HMDB0302998	Organic oxygen compounds	Organooxygen compounds	Carbohydrates and carbohydrate conjugates			44	22.8	M-H, M+FA-H	C14H18O9	-0.642252	1.43555	0.000648758	0.0024697	0.254205	1.19268	93638.1	78510.8	90704.6	94088.1	93411.4	87208.6	89887.2	106529	79187.8	73134.5	77258.5	77632.8	83277.2	80573.8
6.27_188.2007m/z	188.201	6.27482	pos	3-(Octyloxy)propan-1-amine	310753	Unclassified	Unclassified	Unclassified			42.6	26	M+H	C11H25NO	-0.797791	1.43293	2.11568e-05	0.000178379	-0.97958	0.507127	14095.7	27795.2	14990.6	12857.6	13834.4	14918.4	12547.9	15425.3	27907.8	35350.1	29609.4	23203.2	25451.1	25249.6
8.68_274.1928n	275.2	8.68147	pos	Isanic acid	LMFA01030558	Lipids and lipid-like molecules	Fatty Acyls	Fatty Acids and Conjugates			50.4	57.6	M+H-H2O, M+H	C18H26O2	-1.68089	1.43077	2.7393e-05	0.000217366	0.618687	1.53548	39812.4	25928.4	38671.3	38987.4	38553.8	44854.3	36311.2	41496.3	22192.5	25947.2	31034.3	22798.2	29484	24113.9
1.09_118.0418n	136.076	1.09368	pos	Benzofuran	HMDB0032929	Organoheterocyclic compounds	Benzofurans	Unclassified		C14512	41.2	7.36	M+H, M+NH4	C8H6O	-0.552632	1.4302	5.32732e-07	1.18463e-05	0.711704	1.63774	33531.1	20474.1	30925.3	33835.9	31112.1	31631.6	36264.1	37417.9	20872.9	19857	20705.1	21178.9	20353.1	19877.4
6.62_496.1365n	495.129	6.617	neg	N-[2-[2-(4-ethylpiperazin-1-yl)-3,5,6-trifluoropyridin-4-yl]sulfonylethyl]-3-(trifluoromethyl)aniline	1001523	Unclassified	Unclassified	Unclassified			38.9	0	M-H, M+FA-H	C20H22F6N4O2S	-0.62744	1.42574	1.32294e-06	2.27024e-05	1.42733	2.68949	20951.6	7790.19	20852.6	16264.2	25238.6	22205.6	21221.4	19927.1	7114.2	5878.44	8958.86	8585	8636.45	7568.17
12.74_765.5310m/z	765.531	12.7431	pos	N-(9Z-Octadecenoyl)-4E,14Z-sphingadienine-1-phosphocholine	HMDB0258342	Organic nitrogen compounds	Organonitrogen compounds	Quaternary ammonium salts			38.8	0	M+K	C41H79N2O6P	0.435781	1.42565	0.00794988	0.0192609	-0.345297	0.787146	65060.1	82653.2	62637.7	69986.9	63406.6	65837	64307.2	64185.2	107936	83547	75738	77825.3	75242.6	75629.7
8.68_683.2541m/z	683.254	8.67707	neg	Coniferin	HMDB0013682	Organic oxygen compounds	Organooxygen compounds	Carbohydrates and carbohydrate conjugates		C00761	37.2	0	2M-H	C16H22O8	-2.26095	1.42485	0.000585149	0.00227693	-0.264782	0.832324	73520.9	88332	73709.5	75097.4	77074.9	78203.1	65052.1	71988.2	85329.8	97004	81793.6	84078.3	91113.9	90672.2
13.50_177.1133m/z	177.113	13.5011	pos	Azimexon	HMDB0248804	Organic acids and derivatives	Carboxylic acids and derivatives	Amino acids, peptides, and analogues			46.6	38.6	M+H-H2O	C9H14N4O	-0.946504	1.42477	0.00962677	0.0226146	-0.100448	0.932743	243398	260948	228084	241218	248378	262085	247447	233174	254149	267425	260466	268245	259962	255442
11.26_296.2347n	297.242	11.2554	pos	9(R)-HODE	45660	Lipids and lipid-like molecules	Fatty Acyls	Octadecanoids		C14767	47.1	40.5	M+H, M+Na, M+H-H2O	C18H32O3	-1.49461	1.42305	5.54329e-05	0.000367727	-0.498791	0.7077	33140.7	46828.7	32788.5	29489.7	30952.1	38205.8	31246.2	36161.7	39505.3	49225.2	47726	46622.5	49391.1	48502.3
6.97_525.1396m/z	525.14	6.96502	neg	Hydroxyrubicin	HMDB0253290	Phenylpropanoids and polyketides	Anthracyclines	Unclassified			41.8	14.1	M-H2O-H	C27H28O12	-1.18191	1.42176	8.83105e-09	8.02304e-07	2.04305	4.12116	16780.6	4071.82	17915.2	15023.3	17614.5	18854.7	15924.6	15351.3	3435.85	2675.41	4815.64	4952.43	3900.86	4650.7
9.64_355.2739m/z	355.274	9.63562	pos	[2-[[1-(3,3-dimethylbutyl)piperidin-3-yl]methoxy]phenyl]-pyrrolidin-1-ylmethanone	1075456	Unclassified	Unclassified	Unclassified			36.5	0	M+H-H2O	C23H36N2O2	-1.34078	1.4204	2.76503e-07	7.39828e-06	0.914889	1.88542	27296.3	14477.5	26229	31428.1	25214	26376.5	26440.1	28090.1	13759.9	13642	12616.4	15028.9	15892.8	15925.2
11.13_508.3757m/z	508.376	11.1285	pos	PC(O-18:1(4Z)/0:0)	LMGP01060046	Lipids and lipid-like molecules	Glycerophospholipids	Glycerophosphocholines			40.7	10.5	M+H	C26H54NO6P	-0.889192	1.42037	8.11875e-08	3.1781e-06	-1.51998	0.34869	6836.56	19606.4	7063.99	8442.12	4193.94	7674.1	7858.81	5786.37	18331.2	22626.8	19545.9	18802.9	18250	20081.5
8.69_474.3002m/z	474.3	8.6901	neg	1-(9Z-Nonadecenoyl)-glycero-3-phosphoethanolamine	HMDB0243799	Lipids and lipid-like molecules	Glycerophospholipids	Glycerophosphoethanolamines			39.2	1.36	M-H2O-H	C24H48NO7P	2.3888	1.41999	0.000546546	0.00214639	-0.286404	0.819944	66636.4	81269.5	65944.5	70925.3	65335	72220.4	55384.4	70008.7	80932.6	80884.9	77775.5	79031	88376.4	80616.4
0.69_550.1979m/z	550.198	0.686067	pos	Gliquidone	HMDB0015381	Organoheterocyclic compounds	Isoquinolines and derivatives	1,3-isoquinolinediones			36.6	0	M+Na	C27H33N3O6S	-0.672756	1.4168	0.000440462	0.00181011	-0.712746	0.610158	22606.9	37050.9	27634.8	20568.4	22151	26042.1	23071.3	16173.8	32032.8	42351.1	37408	41314.7	28656	40542.8
4.67_667.1512m/z	667.151	4.66865	neg	Kaempferol 3-[2'''-acetyl-alpha-L-arabinopyranosyl-(1->6)-galactoside]	LMPK12111692	Lipids and lipid-like molecules	Polyketides	Flavonoids			44.6	25.1	M+FA-H	C28H30O16	-0.661838	1.41537	0.0107957	0.0248051	0.476894	1.39174	62590.5	44972.7	69690.8	54998.8	64553.4	66845.8	60171.3	59282.9	38327.6	38152.9	43478.8	37435.1	42001.1	70440.8
0.74_236.1489m/z	236.149	0.737083	pos	3-hydroxy-sebacic acid	LMFA01170092	Lipids and lipid-like molecules	Fatty Acyls	Fatty Acids and Conjugates			38.9	0	M+NH4	C10H18O5	-1.39099	1.41386	1.16438e-07	4.12977e-06	-1.02954	0.489867	12183.3	24870.7	11433	11416	12013.3	11236.7	13229.8	13771.3	27827.7	23137.2	26932.2	23979	22612.3	24735.7
11.64_651.4110m/z	651.411	11.6428	neg	DG(20:5(7Z,9Z,11E,13E,17Z)-3OH(5,6,15)/i-12:0/0:0)	HMDB0298451	Unclassified	Unclassified	Unclassified			39.6	0	M+FA-H	C35H58O8	-0.622848	1.40828	0.000100437	0.000575458	-0.797177	0.575474	18474.4	32102.9	18155.7	18287	20515.2	17648	17718.7	18521.8	28367.7	36825.1	40062.1	28180.9	31981.9	27199.8
4.86_575.1402m/z	575.14	4.8577	neg	Chrysoeriol 7-alpha-L-arabinofuranosyl-(1->6)-glucoside	LMPK12110787	Lipids and lipid-like molecules	Polyketides	Flavonoids			50.4	60.2	M-H2O-H	C27H30O15	-0.768678	1.40778	1.14925e-06	2.0466e-05	0.922106	1.89488	26908.6	14200.7	27371.2	28870.4	26693.4	25471.8	30719.7	22325.1	13374.2	14566.4	13048.2	15155.6	14241.4	14818.3
11.44_563.3431m/z	563.343	11.4389	neg	1-[(4-fluorophenyl)methyl]-3-(3-hydroxy-4,4-dimethylpentyl)urea	1050312	Unclassified	Unclassified	Unclassified			36.7	0	2M-H	C15H23FN2O2	2.91388	1.40497	0.000176344	0.000884992	0.505745	1.41986	46975.9	33085	54098	41397.9	45161	46863.4	50808	43527	32137.2	28068.3	33538.5	35166.2	31284.2	38315.3
10.31_695.2866m/z	695.287	10.3106	neg	N-(2-Methoxybenzyl)-N-(4-phenoxypyridin-3-yl)acetamide	HMDB0249955	Organic oxygen compounds	Organooxygen compounds	Ethers			38.1	0	2M-H	C21H20N2O3	-1.27298	1.40366	0.00500556	0.0131526	0.493429	1.40779	55477.4	39407.6	43959.3	63360.2	63195.6	57826.5	56601.6	47921.4	30969.5	39273.4	37157.5	32399.5	49223.2	47422.3
0.69_171.0050m/z	171.005	0.692883	neg	DL-Glycerol 1-phosphate	65927	Lipids and lipid-like molecules	Glycerophospholipids	Glycerophosphates		C03189	48.1	51.3	M-H	C3H9O6P	-8.21465	1.4028	0.000101554	0.000579542	-0.521118	0.696832	31270.5	44875.2	32676.7	29021	26130.8	31462.2	33534	34798.1	41658.9	41720.5	47281.6	39935.5	48043.7	50611
10.07_547.0209m/z	547.021	10.0651	neg	cis-Ferulic acid 4-sulfate	HMDB0240716	Phenylpropanoids and polyketides	Cinnamic acids and derivatives	Hydroxycinnamic acids and derivatives			37.1	0	2M-H	C10H10O7S	-2.39783	1.40072	0.000503869	0.00200858	-0.107682	0.928078	185838	200240	181768	193353	186728	188919	183271	180989	208257	202845	198630	193744	196515	201448
9.50_472.1363n	495.125	9.49852	pos	Formononetin 7-O-(6''-acetylglucoside)	LMPK12050023	Lipids and lipid-like molecules	Polyketides	Flavonoids			39.2	0	M+H, M+Na	C24H24O10	-1.46426	1.399	0.000320022	0.00140203	-0.613314	0.653694	26384.1	40361.5	25135.1	28752	29495.1	25214.9	20783.9	28923.4	44939.9	46044.1	44507.5	34497.7	37938.3	34241.6
1.21_120.0577n	121.065	1.20795	pos	3-Methylbenzaldehyde	HMDB0029637	Benzenoids	Benzene and substituted derivatives	Benzoyl derivatives		C07209	44.7	26.6	M+H, M+NH4, M+H-H2O	C8H8O	1.85624	1.39719	0.00279645	0.00816859	0.272512	1.20791	88277.3	73082.7	78586.6	88189.6	88693.5	88522.5	91268.8	94402.8	82007.2	70282.6	64236.7	64452.5	79754.4	77763
7.82_387.0259m/z	387.026	7.81578	neg	2-(2-oxo-2-phenothiazin-10-ylethyl)sulfanyl-3,7-dihydropurin-6-one	1006535	Unclassified	Unclassified	Unclassified			36.1	0	M-H2O-H	C19H12N5O2S2	1.18456	1.39394	1.38697e-05	0.000127232	-0.170144	0.888754	102898	115778	105481	105010	102880	104175	100582	99260.3	118087	119103	118615	113763	112678	112422
5.31_299.0558m/z	299.056	5.30902	neg	Diosmetin	44398	Phenylpropanoids and polyketides	Flavonoids	O-methylated flavonoids		C10038	56.3	85.7	M-H	C16H12O6	-0.930862	1.39376	5.0396e-09	5.89552e-07	1.01582	2.02205	24014.5	11876.3	22079.7	24701.7	24215.7	24351.7	25099.7	23638.5	11560.2	9805.89	12306.9	13445.4	12497.4	11642.1
5.22_345.0539m/z	345.054	5.22465	neg	(1Ar,2Z,4E,14R,15aR)-8-chloro-9,11-dihydroxy-14-methyl-15,15a-dihydro-1aH-benzo[c]oxireno[2,3-k][1]oxacyclotetradecine-6,12(7H,14H)-dione	HMDB0242304	Benzenoids	Benzene and substituted derivatives	Benzoic acids and derivatives			38.9	26.1	M-H2O-H	C18H17ClO6	1.14789	1.39215	3.24811e-10	1.41493e-07	-0.862788	0.549889	14701.7	26735.7	15066.6	14091.5	14253.6	14982.6	15489.6	14326.2	25669.3	27184.9	28385.7	25491.3	26515.5	27167.7
11.20_362.2062n	363.213	11.2007	pos	18-Hydroxycorticosterone	41867	Lipids and lipid-like molecules	Steroids and steroid derivatives	Hydroxysteroids		C01124	37	0.135	M+H-H2O, M+H	C21H30O5	-8.68199	1.38899	0.0165572	0.0352053	0.667157	1.58794	47546.5	29942.2	59399.6	41760.4	37243.6	40190.8	63590.8	43093.5	18116.4	20330.5	24770.7	35547.7	41711.3	39176.5
10.71_357.2993m/z	357.299	10.7085	pos	MG(18:1(9Z)/0:0/0:0)[rac]	4251	Lipids and lipid-like molecules	Glycerolipids	Monoradylglycerols			57.9	96.2	M+H	C21H40O4	-1.88159	1.38778	1.95974e-06	3.0454e-05	0.953874	1.93707	25745	13290.7	25861.7	23996.8	23594.5	26009.8	30921	24086	12014.8	10858.1	14530.7	14280.2	13678.4	14382.1
4.26_307.0787m/z	307.079	4.26015	pos	4-[3,4,5-Trihydroxy-6-(hydroxymethyl)oxan-2-yl]oxybenzaldehyde	HMDB0253067	Organic oxygen compounds	Organooxygen compounds	Carbohydrates and carbohydrate conjugates			47.4	39.5	M+Na	C13H16O7	-0.542654	1.38693	3.90665e-05	0.000283754	1.379	2.60088	21189.9	8147.21	21415.2	17919.6	17656.6	17979.3	23741.5	28427.2	8631.83	6852.63	10640.7	9190.72	6910.85	6656.51
8.42_325.2018m/z	325.202	8.42398	neg	3-Methyl-5-propyl-2-furannonanoic acid	HMDB0094642	Lipids and lipid-like molecules	Fatty Acyls	Fatty acids and conjugates			43.3	20.2	M+FA-H	C17H28O3	-0.971217	1.38558	1.95162e-05	0.000166865	-0.673686	0.626903	21435.1	34192	20312	20948.5	21905.4	24786	20883.6	19775	29878.3	39120.1	35876.8	36531.4	29908.7	33836.9
15.32_143.0348m/z	143.035	15.3193	neg	Acrylic acid	HMDB0031647	Organic acids and derivatives	Carboxylic acids and derivatives	Acrylic acids and derivatives		C19501	40.1	3.19	2M-H	C3H4O2	-1.58553	1.38508	0.000143103	0.000752978	-0.277067	0.825267	63190.3	76569.6	66693.4	67556.8	64932.4	61346	58676.7	59936.7	81303	79067.8	80291	73671.6	72785.6	72298.5
10.44_549.2830m/z	549.283	10.4353	neg	OG-PA	LMGP20070021	Lipids and lipid-like molecules	Glycerophospholipids	Oxidized glycerophospholipids			36.4	0	M-H	C26H47O10P	-0.673626	1.38507	6.6332e-05	0.000422065	1.03561	2.04998	25647.9	12511.3	33085.1	24103.3	25647.3	21167.6	28211.8	21672.4	9625.87	11043.3	12140.2	12709.1	14364.9	15184.4
10.80_438.2985m/z	438.299	10.7993	neg	PE(O-16:0/0:0)	LMGP02060002	Lipids and lipid-like molecules	Glycerophospholipids	Glycerophosphoethanolamines			46.2	36.4	M-H	C21H46NO6P	-1.03616	1.38377	1.00631e-06	1.86954e-05	-1.44722	0.366727	7151.74	19501.5	5967.51	7158.4	4460.87	7863.56	9439.34	8020.75	20758.3	22358.5	21064.4	16941.4	16782.5	19104.1
6.16_919.4386m/z	919.439	6.15992	neg	PGP(20:5(7Z,9Z,11E,13E,17Z)-3OH(5,6,15)/18:2(9Z,11Z))	HMDB0272882	Unclassified	Unclassified	Unclassified			38.2	0	M-H	C44H74O16P2	0.697619	1.38237	8.00829e-09	7.76828e-07	1.02444	2.03417	23568.9	11586.5	22251.3	22026	23409.8	23888.8	24824	25013.8	10793.5	10345.9	12679.8	12924.8	10691.3	12083.6
9.23_447.2149m/z	447.215	9.23375	neg	Dolichyl b-D-glucosyl phosphate	HMDB0001054	Lipids and lipid-like molecules	Prenol lipids	Sesquiterpenoids		C01246	38.6	0	M-H2O-H	C21H39O9P	-0.936163	1.38157	1.14552e-05	0.000110576	-1.38312	0.383388	7815.24	20384.7	8021.57	7391.9	8653.94	8531.46	6770.29	7522.26	13179.3	21344.8	23081.7	19572.4	21974	23155.9
12.63_401.2903m/z	401.29	12.63	neg	MG(18:1(11E)/0:0/0:0)[rac]	LMGL01010004	Lipids and lipid-like molecules	Glycerolipids	Monoradylglycerols			38.9	0	M+FA-H	C21H40O4	-1.51727	1.38151	0.000206482	0.000997704	-0.425537	0.744561	39100.6	52515	41495.8	36910.3	39551.3	43259.9	38374.9	35011.6	47540.3	53830.5	54936.9	46730.2	52017.7	60034.2
10.31_549.2830m/z	549.283	10.3106	neg	POB-PG	LMGP20060017	Lipids and lipid-like molecules	Glycerophospholipids	Oxidized glycerophospholipids			36.2	0	M-H2O-H	C26H49O11P	-0.655441	1.38128	0.00110173	0.00378893	0.60085	1.51661	41852.1	27595.8	33968.2	47089.7	47649.2	42228.6	42459	37717.6	21900.3	26696.4	26347.1	22208.9	35911	32511
4.46_342.0948n	387.093	4.45677	neg	Glucocaffeic acid	HMDB0034313	Organic oxygen compounds	Organooxygen compounds	Carbohydrates and carbohydrate conjugates			42.5	14.5	M-H, M+FA-H	C15H18O9	-0.751127	1.37741	0.0137521	0.0302166	0.448573	1.36469	62475.2	45779.7	58270.4	75134.3	46520.3	58605	77729.8	58591.2	57607.4	36986.4	43895.2	48057.3	46621.6	41510.5
4.43_702.1788n	747.177	4.43398	neg	Hexaacetylpyracanthoside	LMPK12140369	Lipids and lipid-like molecules	Polyketides	Flavonoids			37.6	0	M-H2O-H, M+FA-H	C33H34O17	-1.15939	1.37726	4.55169e-05	0.000318487	1.54854	2.92522	19450.7	6649.31	21147.8	23207.1	12984.7	14452.7	23524.6	21387.2	7179.06	6471.35	5894.06	7108.14	6431.92	6811.35
4.27_284.0895n	329.088	4.26552	neg	Vacciniin	HMDB0303674	Benzenoids	Benzene and substituted derivatives	Benzoic acids and derivatives			40.9	6.2	M-H, M+FA-H, M-H2O-H	C13H16O7	-0.407907	1.37648	4.97117e-07	1.13662e-05	1.38534	2.61233	19641.4	7518.72	19073.5	19727.8	14944.2	21514.5	21915.3	20673.2	7528.24	7423.1	8199.98	8037.2	7592.5	6331.32
10.52_291.1963m/z	291.196	10.5219	neg	9-KOT	LMFA02000371	Lipids and lipid-like molecules	Fatty Acyls	Octadecanoids			53	68.7	M-H	C18H28O3	-0.784965	1.37488	0.0368558	0.0680812	0.335567	1.26187	92545.9	73340	76063.4	103627	72596.5	114746	93683.3	94559.2	62783.7	63555.8	63434.8	83359.9	85545	81361
5.03_953.2344m/z	953.234	5.03268	neg	2-[4-[4-(2-methoxyphenyl)piperazin-1-yl]sulfonyl-5-methylthiophen-2-yl]-4-propan-2-yl-1,3-thiazole	1017058	Unclassified	Unclassified	Unclassified			36.6	0	2M-H	C22H27N3O3S3	-1.2993	1.37298	4.14502e-06	5.16653e-05	1.84795	3.59988	17015.1	4726.59	16826.6	18127.7	19661.6	17758.9	18404.6	11311.4	3401.89	2880.83	3812.34	5844.84	6919.96	5499.66
15.32_169.0506m/z	169.051	15.3193	neg	1-(2-Furanyl)-1-propanone	HMDB0040280	Organic oxygen compounds	Organooxygen compounds	Carbonyl compounds			43.5	23.5	M+FA-H	C7H8O2	-0.456948	1.37208	8.56526e-05	0.00051255	-0.252991	0.839155	67570.2	80521.8	71184.3	71430.7	69200.5	65428.5	63408.6	64768.7	84919.8	80945.7	84588.5	77662.9	78686.8	76327
14.99_205.0858m/z	205.086	14.9858	pos	Apiole	HMDB0033776	Organoheterocyclic compounds	Benzodioxoles	Unclassified		C10429	38.1	0	M+H-H2O	C12H14O4	-0.330348	1.36822	0.000299053	0.00132722	-0.285067	0.820704	60833.4	74123.5	66224.4	60466.1	61136.9	57413.1	60208.8	59551.4	71969.5	75363.7	83390	68603.5	70279.2	75135.3
10.73_353.2680m/z	353.268	10.7274	pos	MG(18:1(9Z)-O(12,13)/0:0/0:0)	HMDB0260492	Unclassified	Unclassified	Unclassified			45	31.8	M+H-H2O	C21H38O5	-1.79868	1.3658	3.72314e-06	4.77612e-05	-1.25629	0.41862	8720.45	20831.4	8936.35	8274.5	8874.07	9855.38	8751.43	7630.97	16249.8	22941.9	24492.2	20245.2	18190.2	22869
10.07_863.2980m/z	863.298	10.0651	neg	4-acetyl-N-[2-[1-(4-fluorobenzoyl)piperidin-4-yl]ethyl]benzenesulfonamide	1038880	Unclassified	Unclassified	Unclassified			36.6	0	2M-H	C22H25FN2O4S	1.66781	1.36552	4.48171e-06	5.47374e-05	0.88953	1.85257	26451.3	14278.2	28402.3	26189.2	25327.6	29902.6	26844.2	22042.2	15628.9	13897.5	10692.5	15448	14005.4	15996.7
1.36_354.0556n	355.063	1.3615	pos	(3S,4S)-1-[2-(4-bromophenyl)acetyl]-4-(hydroxymethyl)-N-methylpyrrolidine-3-carboxamide	1049209	Unclassified	Unclassified	Unclassified			41.7	65.6	M+H, M+Na	C15H19BrN2O3	-6.61879	1.36542	0.00149593	0.00485842	-0.255012	0.83798	74256.7	88613.9	75561.2	76104.4	73885.1	66115.7	76932.6	76941.1	95575.6	81881.8	90014.5	81832.6	97873.3	84505.9
12.11_308.2346n	309.242	12.1074	pos	5alpha-Androstane-3beta,7alpha,17beta-triol	HMDB0247012	Lipids and lipid-like molecules	Steroids and steroid derivatives	Androstane steroids			49.4	52.6	M+H-H2O, M+H	C19H32O3	-1.83213	1.36519	4.45686e-05	0.00031405	-0.918982	0.528882	14164.8	26782.5	15615	11174.3	14589.6	13887.7	19098.2	10624.1	21869.1	24902.9	31504.9	27349.3	26491.8	28577.1
10.23_553.4245m/z	553.424	10.2255	pos	Tetracosyl ferulate	HMDB0303677	Phenylpropanoids and polyketides	Cinnamic acids and derivatives	Hydroxycinnamic acids and derivatives			38.8	0	M+Na	C34H58O4	3.24637	1.36491	2.97402e-08	1.71195e-06	2.02687	4.0752	15525.2	3809.68	13839.8	13682.3	15306.5	16432.6	18328.6	15561.3	2816.44	3161.19	3702.73	4777.01	4017.83	4382.91
15.32_173.0819m/z	173.082	15.3193	neg	Ethyl 4-pentenoate	HMDB0031603	Lipids and lipid-like molecules	Fatty Acyls	Fatty acid esters			41.1	13	M+FA-H	C7H12O2	-0.256983	1.3633	5.20275e-05	0.000350891	-0.25593	0.837447	65190.6	77844.4	69356.5	68515.8	67052.1	62645.2	61232.7	62341	81795.4	79736.7	79848	74944.1	75711.4	75030.9
5.70_483.2359m/z	483.236	5.69843	neg	3-[3,5-dimethyl-1-(6-morpholin-4-ylpyridazin-3-yl)pyrazol-4-yl]-N-[3-(furan-2-yl)propyl]propanamide	1090437	Unclassified	Unclassified	Unclassified			38.6	0	M+FA-H	C23H30N6O3	-0.542616	1.35973	2.0392e-05	0.000172734	-1.35933	0.389762	7861.19	20169.2	8050.96	7743.84	8596.82	7395.77	8302.57	7077.17	15191	15635.7	24899.5	21410	20627.6	23251.3
3.79_388.1003n	411.089	3.7915	pos	Ixoside	LMPR0102070040	Lipids and lipid-like molecules	Prenol lipids	Isoprenoids			50.3	54.8	M+NH4, M+Na	C16H20O11	-0.733087	1.35898	4.33391e-05	0.000306403	0.931035	1.90664	26169.5	13725.4	23021.2	25955.4	20899.2	26319	30957.2	29864.9	17140	10980.1	13573.7	12224.4	13204.5	15229.7
15.32_278.1155m/z	278.115	15.3193	neg	8'-hydroxyabscisate	HMDB0304246	Lipids and lipid-like molecules	Prenol lipids	Sesquiterpenoids			36.4	0	M-H	C15H19O5-	-1.75471	1.3579	0.000159799	0.000821676	-0.270482	0.829043	62673.1	75596.9	67976.6	66401.5	63905.3	58561.5	59554.6	59639	80605.5	77260.6	78462.8	72528.3	72039.3	72685
7.37_399.1620m/z	399.162	7.36835	pos	N-Acetyl-9-O-lactoylneuraminic acid	HMDB0000768	Organic oxygen compounds	Organooxygen compounds	Carbohydrates and carbohydrate conjugates			41.5	14.7	M+NH4	C14H23NO11	2.87624	1.35439	8.79972e-05	0.000523271	-1.5686	0.337135	6399.99	18983.5	9645.95	3929.28	8423.28	3875.84	9003.9	3521.71	15796.1	16431	26137.5	18036.1	20786.5	16713.6
4.59_479.1190m/z	479.119	4.59305	neg	Aromadendrin 3-rhamnoside	HMDB0303603	Phenylpropanoids and polyketides	Flavonoids	Flavonoid glycosides			47.4	40	M+FA-H	C21H22O10	-1.08356	1.354	6.46857e-07	1.35672e-05	-1.02169	0.49254	11397.9	23141.1	10693.6	13547.3	12670.7	10584.2	10637.2	10254.6	21592.2	20884.3	23389.6	26797.2	24477.6	21705.8
10.06_292.2033n	293.211	10.0619	pos	12-OPDA	63360	Lipids and lipid-like molecules	Fatty Acyls	Eicosanoids		C01226	55.9	85.1	M+H, M+Na, M+H-H2O	C18H28O3	-2.02965	1.34983	0.00412716	0.0112254	-0.356396	0.781114	52166.1	66784.3	55164.8	55965.8	52820.6	55915.6	48160.1	44969.7	62858.6	70831.2	78332.2	68305.5	52814.4	67563.6
8.69_721.5201m/z	721.52	8.6901	neg	PA(22:1(11Z)/17:2(9Z,12Z))	LMGP10010734	Lipids and lipid-like molecules	Glycerophospholipids	Glycerophosphates			37.2	0	M-H2O-H	C42H77O8P	3.11966	1.3484	0.000246694	0.00114323	0.708663	1.63429	33292.5	20371.2	25895	34682.9	31302.4	37168.6	30271.4	40434.7	18164.6	19411.2	18178	21272.7	24321.3	20879.7
10.77_463.2662m/z	463.266	10.7663	pos	1-[3-(3,4-dimethoxyphenyl)-1,2,4-oxadiazol-5-yl]-N-(2-morpholin-4-ylethyl)piperidine-4-carboxamide	995021	Unclassified	Unclassified	Unclassified			39.3	0	M+NH4	C22H31N5O5	-0.418633	1.34742	3.64836e-08	1.89547e-06	1.57531	2.97999	17231.2	5782.31	15957.2	17590.3	15054.3	19877.7	17401.3	17506.4	4553.95	5899.22	5005.46	6997.99	5800.34	6436.91
1.47_329.0876m/z	329.088	1.47072	neg	2-O-Benzoyl-D-glucose	HMDB0034618	Organic oxygen compounds	Organooxygen compounds	Carbohydrates and carbohydrate conjugates			45.3	29.7	M+FA-H	C13H16O7	-0.611931	1.34713	0.000489156	0.00196253	0.365085	1.28796	59425.3	46139.2	54923.4	50927.6	60420	62978.8	62011.3	65290.8	43826.5	41772	51806.8	47462.8	46684.1	45282.8
6.84_496.1366n	495.129	6.83573	neg	N-(3,4-difluorophenyl)-1-[3-(3-methoxyphenyl)-4-oxothieno[3,2-d]pyrimidin-2-yl]piperidine-3-carboxamide	1026789	Unclassified	Unclassified	Unclassified			37.9	0	M-H, M+FA-H	C25H22F2N4O3S	-2.98666	1.34666	2.32127e-06	3.42003e-05	2.02952	4.08269	15664.5	3836.82	17981.3	14322.7	17980.4	17642	14094.7	11966.2	3427.01	1425.56	5212.97	6028.18	3631.87	3295.32
13.18_433.0672m/z	433.067	13.1798	neg	2,3-Quinolinedicarboxylic acid	289213	Unclassified	Unclassified	Unclassified			39.1	0	2M-H	C11H7NO4	-1.14817	1.34606	0.0015879	0.00509846	-0.0926618	0.937791	208769	222618	206067	209453	212079	217066	201820	206127	222711	227440	221887	213072	220791	229804
0.76_324.0356n	325.043	0.755333	pos	[(2S,3R,4R,5R)-5-(2,4-Dioxopyrimidin-1-yl)-3,4-dihydroxyoxolan-2-yl]methyl dihydrogen phosphate	HMDB0247871	Nucleosides, nucleotides, and analogues	Pyrimidine nucleotides	Pyrimidine ribonucleotides			42.6	17.4	M+H, M+K, M+Na	C9H13N2O9P	-0.853018	1.34522	0.00480489	0.0127368	0.191181	1.1417	118999	104230	117732	121999	117228	109540	115861	131634	113239	94990.8	101846	109759	106214	99330.1
3.69_234.1364n	235.144	3.69385	pos	4-Coumaroylputrescine	HMDB0033461	Phenylpropanoids and polyketides	Cinnamic acids and derivatives	Hydroxycinnamic acids and derivatives			53.7	72.7	M+H, M+Na	C13H18N2O2	-1.61577	1.34198	0.00449827	0.0120538	-0.402305	0.756648	45547	60195.7	48173.1	42738.6	44616.4	44104.2	46789	46860.5	56366	47176.6	57593.8	68133.7	74416.1	57488
3.69_334.0074m/z	334.007	3.69215	neg	3-methyl-7-[(4-nitrophenyl)methylsulfanyl]-[1,3,4]thiadiazolo[2,3-c][1,2,4]triazin-4-one	1051262	Unclassified	Unclassified	Unclassified			37.3	0	M-H	C12H9N5O3S2	-0.0666425	1.34164	0.000860481	0.00310879	-0.290127	0.81783	60066.4	73446.1	61728.8	61826.3	53167	63737.7	57073.4	62865.2	73700.4	82831.4	67828.4	72764.1	67583.5	75968.9
3.62_294.0589n	339.057	3.6185	neg	3,4-Bis(carboxymethyl)-3,4-dihydroxyhexanedioic acid	HMDB0258023	Organic acids and derivatives	Carboxylic acids and derivatives	Tetracarboxylic acids and derivatives			39	0.147	M-H, M+FA-H	C10H14O10	0.590597	1.34057	1.61427e-07	5.13573e-06	0.709379	1.6351	29338.4	17942.9	26163.9	31602.7	31352.7	29415.4	28373.8	29121.7	17172.8	17025	17729	19075	17801.6	18853.9
9.90_517.3163n	518.324	9.9033	pos	LysoPC(18:3(9Z,12Z,15Z))	LysoPC(18:3(9Z,12Z,15Z))	Lipids and lipid-like molecules	Glycerophospholipids	Glycerophosphocholines	***	C04230	48	43.8	M+H, M+Na	C26H48NO7P	-1.04491	1.33927	1.58207e-05	0.00014155	0.768174	1.70311	28940.1	16992.4	28319	29046.2	28291	25076.2	27500.9	35407.1	15905.6	18520	14812.1	18877.9	17169.5	16669.6
15.32_201.0883m/z	201.088	15.3193	neg	N-Acetyl-b-glucosaminylamine	HMDB0001104	Organic oxygen compounds	Organooxygen compounds	Carbohydrates and carbohydrate conjugates		C01239	41.1	17.1	M-H2O-H	C8H16N2O5	1.16661	1.33903	9.9124e-05	0.000569502	-0.286045	0.820147	56482.1	68868.3	60746.3	59482.4	58018.2	54083.5	53114.3	53448.2	73356.3	70920.4	71044.7	67309.3	67031.2	63547.9
0.77_211.1207n	229.155	0.772567	pos	Isoproterenol	HMDB0015197	Benzenoids	Phenols	Benzenediols		C07056	39.8	1.8	M+H-H2O, M+NH4	C11H17NO3	-0.621224	1.33779	0.00307813	0.00881564	-0.218111	0.85969	86783.7	100948	90322.5	82410.7	77179.8	91838.4	87825.7	91125.2	98282.3	103713	104883	88893.9	108387	101527
5.04_331.0805m/z	331.08	5.03993	pos	8-C-Methylquercetin 3-methyl ether	LMPK12112723	Lipids and lipid-like molecules	Polyketides	Flavonoids			48.9	51.5	M+H	C17H14O7	-2.22663	1.33751	1.40034e-07	4.64655e-06	1.22852	2.34327	19812.8	8455.21	22107.5	18076	19165.7	19198.5	21075.3	19253.8	7766.77	5810.62	8844.22	8499.87	10213.1	9596.65
13.76_178.1085m/z	178.108	13.7562	pos	1-PHENYLBIGUANIDE	44226	Organic nitrogen compounds	Organonitrogen compounds	Guanidines			43.4	27.1	M+H	C8H11N5	-1.34362	1.33736	0.0380703	0.069884	-0.0747118	0.949532	342259	360451	319014	336324	344298	366763	351125	336033	348606	374317	362440	366722	357980	352639
0.77_468.2524m/z	468.252	0.772567	pos	GANT 61	96517	Organic nitrogen compounds	Organonitrogen compounds	Amines			37.8	0	M+K	C27H35N5	-0.0278666	1.3367	0.00701401	0.0173527	0.474348	1.38929	54352.4	39122.4	70097.2	47250.8	47411.7	64509.3	48585.1	48260.1	46690.4	36235.3	37873.3	38102.2	34893.2	40940
10.32_771.3108m/z	771.311	10.3239	neg	Cellulose propionate	HMDB0240287	Organic oxygen compounds	Organooxygen compounds	Carbohydrates and carbohydrate conjugates			38.4	0	M-H2O-H	C36H54O19	3.37049	1.33541	2.44003e-05	0.000199488	1.29504	2.45384	20157.6	8214.72	17976.1	18236.5	26825.2	17322.7	19601.8	20983.3	8409.32	11378.1	6639.75	6833.66	9166.03	6861.43
3.93_784.1858m/z	784.186	3.93122	pos	Folcepri	HMDB0251680	Organic acids and derivatives	Carboxylic acids and derivatives	Amino acids, peptides, and analogues			37.8	0	M+K	C29H35N11O11S	-1.63991	1.33521	1.11018e-06	1.99374e-05	-1.73886	0.299607	4915.68	16407.1	6233.51	4725.32	7903.59	3452.93	5097.75	2080.95	14840.8	16533.6	15517.5	15871.6	19849.5	15829.3
4.59_607.1665m/z	607.167	4.59305	neg	Rhamnocitrin 3-rutinoside	LMPK12112565	Lipids and lipid-like molecules	Polyketides	Flavonoids			46.5	36.9	M-H	C28H32O15	-0.521855	1.33287	6.77326e-06	7.44796e-05	1.12482	2.18074	21485.7	9852.47	19036.5	27146.7	21258.3	20542	21680.3	19250.4	8705.08	9458.94	8617.46	12836.6	9846.56	9650.16
6.19_642.3248n	687.323	6.1881	neg	Steviobioside	HMDB0036707	Lipids and lipid-like molecules	Prenol lipids	Terpene glycosides			39.5	0	M-H, M+FA-H	C32H50O13	-0.590825	1.33166	8.05396e-06	8.441e-05	-1.03946	0.486509	11027.4	22666.4	10858.4	10329.7	10011.9	12033.4	11174.1	11757	21282.7	17410.8	26851	22745.4	25476.4	22232.1
15.10_774.5271n	792.561	15.0976	pos	MGDG(18:3(9Z,12Z,15E)/18:3(9Z,12Z,15E))	LMGL05010065	Lipids and lipid-like molecules	Glycerolipids	Glycosyldiradylglycerols			38.6	0	M+NH4, M+Na	C45H74O10	-1.41929	1.32927	0.00747442	0.0182913	0.318097	1.24668	76781.5	61588.6	82249.9	80566.8	79633.2	69907.3	69312.2	79020	61951.1	52704.6	73068.2	72550.2	58627.3	50630.2
0.63_193.0251n	231.988	0.63125	pos	Phosphocreatinine	HMDB0041624	Organic acids and derivatives	Carboxylic acids and derivatives	Amino acids, peptides, and analogues			39	0	M+H, M+Na, M+K	C4H8N3O4P	-0.549877	1.32689	4.41033e-08	2.15308e-06	0.857836	1.81232	24706.4	13632.5	24231.2	27144.9	22578	25697.4	24384	24202.9	15408.8	12675.8	13161.5	13272.9	13047.3	14228.6
10.43_260.2135n	261.221	10.4285	pos	(8R,9R,10S,13R,14S)-1,2,3,4,5,6,7,8,9,10,11,12,14,15,16,17-Hexadecahydrocyclopenta[a]phenanthrene-13-carbaldehyde	HMDB0260168	Lipids and lipid-like molecules	Steroids and steroid derivatives	Oxosteroids			43.7	23.6	M+H-H2O, M+H	C18H28O	-1.80006	1.32613	1.06523e-06	1.93948e-05	0.921372	1.89392	24010.2	12677.6	25000.2	22587.7	25379.8	20815	24424.3	25854.5	11077.7	9977.61	12755.8	13726.9	14841.5	13685.9
15.32_166.0475n	147.03	15.3193	neg	Arabinonic acid	HMDB0000539	Organic oxygen compounds	Organooxygen compounds	Carbohydrates and carbohydrate conjugates		C00878	39.1	0	M-H2O-H, M-H	C5H10O6	-1.16248	1.32504	3.2058e-05	0.000243902	-0.313202	0.804853	48854	60699.3	50423.7	52211	50422.4	47657.1	46465.8	45943.9	64436.8	63286.9	62705.5	59093.3	58135.3	56537.6
0.61_164.0738m/z	164.074	0.61325	pos	DL-Ethionine	HMDB0251518	Organic acids and derivatives	Carboxylic acids and derivatives	Amino acids, peptides, and analogues			44	32.1	M+H	C6H13NO2S	-1.04328	1.32469	0.0123084	0.0275685	0.192542	1.14278	122730	107397	105877	133984	124393	110730	127686	133712	108829	105960	103754	113333	105315	107190
4.20_177.0546m/z	177.055	4.20283	pos	7-Hydroxy-6-methyl-2H-1-benzopyran-2-one	HMDB0032990	Phenylpropanoids and polyketides	Coumarins and derivatives	Hydroxycoumarins			49.3	48.2	M+H	C10H8O3	-0.269129	1.3224	0.0152702	0.0329261	-0.295219	0.814948	69736.2	85571.4	72709.8	65389.9	74280	60610.2	72819.8	72607.7	78834.9	68081.5	94890.4	81598.2	102083	87940.4
9.80_779.3232m/z	779.323	9.79938	neg	[8-[(4-chloro-2-fluorophenyl)methyl]-2-pyrimidin-2-yl-2,8-diazaspiro[4.5]decan-4-yl]methanol	1077125	Unclassified	Unclassified	Unclassified			36.6	0	2M-H	C20H24ClFN4O	7.57982	1.32195	4.45858e-06	5.458e-05	1.28272	2.43298	19328.4	7944.34	17841.5	21208.9	19777.2	15772.2	22144.2	19226.3	5866.54	5284.87	8637.71	8921.27	11017.3	7938.35
11.23_442.2925n	487.291	11.2283	neg	N-[2-(azepan-1-yl)ethyl]-1-(2-ethyl-2,3-dihydro-1,4-benzoxazine-4-carbonyl)piperidine-4-carboxamide	1087764	Unclassified	Unclassified	Unclassified			38.1	0	M-H, M+FA-H	C25H38N4O3	-4.37281	1.32102	1.65375e-07	5.20288e-06	1.22713	2.34101	19353.6	8267.23	19655.8	17677.1	16580.7	19558.4	20784.1	21865.8	8085.29	9284.6	7293.05	9317.57	7519.48	8103.4
5.12_247.0219m/z	247.022	5.12132	neg	Triflusal	HMDB0259212	Benzenoids	Benzene and substituted derivatives	Benzoic acids and derivatives			48.2	44	M-H	C10H7F3O4	-2.04137	1.32094	2.88464e-05	0.00022584	0.577234	1.49199	35722.8	23943.1	39979.3	29855.3	37574.9	33245.3	35697.5	37984.5	25370.9	26348.9	23660.7	23003.4	22087.7	23187.1
7.41_351.2137m/z	351.214	7.41285	pos	[(3S,4R)-3-(dimethylamino)-4-(hydroxymethyl)pyrrolidin-1-yl]-[5-[(4-methylpyrazol-1-yl)methyl]-1,2-oxazol-3-yl]methanone	1074857	Unclassified	Unclassified	Unclassified			39.4	0	M+NH4	C16H23N5O3	-0.694326	1.3187	4.79235e-09	5.77427e-07	0.802445	1.74405	25452.3	14593.7	25105.3	24981.9	24159.7	26424	26723.9	25318.8	14134.5	16192.7	13278.8	14034.6	14346.3	15575.5
10.71_293.2120m/z	293.212	10.7097	neg	9,10-epoxy-13-hydroxy-11-octadecenoic acid	LMFA02000278	Lipids and lipid-like molecules	Fatty Acyls	Octadecanoids		C14834	44.7	27.5	M-H2O-H	C18H32O4	-0.565426	1.31713	0.00135202	0.00447749	-0.887357	0.540604	15367.4	28426.4	18559.7	15181.6	14476.7	18080.6	11987.8	13918.2	21959	30148.3	35385.5	23510.9	22284.1	37270.9
5.90_791.5881n	814.577	5.89692	pos	Docosahexaenoyl PAF C-16	62936	Lipids and lipid-like molecules	Glycerophospholipids	Glycerophosphocholines			36.4	0	M+H, M+Na	C46H82NO7P	6.51866	1.31431	0.0105127	0.0242862	-0.504554	0.704878	36475.7	51747.6	41318.6	41791.7	25135.8	34175.2	38517.4	37915.8	56926.5	69059.5	43484.8	41164.9	48434.9	51414.9
5.05_427.1603m/z	427.16	5.04702	neg	7alpha,8alpha-Dihydroxycalonectrin	HMDB0038916	Lipids and lipid-like molecules	Prenol lipids	Sesquiterpenoids			42.5	18	M+FA-H	C19H26O8	-1.70054	1.31428	1.72638e-07	5.30369e-06	0.929997	1.90527	23040.9	12093.2	20425.1	25297.5	23350.6	22815.7	22475.2	23881.3	11733.7	10547.4	11054	12781.4	14363.5	12079.4
6.74_526.1471n	527.154	6.73895	pos	Viscutin 1	LMPK12020265	Lipids and lipid-like molecules	Polyketides	Flavonoids			39.2	0	M+H, M+Na	C27H26O11	-0.729934	1.3104	3.41407e-07	8.65697e-06	1.89332	3.71488	15054.9	4052.59	16926.5	11800.2	17037.6	15419.3	14769.9	14375.9	3276.16	2350.67	5686.5	3960.81	3907.6	5133.81
0.77_137.0457m/z	137.046	0.772567	pos	9H-Purine-9-ol	HMDB0247704	Organoheterocyclic compounds	Imidazopyrimidines	Purines and purine derivatives			38.9	6.15	M+H	C5H4N4O	-0.426001	1.31034	1.21719e-06	2.12744e-05	-1.37934	0.384394	6899.82	17949.9	7342.4	6697.56	6263.82	7456.44	6577.34	7061.38	16415.9	21466.7	19850.1	14435.3	16597.2	18933.9
15.39_204.0906n	249.089	15.3885	neg	S-nirvanol	HMDB0060967	Organoheterocyclic compounds	Azolidines	Imidazolidines			38.1	0	M-H2O-H, M+FA-H	C11H12N2O2	3.35055	1.31021	0.000123004	0.000669238	-0.280425	0.823348	55528.7	67442.6	61104.9	58372.3	55659.8	53532.5	51630.7	52871.9	71504.6	69916.5	69116.3	65738.5	64986.7	63392.7
3.97_752.1609m/z	752.161	3.96523	neg	p-Coumaroyl vitisin A	HMDB0029239	Phenylpropanoids and polyketides	Cinnamic acids and derivatives	Hydroxycinnamic acids and derivatives			38.8	0	M+FA-H	C35H31O16+	2.09554	1.30851	0.00387253	0.0106647	-0.92024	0.528421	15577.2	29478.8	18114.4	12485.4	27806.2	11641.7	16583.1	6832.57	26456.8	29704.1	26015.2	24639.1	29995.4	40062.2
5.36_480.1838n	503.173	5.36128	pos	(4-benzylpiperidin-1-yl)-[5-(4-pyrrolidin-1-ylsulfonylphenyl)-1,3,4-oxadiazol-2-yl]methanone	1009949	Unclassified	Unclassified	Unclassified			37.4	0	M+NH4, M+Na, M+H-H2O	C25H28N4O4S	1.32886	1.3053	1.52542e-05	0.000137749	-0.797567	0.575319	15341.5	26666.1	16694.8	15445.9	15773.2	15141.3	13739	15254.9	28485.6	20004.2	28986.4	25921.1	28598.9	28000.4
14.38_220.1190m/z	220.119	14.3777	pos	2-Amino-1,6-dimethylfuro[3,2-e]imidazo[4,5-b]pyridine	HMDB0035175	Organoheterocyclic compounds	Imidazopyridines	Unclassified			38.8	0	M+NH4	C10H10N4O	-1.36121	1.30187	0.000454935	0.00185701	-0.127806	0.915222	133235	145576	129042	134686	135300	138383	135214	126783	147640	151870	145138	142898	140331	145580
4.89_687.1927m/z	687.193	4.8919	neg	5-ethyl-N-[(2-fluorophenyl)methyl]-2-methyl-4-oxothieno[3,2-c]pyridine-3-carboxamide	1020297	Unclassified	Unclassified	Unclassified			37.7	0	2M-H	C18H17FN2O2S	1.4521	1.30069	5.72336e-08	2.57915e-06	1.88875	3.70315	14635.1	3952.07	15744	15022.9	16532.4	14240.4	14736.3	11534.6	2929.7	3422.42	4140.83	4498.23	4123.85	4597.36
10.97_349.2344m/z	349.234	10.9682	pos	N-methyl-N-[[3-(6-morpholin-4-ylpyridin-3-yl)-1,2,4-oxadiazol-5-yl]methyl]butan-1-amine	1010641	Unclassified	Unclassified	Unclassified			39.3	0	M+NH4	C17H25N5O2	-0.847378	1.29893	0.0122106	0.0273927	-0.588935	0.664834	29738.1	44730.1	31478.2	18937.6	28948.5	30175.6	46437.6	22451	40111.4	32073.7	49603.7	51714.3	48603.4	46274.1
10.61_520.2795n	503.276	10.6109	pos	OOB-PA	LMGP20070019	Lipids and lipid-like molecules	Glycerophospholipids	Oxidized glycerophospholipids			45.2	31	M+H-H2O, M+Na	C25H45O9P	-1.10663	1.29724	0.0134313	0.0296343	-0.454773	0.729625	40393.2	55361.6	41037.4	35368.5	42209.2	45762.2	42261.4	35720.5	38119	49185.1	58427.9	51719.9	64224.5	70493.3
15.32_161.0818m/z	161.082	15.3193	neg	Butanoic acid, 2,3-dihydroxypropyl ester	HMDB0243949	Lipids and lipid-like molecules	Glycerolipids	Monoradylglycerols			43.7	21.4	M-H	C7H14O4	-0.826045	1.29703	6.65658e-05	0.000423163	-0.266505	0.831331	56786.7	68308.1	60052.4	59762.1	59123.8	54510.3	53634.2	53637.3	72010.1	70546.1	70029.2	65976	66673.9	64613.5
15.32_220.1460m/z	220.146	15.3193	neg	N'-(1,6-Dihydro-6-oxo-2-pyridinyl)-N,N-dipropylmethanimidamide	HMDB0249850	Organoheterocyclic compounds	Pyridines and derivatives	Hydropyridines		C15477	44.1	24.3	M-H	C12H19N3O	1.96093	1.29692	5.09005e-05	0.000346176	-0.186343	0.878831	83261	94740.6	86417.4	87002.1	84446.3	79488.2	80303.7	81908.1	98944.3	96826.4	94205.4	93341.7	93796.5	91329.3
0.62_173.1031m/z	173.103	0.61805	neg	L-Arginine	13	Organic acids and derivatives	Carboxylic acids and derivatives	Amino acids, peptides, and analogues		C00062	52.3	77	M-H	C6H14N4O2	-7.43381	1.29691	1.65037e-07	5.20189e-06	1.23095	2.34722	18597	7922.99	18295.6	21803.7	18965.8	19298.3	16174.3	17044.4	8253.55	7819.95	7089.55	8127.74	7486.17	8760.97
11.25_651.4110m/z	651.411	11.2484	neg	DG(20:5(7Z,9Z,11E,13E,17Z)-3OH(5,6,15)/0:0/i-12:0)	HMDB0298453	Unclassified	Unclassified	Unclassified			39.4	0	M+FA-H	C35H58O8	-0.576954	1.2964	3.51078e-07	8.80108e-06	-1.21927	0.429501	8058.93	18763.5	8917.63	6369.95	6577.34	7440.75	9243.08	9804.82	17517.3	21428.5	18555.4	20187.3	17519.8	17372.6
11.37_397.2590m/z	397.259	11.3706	neg	MG(18:3(6Z,9Z,12Z)/0:0/0:0)	HMDB0011569	Lipids and lipid-like molecules	Fatty Acyls	Lineolic acids and derivatives			38.9	0	M+FA-H	C21H36O4	-1.5756	1.2955	0.00137551	0.00453758	-0.497696	0.708237	30696.1	43341.6	37362.4	30185.7	28868.2	35688.5	27714	24358	41904.4	49607.1	44752.2	45701.6	34455.3	43629
10.57_485.2750m/z	485.275	10.5719	neg	MGMG(16:3(7Z,10Z,13Z)/0:0)	LMGL04010009	Lipids and lipid-like molecules	Glycerolipids	Glycosylmonoradylglycerols			39.8	4.74	M-H	C25H42O9	-1.21215	1.29493	1.29871e-06	2.24225e-05	1.33413	2.52123	17979.1	7131.07	17215.1	18119.3	14607.1	20051.1	16648	21234.1	5706.13	7717.2	6282.36	7743.98	6926	8410.76
15.32_175.0479n	156.03	15.3193	neg	D-N-(Carboxyacetyl)alanine	HMDB0039163	Organic acids and derivatives	Carboxylic acids and derivatives	Amino acids, peptides, and analogues			40.9	13.9	M-H2O-H, M-H	C6H9NO5	-1.19119	1.29396	0.000121108	0.000662426	-0.333903	0.793387	44670.6	56303.7	47342.9	47337.4	45066.5	43192.1	42239.4	42845.1	61183.3	59487.1	58968.5	54492.1	52311.9	51379
0.69_522.2025m/z	522.203	0.686067	pos	Levan	HMDB0003539	Organic oxygen compounds	Organooxygen compounds	Carbohydrates and carbohydrate conjugates		C01355	38.1	0	M+NH4	C18H32O16	-0.667848	1.29391	0.000128875	0.000693525	0.363257	1.28633	52499.2	40813.3	50098.5	53620.5	52515.5	53001.2	54919.2	50840.6	36078.7	43625.7	41708.6	47530.2	36421.5	39515.2
15.32_188.0929m/z	188.093	15.3193	neg	L-2-Amino-3-methylenehexanoic acid	HMDB0030410	Organic acids and derivatives	Carboxylic acids and derivatives	Amino acids, peptides, and analogues			39.4	0	M+FA-H	C7H13NO2	0.802864	1.29002	5.91992e-05	0.00038697	-0.263497	0.833066	56662.4	68016.7	60499.6	59524.2	58026.6	54506.4	53447.9	53969.5	71288.9	70253.7	70187.5	65927.3	65853.6	64589
5.29_483.2079m/z	483.208	5.28755	neg	glas#1	LMFA13040106	Lipids and lipid-like molecules	Fatty Acyls	Fatty acyl glycosides			39.6	0.998	M+FA-H	C19H34O11	-1.04283	1.28407	4.1838e-07	1.00252e-05	1.19304	2.28633	18701.7	8179.8	17827.8	17812.3	15972.9	18251.5	20989.9	21356	8812.3	7824.11	8548.12	8089.08	9040.85	6764.34
5.37_479.1763m/z	479.176	5.36905	neg	N-(2,4-difluorophenyl)-4-[5-methyl-4-(morpholine-4-carbonyl)-1,3-oxazol-2-yl]piperidine-1-carboxamide	1013196	Unclassified	Unclassified	Unclassified			38.6	0	M+FA-H	C21H24F2N4O4	3.5855	1.28252	0.000177077	0.0008869	-0.567646	0.674717	23971.2	35527.8	27814.5	22189.3	26715.5	18302.7	25363.1	23442.3	36888.7	30071.3	39013.3	34397.3	38988.8	33807.7
9.80_806.3422m/z	806.342	9.79938	neg	Docetaxol	HMDB0251554	Lipids and lipid-like molecules	Prenol lipids	Diterpenoids			36.1	0	M-H	C43H53NO14	3.50853	1.28221	5.04912e-06	5.96935e-05	1.29861	2.45992	18070.9	7346.12	16186.7	19983.5	18744.2	15543.9	20904.5	17062.4	5298.29	4987.73	7547.83	8920.68	10350	6972.19
15.32_160.0613m/z	160.061	15.3193	neg	Fructosylamine	HMDB0252497	Organic oxygen compounds	Organooxygen compounds	Carbohydrates and carbohydrate conjugates			43.1	24.3	M-H2O-H	C6H13NO5	-1.02823	1.28089	9.22863e-05	0.000539337	-0.306761	0.808455	47813	59141.2	51232.5	50079	49263.6	45463.2	45354.3	45485.3	63719.9	61945.7	60241.5	57588.3	57327.9	54024
4.62_535.1816m/z	535.182	4.62173	neg	Marmesin rutinoside	HMDB0041413	Phenylpropanoids and polyketides	Coumarins and derivatives	Furanocoumarins			40	5.24	M-H2O-H	C26H34O13	-0.901646	1.2798	0.0118519	0.0267436	0.505276	1.41939	48893.6	34446.8	39009.9	62354.2	42077.4	42117.5	45149.7	62652.9	27645.5	32256.2	37158.1	34324.8	35295.6	40000.7
3.69_200.0287m/z	200.029	3.69215	neg	Thiabendazole	2823	Organoheterocyclic compounds	Benzimidazoles	Unclassified		C07131	38.5	0	M-H	C10H7N3S	-0.285754	1.27892	0.000990448	0.00347014	-0.320844	0.800601	48862.8	61032.6	48295.1	47310.8	44071.6	52596.2	46297.3	54605.5	57717.7	69829.4	57234	63268.1	56249.9	61896.4
5.12_179.0338m/z	179.034	5.12132	neg	4-Hydroxyphenylpyruvic acid	3315	Benzenoids	Benzene and substituted derivatives	Phenylpyruvic acid derivatives		C01179	43	23.1	M-H	C9H8O4	-6.58592	1.27751	1.54559e-05	0.000139396	0.608992	1.52519	31656.3	20755.6	35204.6	26647	33585.2	29666.1	31105	33729.9	21779.9	22975.4	20338.5	20083.8	19236.6	20119.5
9.48_313.2732m/z	313.273	9.48225	pos	1-O-(2R-hydroxy-4Z-hexadecenyl)-sn-glycerol	LMGL01020055	Lipids and lipid-like molecules	Glycerolipids	Monoradylglycerols			39.8	4.43	M+H-H2O	C19H38O4	-1.66219	1.27714	0.000681075	0.00257002	0.331928	1.25869	57847.5	45958.4	53784.9	57048.5	56094.8	57076	58776.2	64304.8	51387	47211.1	40400.4	39889.9	50252.8	46609
3.69_155.0449m/z	155.045	3.69385	pos	2-Amino-5-nitrophenol	73032	Unclassified	Unclassified	Unclassified		C19322	38.2	0.212	M+H	C6H6N2O3	-1.34284	1.27664	0.000312768	0.00137452	-0.220193	0.85845	70503.4	82128.6	67575.5	69017.1	73492.6	73950.9	64814.8	74169.2	87167.1	79663	82427.6	78221.5	85442.3	79850.3
13.75_655.2092m/z	655.209	13.75	neg	Ptilosaponoside A	LMST05050001	Lipids and lipid-like molecules	Steroids and steroid derivatives	Steroid conjugates			37.1	0	M-H	C27H44O14S2	-1.23168	1.27658	4.85908e-06	5.81754e-05	0.925857	1.89981	22562.7	11876.3	21363.2	20683.4	24828.2	21834	24597.1	22070.3	7992.22	9860.38	13271.4	13771.1	12577.3	13785.3
10.44_631.2422m/z	631.242	10.4353	neg	Ichangin 4-glucoside	HMDB0039340	Lipids and lipid-like molecules	Prenol lipids	Terpene glycosides			38.8	3.12	M-H2O-H	C32H42O14	3.92537	1.27337	5.23798e-05	0.000352568	1.03169	2.04441	21567.1	10549.3	26441.2	20669	21754	18152.3	24745.3	17641	8432.97	9664.23	10495.6	9195.73	11735.6	13771.7
3.35_315.0721m/z	315.072	3.34903	neg	N-[2-(2,3-dihydroimidazo[2,1-b][1,3]thiazol-6-yl)ethyl]-N'-(4-fluorophenyl)oxamide	1048760	Unclassified	Unclassified	Unclassified			38.3	0	M-H2O-H	C15H15FN4O2S	-0.146815	1.27319	1.30368e-05	0.000121169	0.506943	1.42104	36308.7	25550.8	39223.2	35083.4	33477	34879.3	38502.8	36686.4	25311	21336.2	25211.7	27202	28689.4	25554.7
7.92_479.2046m/z	479.205	7.92257	neg	2-[3-(morpholine-4-carbonyl)indazol-1-yl]-1-(4-pyridin-2-ylpiperazin-1-yl)ethanone	1078833	Unclassified	Unclassified	Unclassified			39	0	M+FA-H	C23H26N6O3	-0.485515	1.27303	0.0102629	0.0238224	-0.474655	0.719639	36228.3	50342.4	33324.5	33198.7	39281.6	36598.9	39646.5	35319.8	35070.4	43024.8	50819	49265.2	60501.4	63373.3
0.70_476.1607m/z	476.161	0.704583	pos	FMLP	43541	Unclassified	Unclassified	Unclassified		C11596	36.6	0	M+K	C21H31N3O5S	-1.98616	1.27165	0.000498573	0.00199206	-0.379139	0.768896	38834.1	50506.3	39808.9	36173.2	36806.2	41596.6	37099.3	41520.6	48701.4	54455.9	56888.2	42610.2	48181.8	52200.3
11.13_487.2907m/z	487.291	11.125	neg	MGMG(16:2(7Z,10Z)/0:0)	LMGL04010008	Lipids and lipid-like molecules	Glycerolipids	Glycosylmonoradylglycerols			40.8	9.38	M-H	C25H44O9	-1.11416	1.27059	2.96723e-07	7.80345e-06	1.18158	2.26825	18470.2	8142.92	20321.4	17010	17888.2	20054.7	18414.2	17132.6	6512.78	8718.27	7088.36	10683.4	7077.48	8777.2
4.49_507.0726m/z	507.073	4.48562	neg	1,4-Dimethoxyglucobrassicin	HMDB0036986	Organic oxygen compounds	Organooxygen compounds	Carbohydrates and carbohydrate conjugates			36.6	0	M-H	C18H24N2O11S2	-4.56722	1.26969	0.00082606	0.00300448	0.680692	1.60291	31433.1	19610	26749.6	32756	29002.8	26217.7	40234.6	33637.6	22968.9	15863.6	19183.4	23850.8	18332.5	17461
10.31_1073.6242m/z	1073.62	10.3106	neg	Caspofungin	HMDB0014661	Organic acids and derivatives	Carboxylic acids and derivatives	Amino acids, peptides, and analogues			38.2	0	M-H2O-H	C52H88N10O15	-0.970151	1.26949	0.000349943	0.00150283	1.02846	2.03985	22622.2	11090.1	21318.5	25296.4	27125.2	21770.3	23660.7	16562	5502.58	10781.3	10568.1	8816.79	15661.2	15210.8
7.14_331.2387m/z	331.239	7.1354	neg	Edrophonium	HMDB0015145	Benzenoids	Benzene and substituted derivatives	Aniline and substituted anilines		C06976	39.4	0	2M-H	C10H16NO+	-1.31241	1.26936	0.0186856	0.0389605	0.258924	1.19659	92748	77510.6	105350	91059.8	80801.3	105020	92285.3	81972.1	64422.2	76613.2	79194	89329.4	77407.5	78097.1
12.29_297.2432m/z	297.243	12.2852	neg	9,14-dihydroxy-octadecanoic acid	LMFA02000176	Lipids and lipid-like molecules	Fatty Acyls	Octadecanoids			42	14.7	M-H2O-H	C18H36O4	-1.0804	1.26891	0.000234855	0.00110067	-0.579173	0.669347	22828.7	34105.9	24465.4	20796.6	22738.9	25480.4	20142	23348.8	28180	37020.6	37533.3	36320.2	28456.1	37125
10.87_629.3148m/z	629.315	10.875	neg	(7-Methoxy-1-naphthyl)(7-methyl-2,3-dihydro-1H-inden-4-yl)methanimine	991472	Unclassified	Unclassified	Unclassified			37.7	0	2M-H	C22H21NO	-3.97543	1.2689	4.68298e-08	2.2397e-06	1.15781	2.23118	18417.4	8254.55	19068.4	18727.9	18584.9	18681.1	19637.6	15804.7	7174.8	8594.31	8789.69	9835.58	8153.17	6979.75
10.02_433.2321m/z	433.232	10.0232	pos	1-Palmitoyl Lysophosphatidic Acid	5316	Lipids and lipid-like molecules	Glycerophospholipids	Glycerophosphates		C04036	48.3	47.1	M+Na	C19H39O7P	-1.02473	1.26851	0.00617169	0.01564	0.224283	1.1682	92861.2	79491.1	95873.4	91185.6	94876.2	92513.1	89246.3	93472.8	82141.8	71298.2	70814.4	73511.9	93496.3	85684.3
4.95_431.0979m/z	431.098	4.95083	neg	Cosmosiin	Cosmosiin	Phenylpropanoids and polyketides	Flavonoids	Flavonoid glycosides	***	C04608	52.6	65.5	M-H	C21H20O10	-1.02336	1.26708	1.65046e-05	0.000146422	0.81565	1.76009	24755.7	14065	25224.8	28783.6	26703.6	22975.9	24312.9	20533.2	12343.6	12034.5	14777.8	16977.3	14560.9	13695.8
1.38_535.0286m/z	535.029	1.38262	neg	Ceftriaxone	HMDB0015343	Organic oxygen compounds	Organooxygen compounds	Carbohydrates and carbohydrate conjugates		C06683	36.1	0.577	M-H2O-H	C18H18N8O7S3	0.64327	1.26625	0.00585615	0.0149812	-0.416671	0.749151	39438.5	52644.3	47069.9	27592.6	44801.9	37429.4	43894.6	35842.9	45121.1	47226.9	60088.9	51345.8	55840.9	56242.2
9.80_861.2820m/z	861.282	9.79938	neg	Anhydroicaritin 3-(6'''-acetylgalactosyl)(1->3)-rhamnoside-7-glucoside	LMPK12112024	Lipids and lipid-like molecules	Polyketides	Flavonoids			39.1	0	M-H2O-H	C41H52O21	-0.306335	1.26434	2.25273e-06	3.34835e-05	1.28513	2.43704	17523.3	7190.43	16465.2	19121	19702.7	14178	18897.3	16775.8	5723.3	5567.9	6602.83	8531.68	9552.98	7163.88
10.31_661.2601m/z	661.26	10.3106	neg	Casopitant	HMDB0249696	Organoheterocyclic compounds	Piperidines	Phenylpiperidines			47.8	52.6	M+FA-H	C30H35F7N4O2	-4.72626	1.26365	0.0397022	0.0722783	0.330133	1.25713	79750.2	63438.4	65046.3	79152.9	88949.3	79922.3	83647.8	81782.5	45439.5	58603.6	53858.6	59669.8	81136.7	81921.9
2.53_587.0213m/z	587.021	2.53165	neg	trans-zeatin riboside triphosphate	HMDB0304509	Nucleosides, nucleotides, and analogues	Purine nucleotides	Purine ribonucleotides			38.9	0	M-H	C15H21N5O14P3-3	-1.98599	1.26347	2.62144e-06	3.74879e-05	0.684552	1.6072	27384.4	17038.5	26901.8	27185.4	25953.7	26648.3	31135.4	26481.7	17002.6	13865.5	17868.5	19689.1	16537.7	17267.8
11.49_418.2933n	463.292	11.4867	neg	bhas#28	LMFA13040047	Lipids and lipid-like molecules	Fatty Acyls	Fatty acyl glycosides			41.2	9.14	M-H, M+FA-H	C22H42O7	0.703082	1.26032	1.69842e-07	5.26542e-06	1.40368	2.64575	16200.4	6123.16	14995.2	15777	13561.6	18620.8	17788.9	16458.8	6304.72	6730.49	5037.56	6578.45	6129.63	5958.11
3.64_353.0839m/z	353.084	3.63772	pos	Vanillic acid 4-beta-D-glucoside	HMDB0302469	Phenylpropanoids and polyketides	Tannins	Hydrolyzable tannins			44.8	27.4	M+Na	C14H18O9	-1.18618	1.25916	0.00147232	0.00479641	0.311404	1.24092	61575.2	49620.8	65669	66993.5	55951.2	53771.8	64042.5	63023.2	55725.4	47284	47520.1	46140	53702.5	47352.8
10.86_485.3115m/z	485.312	10.8592	neg	Rphdhd	HMDB0257327	Lipids and lipid-like molecules	Fatty Acyls	Fatty acyl glycosides			39.1	0	M-H2O-H	C26H48O9	-0.95642	1.25785	0.016579	0.0352384	-0.506377	0.703988	33763.4	47960.2	34898.5	31500.6	37841.2	39754.2	31484.5	27101.5	29562.2	53712.6	63382.3	48021	44248.5	48834.8
10.63_480.3087m/z	480.309	10.6329	neg	PE(18:0/0:0)	LMGP02050001	Lipids and lipid-like molecules	Glycerophospholipids	Glycerophosphoethanolamines			38.6	0	M-H	C23H48NO7P	-1.7203	1.25723	7.19701e-06	7.76811e-05	0.806202	1.7486	24236.9	13860.7	24519.4	21017.1	22142.2	24535.6	27857.9	25349.4	15691.3	14493.1	11763.5	15858.1	13361.7	11996.7
4.00_379.0645m/z	379.064	4.00087	neg	N-(1,3-benzothiazol-2-yl)-2-methyl-4-oxo-1H-quinoline-6-carboxamide	1031027	Unclassified	Unclassified	Unclassified			37.1	0	M+FA-H	C18H12N3O2S	3.70331	1.25495	1.80726e-06	2.85615e-05	1.76072	3.38867	14419.6	4255.24	14142.1	18944.1	12333.9	12097.3	14032.3	14967.9	4177.45	3474.74	4645.72	4841.7	4109.87	4281.94
5.51_489.1030m/z	489.103	5.50898	neg	Betavulgarin xyloside	HMDB0041214	Phenylpropanoids and polyketides	Isoflavonoids	Isoflav-2-enes			39.3	3.33	M+FA-H	C22H20O10	-1.83498	1.25436	8.49967e-09	7.89076e-07	2.65494	6.2982	11748.8	1865.43	12896.4	9413.79	11877.8	11595.6	11515	13194.5	2199.2	1230.58	2249.53	2026.8	1895.15	1591.3
0.77_363.0577n	346.054	0.772567	pos	[(2R,5R)-5-(2-Amino-6-oxo-1H-purin-9-yl)-3,4-dihydroxyoxolan-2-yl]methyl dihydrogen phosphate	HMDB0257693	Nucleosides, nucleotides, and analogues	Purine nucleotides	Purine ribonucleotides			38.6	0	M+H-H2O, M+H	C10H14N5O8P	-0.912877	1.25282	0.0052086	0.0135785	-0.320417	0.800838	52030.6	64970.1	52398.1	50291.7	44513.6	54202.5	49322.6	61454.8	74934.4	61004.9	69822	55240	65562	63257.5
4.02_323.1346m/z	323.135	4.01927	neg	Pentoxifylline	1767	Organoheterocyclic compounds	Imidazopyrimidines	Purines and purine derivatives		C07424	38.4	0	M+FA-H	C13H18N4O3	-5.52211	1.2528	4.50998e-05	0.000316351	0.606906	1.52299	31181	20473.6	31597.6	29185.1	30342.3	30371.2	27810	37780.2	21766.6	18774	19897.9	21285	22496.6	18621.3
9.99_309.2070m/z	309.207	9.9922	neg	9H-12(13)-EpODE	LMFA02000020	Lipids and lipid-like molecules	Fatty Acyls	Octadecanoids			50.9	58.9	M-H	C18H30O4	-0.462338	1.25236	0.000536647	0.00211446	-0.421332	0.746735	33607.5	45005.9	31238.3	34288.9	31823.5	38679.3	34521	31094	41892.3	48187.8	48088.3	46167.5	36777.2	48922.5
3.94_382.1365m/z	382.137	3.9408	neg	N(6)-Monobutyryladenosine	HMDB0255286	Nucleosides, nucleotides, and analogues	Purine nucleosides	Unclassified			39.1	0	M+FA-H	C14H19N5O5	-0.810545	1.24922	0.00112614	0.00385803	-0.513945	0.700305	27643.6	39473.7	26165.4	24912.2	32690.6	25870.8	29074.2	27148.5	43715.8	47412.9	32702.7	38109.9	41256.7	33644.2
4.04_349.0892m/z	349.089	4.04297	pos	hydroxymedioresinol	HMDB0304581	Phenylpropanoids and polyketides	Cinnamic acids and derivatives	Hydroxycinnamic acids and derivatives			43.7	22.5	M+Na	C15H18O8	-0.609269	1.24854	0.000282398	0.00126822	-0.538673	0.688404	24553.8	35667.7	23037.9	24801.6	27284.9	23767.8	24882.6	23548.1	32071	35308.8	33387	36114.4	44813.7	32311.5
4.80_985.2594m/z	985.259	4.79507	pos	Isovitexin 7-(6'''-sinapoylglucoside) 4'-glucoside	HMDB0035006	Phenylpropanoids and polyketides	Flavonoids	Flavonoid glycosides			38.7	0	M+Na	C44H50O24	1.05284	1.24776	8.28991e-06	8.61918e-05	4.29616	19.6459	10773.6	548.386	11070.4	9857.07	12477.1	10726.4	14715.4	5794.88	337.784	0.0941314	268.306	1297.39	878.348	508.395
5.15_755.1801m/z	755.18	5.15102	neg	Kaempferol 3-glucoside-7-p-coumarylglucoside	LMPK12111809	Lipids and lipid-like molecules	Polyketides	Flavonoids			37.8	0	M-H	C36H36O18	-3.69551	1.24685	2.14818e-06	3.24981e-05	1.37184	2.588	16406.7	6339.51	17766.7	14853.8	18654.4	16564.7	18404.8	12195.6	5892.01	6685.13	5774.19	6586.96	5991.32	7107.46
1.06_221.1535m/z	221.154	1.05827	pos	(9R,13R)-1a,1b-dihomo-jasmonic acid	LMFA02010010	Lipids and lipid-like molecules	Fatty Acyls	Octadecanoids			49	48.2	M+H-H2O	C14H22O3	-0.274436	1.24123	0.00114703	0.00391795	-0.208703	0.865315	75434	87175.2	79415.3	78608.9	75647.7	71126.7	72977.8	74827.9	97063.6	85690.2	81149.8	83230.9	87497.2	88419.7
6.97_526.1471n	527.154	6.96517	pos	tricin-4'-O-(erythro-beta-guaiacylglyceryl) ethe	21159153	Unclassified	Unclassified	Unclassified			39.1	0	M+H, M+Na	C27H26O11	-0.760159	1.24111	1.07689e-07	3.90924e-06	2.02499	4.06989	12961.4	3184.7	14048.4	11142.9	12481	14409	14352.2	11334.7	2636.9	1489.87	4099.47	3923.42	3506.25	3452.3
10.24_498.1814n	497.174	10.2361	neg	ethyl 4-[4-(1,2-dihydroimidazo[1,2-a]benzimidazole-3-carbonyl)piperidin-1-yl]sulfonyl-2,5-dimethyl-1H-pyrrole-3-carboxylate	994923	Unclassified	Unclassified	Unclassified			37.5	0	M-H, 2M-H	C24H28N5O5S	0.521885	1.24047	9.65881e-06	9.67532e-05	0.778411	1.71524	24381	14214.3	22614	22315.9	26601.1	26113.4	26715.9	21925.6	15217.8	11906.9	14955.9	17249.8	13403.1	12552.3
5.76_340.0790n	339.072	5.75785	neg	AESCULIN	43929	Phenylpropanoids and polyketides	Coumarins and derivatives	Coumarin glycosides		C09264	40	3.9	M-H, M+FA-H	C15H16O9	-1.15119	1.24027	1.24849e-08	9.91146e-07	1.13709	2.19937	17678.9	8038.17	17606.3	18350.2	15740.4	17391.8	18560.7	18424.2	7786.31	6858.49	7578.23	9653.7	7993.62	8358.69
15.18_166.9923m/z	166.992	15.1825	neg	Pentafluorobenzene	HMDB0256258	Benzenoids	Benzene and substituted derivatives	Halobenzenes			42.1	16.4	M-H	C6HF5	-1.62745	1.2401	0.019059	0.0395806	-0.0977562	0.934485	207519	222067	196493	221962	214510	205926	215209	191012	215635	223172	221104	221084	229610	221799
10.75_355.2833m/z	355.283	10.7468	pos	MG(0:0/18:2(9Z,12Z)/0:0)	MG(0:0/18:2(9Z,12Z)/0:0)	Lipids and lipid-like molecules	Fatty Acyls	Lineolic acids and derivatives	***		58.1	97.7	M+H	C21H38O4	-2.66298	1.23949	6.08492e-05	0.000394417	0.410907	1.32952	42231.3	31764.3	46003.2	43059.6	45194.4	36783.3	42811.9	39535.3	30938.2	33748	29603.8	31842.9	33771.7	30681.1
8.70_288.2891m/z	288.289	8.69798	pos	3-methyl-hexadecanoic acid	LMFA01020197	Lipids and lipid-like molecules	Fatty Acyls	Fatty Acids and Conjugates			45.9	34.6	M+NH4	C17H34O2	-2.06097	1.23588	0.0264102	0.0516241	0.593815	1.50923	44426.3	29436.3	41020.4	31371.8	32782.7	61876.8	39516.9	59988.9	37471.1	29408	30376.2	23561.9	29068.7	26732.2
8.46_288.2892m/z	288.289	8.46415	pos	10-methyl-hexadecanoic acid	LMFA01020193	Lipids and lipid-like molecules	Fatty Acyls	Fatty Acids and Conjugates			41.4	11.4	M+NH4	C17H34O2	-1.72014	1.23174	0.0115754	0.0262382	0.346445	1.27142	63321.4	49803.5	58978.2	53084.9	53957.7	74003.9	62934.3	76969.7	50293.3	54310.7	51376.5	45983.3	45010.3	51847.1
0.73_385.0982m/z	385.098	0.728817	neg	4-O-(4-O-Methyl-alpha-D-glucopyranuronosyl)-L-arabinose	HMDB0039725	Organic oxygen compounds	Organooxygen compounds	Carbohydrates and carbohydrate conjugates			37.6	0	M+FA-H	C12H20O11	-1.73706	1.2312	0.000111115	0.00062035	0.811056	1.75449	24415.4	13915.9	22226.1	20589.4	22606.6	29265.1	27251.4	24553.7	17761.8	14392.5	14426	13139.9	9696.75	14078.5
9.84_313.2382m/z	313.238	9.83622	neg	12,13-DHOME	12,13-DHOME	Lipids and lipid-like molecules	Fatty Acyls	Fatty acids and conjugates	***	C14829	46.3	36.9	M-H	C18H34O4	-0.605674	1.22858	8.71374e-06	8.94488e-05	-0.644405	0.639756	17651.5	27590.9	15305.9	17694	17018.1	17815.5	17396.3	20679	27985.1	25990.3	28550.5	31527.8	24712.2	26779.7
0.71_161.0441m/z	161.044	0.710383	neg	D-Fructose	D-Fructose	Organic oxygen compounds	Organooxygen compounds	Carbohydrates and carbohydrate conjugates	***	C02336	44.2	34.4	M-H2O-H	C6H12O6	-8.02098	1.22783	4.779e-07	1.10936e-05	0.226924	1.17034	66149	56521.3	66179.1	65347.4	66035.7	63647.7	67417.5	68266.4	56781.3	54424.5	57239.5	55855.2	58258.3	56569.2
9.90_562.3144m/z	562.314	9.89903	neg	PC(18:3(6Z,9Z,12Z)/0:0)	LMGP01050128	Lipids and lipid-like molecules	Glycerophospholipids	Glycerophosphocholines		C04230	47.8	42.9	M+FA-H	C26H48NO7P	-1.22278	1.22782	0.000245087	0.00113795	0.71632	1.64299	27340.7	16640.8	27465.7	30992.7	23229	28397.5	23510	30449.3	19025.5	15384.5	12408.4	21046.8	18277.7	13702.2
11.45_847.5159m/z	847.516	11.45	pos	1,3-(8R,9R-epoxy-octadec-13Z,15Z-dien-4,6-diynoyl)-2-(myristoyl)-sn-glycerol	LMGL03016887	Lipids and lipid-like molecules	Glycerolipids	Triradylglycerols			37.5	0	M+Na	C52H72O8	4.84825	1.22757	0.0232906	0.0464908	-0.527983	0.693524	32063.7	46233.1	47663.3	37289	29533.9	24067.3	28452.4	25376.5	38506.8	39401.4	63831.7	44165.4	49072.7	42420.2
13.83_204.1242m/z	204.124	13.8284	pos	2-(4,6-dimethylpyrimidin-2-yl)-5-methylpyrazol-3-amine	1086924	Unclassified	Unclassified	Unclassified			46.3	39.9	M+H	C10H13N5	-0.824343	1.22673	0.0180414	0.0378356	-0.0848767	0.942865	228498	242344	215059	223668	233689	245784	231810	220977	234872	248651	242962	243904	245382	238293
10.33_632.3174m/z	632.317	10.3343	neg	PHOOA-PS	LMGP20040005	Lipids and lipid-like molecules	Glycerophospholipids	Oxidized glycerophospholipids			39	6.68	M-H2O-H	C30H54NO12P	-4.77486	1.22636	0.00138196	0.00455532	0.620536	1.53745	32507.4	21143.8	23620	31851.1	33975.9	29108.9	34897.8	41591	20213.2	23599.4	17880.4	22766.1	21747.4	20656.3
4.61_613.2135m/z	613.213	4.60605	neg	Citrusin B	HMDB0039231	Lignans, neolignans and related compounds	Lignan glycosides	Unclassified			41.2	8.84	M+FA-H	C27H36O13	-0.603048	1.22623	3.17663e-05	0.000242334	0.490589	1.40502	35184.7	25042.1	34160.5	37806.4	33344.4	32434.9	34764.7	38597.3	22639.3	21268.8	26914.2	26124.2	26406.3	26900.1
15.32_332.1373m/z	332.137	15.3193	neg	6-(4-pyrimidin-2-ylpiperazin-1-yl)tetrazolo[5,1-a]phthalazine	1004043	Unclassified	Unclassified	Unclassified			37.5	0	M-H	C16H15N9	-1.49936	1.22484	0.000504686	0.00201081	-0.256686	0.837008	56009.8	66916.7	61072.3	60011.7	56210.2	53637.2	52706.7	52420.7	71501.5	68068.4	70638.4	64326.3	62309.9	64655.5
12.37_378.3569m/z	378.357	12.3686	pos	1-O-(2R-hydroxy-octadecyl)-sn-glycerol	LMGL01020064	Lipids and lipid-like molecules	Glycerolipids	Monoradylglycerols			39.3	3.17	M+NH4	C21H44O4	-2.37294	1.2244	0.0193455	0.0400172	0.201734	1.15008	107757	93695	98274.1	108513	114609	111151	105744	108249	78559.3	82048.6	96093	96595.1	103239	105635
9.59_379.2099m/z	379.21	9.58983	neg	1-(3,5-dimethyl-1H-pyrrole-2-carbonyl)-N-(3-ethoxypropyl)piperidine-3-carboxamide	1092694	Unclassified	Unclassified	Unclassified			38.3	0	M+FA-H	C18H28N3O3	-4.05181	1.22304	1.32059e-06	2.27024e-05	-0.883037	0.542225	11408.6	21040.4	10985.4	11883.8	11433	11283.2	10747.1	12119.3	19024.5	23514	20832.6	22898.8	17810.9	22161.5
4.18_335.1711m/z	335.171	4.17595	pos	1,5-Dibutyl methyl hydroxycitrate	HMDB0040461	Organic acids and derivatives	Carboxylic acids and derivatives	Tricarboxylic acids and derivatives			50.5	59.2	M+H	C15H26O8	3.15763	1.22295	0.00269184	0.00789976	-0.550848	0.682619	25370.5	37166.5	25171.2	21747.7	27467.5	23877.6	33369.5	20589.8	34500.3	33670.1	38824.1	44353.4	42244.4	29406.8
9.76_765.3524m/z	765.352	9.75847	neg	Diapolycopenedioic acid diglucosyl ester	LMPR0106010069	Lipids and lipid-like molecules	Prenol lipids	Isoprenoids			37	0	M-H2O-H	C42H56O14	4.18705	1.22236	0.000353506	0.00151468	0.581802	1.49672	32122.1	21461.7	32274.4	30915	33499.2	30849.1	36674.7	28520.4	17328.5	20382.7	17482.2	22046.2	23341.2	28189.5
9.27_571.2354m/z	571.235	9.27057	pos	Chlorophyll c	HMDB0031147	Organoheterocyclic compounds	Tetrapyrroles and derivatives	Porphyrins			36.8	0	M+H-H2O	C35H32N4O5	2.41786	1.22166	1.54837e-05	0.000139476	-1.85462	0.276505	3790.86	13709.9	5703.12	2649.3	4859.01	2461.2	4918.16	2154.34	10819	12030.8	15296.9	11760.1	18128.9	14223.5
3.80_344.1105n	389.109	3.79967	neg	Domesticoside	HMDB0029647	Organic oxygen compounds	Organooxygen compounds	Carbohydrates and carbohydrate conjugates			43.5	20.4	M-H, M+FA-H	C15H20O9	-0.648621	1.22099	6.28831e-06	7.03305e-05	0.692418	1.61599	25720	15916	27512.1	24434.2	24435	27193.3	24771.2	25974.5	16561.6	13308.3	13541.8	16478.3	19941.6	15664.1
15.32_240.0751n	221.057	15.3193	neg	(±)-2-(1-Methylpropyl)-4,6-dinitrophenol	HMDB0032559	Benzenoids	Phenols	Nitrophenols		C14302	36.8	0	M-H2O-H, M-H	C10H12N2O5	1.79339	1.22035	0.000127731	0.000689335	-0.312213	0.805405	42858.9	53214.1	45081.1	45918.9	43756	41473	39965.6	40958.9	57027.6	55493.4	56307.1	51348.9	49452.6	49654.9
0.69_193.0342m/z	193.034	0.692883	neg	α-D-Galacturonic acid	3333	Organic oxygen compounds	Organooxygen compounds	Carbohydrates and carbohydrate conjugates		C00470	49.9	60.8	M-H	C6H10O7	-6.26064	1.21821	3.68411e-06	4.75054e-05	-0.389784	0.763244	31190.5	40865.7	31585.7	29608.9	31333.8	30582.7	31561.6	32470.2	39893.9	45630	40301.1	39218.6	39354	40796.4
9.79_384.2509n	407.24	9.7851	pos	4,4'-Bis(2-hydroxyethylethylamino)-2,2'-dimethylazobenzene	HMDB0248812	Organoheterocyclic compounds	Azobenzenes	Unclassified			38	0	M+H-H2O, M+Na	C22H32N4O2	-4.15296	1.21797	5.68054e-06	6.51542e-05	-1.13723	0.454632	8072.13	17755.3	8543.5	7768.75	9192	7631.98	8645.36	6651.21	14560.4	17356.8	22368	16708.9	18229.2	17308.3
8.22_419.0322m/z	419.032	8.22308	neg	Methyl 1-(2-propenylsulfinyl)propyl disulfide	HMDB0033076	Organosulfur compounds	Sulfoxides	Unclassified			37	0	2M-H	C7H14OS3	-4.47437	1.21716	1.58081e-05	0.00014155	-0.175914	0.885207	76003.8	85860	76746.9	77588.7	76751.4	77488.4	75034.3	72413.3	86436.4	89409.3	87341.1	84171.2	82595.6	85206.3
10.92_526.3507m/z	526.351	10.9205	neg	PC(O-16:0/0:0)	LMGP01060010	Lipids and lipid-like molecules	Glycerophospholipids	Glycerophosphocholines			39	0	M+FA-H	C24H52NO6P	-1.40926	1.21382	2.30817e-06	3.40987e-05	-1.35218	0.3917	6133.53	15658.7	5640.23	6339.76	5519.67	7688.8	5526.05	6086.64	15196.9	19020.4	17259.4	16025.1	13106.2	13344.3
9.58_335.2188m/z	335.219	9.58402	pos	ethyl 3-[1-[6-(dimethylamino)pyrimidin-4-yl]-3,5-dimethylpyrazol-4-yl]propanoate	1080418	Unclassified	Unclassified	Unclassified			39.4	0	M+NH4	C16H23N5O2	-0.754034	1.21368	0.000210515	0.00101258	-0.590762	0.663992	20418.7	30751.4	21001.3	19332.2	16949.2	24309.7	19549.8	21369.8	27769.5	35740	28054.5	34796.4	30904.4	27243.4
4.10_609.1460m/z	609.146	4.09567	neg	Genistein 7-O-apiosyl-(1->6)-glucoside	LMPK12050175	Lipids and lipid-like molecules	Polyketides	Flavonoids			48.7	45.5	M+FA-H	C26H28O14	-0.176393	1.21366	0.00818263	0.0197296	-1.00273	0.499054	12560.4	25168.3	17595.3	6214.89	22636.3	8294.69	15186.6	5434.47	17678.4	25427.8	20969.8	22149.1	34728.2	30056.6
6.89_243.1831n	226.18	6.89458	pos	N-Undecanoylglycine	HMDB0013286	Organic acids and derivatives	Carboxylic acids and derivatives	Amino acids, peptides, and analogues			43.8	23.7	M+H-H2O, M+H, M+Na	C13H25NO3	-1.3636	1.21093	0.0191614	0.0397558	-0.368518	0.774578	46826.3	60454	50809.9	46706.1	48000.9	48374.5	43380.3	43686.2	61463.7	82072.3	60976.5	50250.3	50944.9	57016.1
0.69_158.0690n	176.103	0.686067	pos	1-(Hydroxymethyl)-5,5-dimethyl-2,4-imidazolidinedione	HMDB0031670	Organoheterocyclic compounds	Azolidines	Imidazolidines			44.9	29.7	M+H, M+NH4	C6H10N2O3	-1.08555	1.21071	2.80026e-10	1.31268e-07	-1.74182	0.298992	3884.25	12991.2	3592.42	4247.22	4219.84	3789.73	3630.17	3826.1	13596.6	13459.9	13924	12281.3	13013.2	11671.9
11.08_727.4123m/z	727.412	11.076	neg	dhas#18	LMFA13040001	Lipids and lipid-like molecules	Fatty Acyls	Fatty acyl glycosides			37.8	0	2M-H	C17H32O8	0.206638	1.20996	7.53554e-07	1.51147e-05	1.15361	2.2247	17093.1	7683.32	17559.7	15765.4	19465.7	18394.2	17528	13845.6	7409.44	7692.5	7290.32	9071.23	7059.51	7576.92
9.71_477.2232m/z	477.223	9.7091	neg	1-amino-3-(2,3-dihydro-1,4-benzodioxin-3-ylmethoxy)propan-2-ol	1050484	Unclassified	Unclassified	Unclassified			38.6	0	2M-H	C12H17NO4	-2.27455	1.20995	8.39073e-06	8.69168e-05	-0.419106	0.747888	28743.8	38433.3	30961	28777	28897.6	28826.7	27734.5	27265.9	42650.1	37175.8	36656.6	35798.6	40179.4	38139.3
0.69_536.2180m/z	536.218	0.686067	pos	Ciceritol	HMDB0032777	Organic oxygen compounds	Organooxygen compounds	Carbohydrates and carbohydrate conjugates			38.9	0	M+NH4	C19H34O16	-0.945747	1.20954	0.00321483	0.00914088	0.619713	1.53657	33661.3	21906.8	40974.5	29845.1	30842	41362.4	34614.5	24329.3	18808.7	24444.9	22132.3	22115.1	17482.1	26457.5
10.81_440.3129m/z	440.313	10.8055	pos	1-(2,3-diethylpyrido[2,3-b]pyrazin-7-yl)-N-[2-(4-methylpiperazin-1-yl)ethyl]piperidine-3-carboxamide	1005933	Unclassified	Unclassified	Unclassified			41.6	15.9	M+H	C24H37N7O	-0.795491	1.20631	5.89736e-07	1.26663e-05	-1.6071	0.328258	4552.04	13867.2	3513.07	4690.3	3166.94	5700.49	5299.28	4942.14	14500.4	15893.8	15290.4	14105.4	11577.9	11835.6
9.90_364.3203m/z	364.32	9.9033	pos	Rosterolone	HMDB0256842	Lipids and lipid-like molecules	Steroids and steroid derivatives	Androstane steroids			48.7	49.6	M+NH4	C23H38O2	-2.03103	1.20302	4.80304e-06	5.77078e-05	0.94915	1.93073	19691.9	10199.2	17079.7	20425.5	18053.1	21128.1	17912.9	23551.9	9393.24	11125.9	9907.4	10825.9	8913.73	11028.8
3.14_104.0630n	105.07	3.13993	pos	Styrene	66571	Benzenoids	Benzene and substituted derivatives	Styrenes		C19506	47.4	43.7	M+H, M+NH4	C8H8	4.24154	1.20285	2.20906e-07	6.3075e-06	0.510466	1.42451	30734.2	21575.3	29627.1	31178.9	31501.8	29008.3	32383.1	30706.4	21255.1	21514.7	19196.7	22726.5	22812.8	21946
8.77_343.2486m/z	343.249	8.77173	neg	17-oxo-octadecanoic acid	LMFA02000261	Lipids and lipid-like molecules	Fatty Acyls	Octadecanoids			43.4	21	M+FA-H	C18H34O3	-1.32416	1.20185	0.00182474	0.00572833	-0.668676	0.629084	18869.7	29995.5	18332.3	17662.1	18763.7	19584.5	20046	18829.5	26943.5	41583.2	28796.5	30225.8	22149	30275
5.88_805.3300m/z	805.33	5.88365	neg	(6-methoxypyridin-3-yl)-[4-[4-(morpholin-4-ylmethyl)-1,3-thiazol-2-yl]piperazin-1-yl]methanone	1088606	Unclassified	Unclassified	Unclassified			36.1	0	2M-H	C19H25N5O3S	2.04621	1.20095	1.08847e-08	9.01777e-07	1.13401	2.19467	16608	7567.43	17863.8	17582.9	16691.7	14996.2	15695.5	16818.1	8282.53	8048.98	6956.77	8299.72	7023.54	6793.06
11.08_248.2136n	249.221	11.0783	pos	Sterol	HMDB0060512	Lipids and lipid-like molecules	Steroids and steroid derivatives	Hydroxysteroids		C00370	45.9	34.4	M+H-H2O, M+H	C17H28O	-1.74414	1.20089	0.000605904	0.00234013	0.687251	1.61021	28055.2	17423.3	22180.8	25671	28149.2	35176	26645.2	30509.3	14699.2	18278.4	19005.9	17910	13429.2	21217.1
15.32_277.0952m/z	277.095	15.3193	neg	N-ethyl-4-methyl-3-oxopyrido[2,3-b]pyrazine-2-carboxamide	1037753	Unclassified	Unclassified	Unclassified			36.4	0	M+FA-H	C11H12N4O2	4.27435	1.20023	0.000100989	0.000577231	-0.276697	0.825479	47070	57021.4	50472.9	49895.9	47330.2	45915.3	43931.8	44873.7	60711.1	58315.7	59578.1	54672	55034.5	53817
12.76_270.2786m/z	270.279	12.7622	pos	9Z-Heptadecenal	LMFA06000228	Lipids and lipid-like molecules	Fatty Acyls	Fatty aldehydes			44.9	30.2	M+NH4	C17H32O	-2.28493	1.1999	0.00472607	0.0125675	-0.124787	0.917139	129797	141524	136221	135435	128594	128048	125404	125078	132065	144570	138398	146547	138655	148907
4.45_331.1361m/z	331.136	4.45015	pos	Thioperamide	HMDB0259023	Organoheterocyclic compounds	Piperidines	Unclassified		C17933	46.3	43.8	M+K	C15H24N4S	2.72793	1.19847	0.000780865	0.00287083	0.373251	1.29527	46809.9	36139.1	50010.2	44167.1	52687.3	44682.1	44713	44599.5	37819.8	33003.6	37671.3	33797.5	42874.9	31667.5
5.07_769.4781m/z	769.478	5.06885	pos	PA(19:0/18:1(9Z)-O(12,13))	HMDB0264466	Unclassified	Unclassified	Unclassified			38.3	0	M+K	C40H75O9P	0.0541758	1.19508	0.00329897	0.00932238	-0.38788	0.764252	36935.9	48329.5	30608	40052.4	41155.8	37047	34715	38037.3	41697.6	58127.3	51136.5	41897.8	47577.3	49540.6
15.32_251.1044m/z	251.104	15.3193	neg	Pheneturide	HMDB0256403	Benzenoids	Benzene and substituted derivatives	Phenylpropanes		C12590	36.7	0	M+FA-H	C11H14N2O2	3.45293	1.19504	0.00010233	0.000583142	-0.249973	0.840912	52180	62051.6	56056.7	55203.9	52770.5	49858.6	49089.7	50100.5	65166.8	63508.4	64213.4	60529.4	59313.7	59578.2
9.79_767.3423m/z	767.342	9.7851	pos	3'-N-Debenzoyltaxol	9810701	Unclassified	Unclassified	Unclassified			36.8	0	M+NH4	C40H47NO13	4.94542	1.19463	4.67404e-08	2.2397e-06	1.32916	2.51257	14964.9	5956.02	14503.7	15475.9	16118.3	14457.7	14391.9	14841.9	4567.15	3997.6	6312.09	6582.49	7214.72	7062.08
14.26_327.2901m/z	327.29	14.2606	neg	2-methyl-7S,8R-Epoxy-octadecane	LMFA12000283	Lipids and lipid-like molecules	Fatty Acyls	Oxygenated hydrocarbons			46.4	36.2	M+FA-H	C19H38O	-1.35414	1.19448	0.0010508	0.00364401	0.369533	1.29193	47849.9	37037.4	48296.7	44513	44874.4	49540.5	50297.5	49577.2	33650.8	29953.3	45161	40058.4	36858.1	36542.6
1.38_384.2223m/z	384.222	1.37992	pos	(1S,2S,4R,8S)-p-Menthane-1,2,8,9-tetrol 2-glucoside	HMDB0039975	Lipids and lipid-like molecules	Prenol lipids	Terpene glycosides			40.5	8.55	M+NH4	C16H30O9	-1.42969	1.1932	2.43591e-07	6.72052e-06	2.18939	4.56112	11564.9	2535.54	10148.1	10954	10615.4	10105.9	14484.1	13081.9	2623.39	2582.86	2690.1	2432.93	2593.75	2290.2
0.77_241.1544m/z	241.154	0.772567	pos	Rimiterol	HMDB0257235	Benzenoids	Phenols	Benzenediols			40.1	3.98	M+NH4	C12H17NO3	-1.33266	1.19291	0.0090834	0.0215437	-0.185831	0.879142	88413	100567	90377.2	84634.5	78122.3	93490.9	88517.2	95335.6	95660.4	102876	107314	90827.4	107983	98742.5
4.05_278.1627n	279.17	4.05252	pos	3-Methoxy-4-[2-(4-methylpiperazin-1-yl)ethoxy]benzaldehyde	HMDB0245918	Benzenoids	Benzene and substituted derivatives	Benzoyl derivatives			38.7	0	M+H, M+Na	C15H22N2O3	-1.2905	1.19077	0.000158469	0.000817177	1.61557	3.06433	14643.9	4778.84	14686.2	11947	16953.9	12253.9	21194.7	10827.9	3639.31	4705.92	4002.8	4848.31	7372.48	4104.22
13.50_151.0743n	169.108	13.5011	pos	4-Aminobenzohydrazide	HMDB0246354	Benzenoids	Benzene and substituted derivatives	Benzoic acids and derivatives			38.5	7.88	M+H-H2O, M+NH4, M+H	C7H9N3O	-1.59813	1.1907	0.0384169	0.0703226	-0.0666876	0.954828	308328	322915	285532	309014	313099	323271	318686	300366	314958	330702	322649	329514	319263	320401
12.49_475.3634m/z	475.363	12.4887	neg	1-O-alpha-D-glucopyranosyl-1,2-eicosandiol	LMFA13010005	Lipids and lipid-like molecules	Fatty Acyls	Fatty acyl glycosides			39	0	M-H	C26H52O7	-1.29149	1.18944	1.03986e-06	1.9078e-05	-1.7024	0.307275	4029.88	13114.9	4689.36	3802.8	4563.86	4483.08	3387.16	3253	12276.4	11126.1	15897.9	11234.8	12894.9	15259.3
14.49_390.2763n	391.284	14.4879	pos	Di(2-ethylhexyl) phthalate	265844	Unclassified	Unclassified	Unclassified			50.6	72.7	M+H, M+Na	C24H38O4	-1.87018	1.1876	0.005002	0.0131489	-0.328778	0.79621	45631.5	57310.8	45604.1	49824.5	47886.5	46518	44809.9	39145.8	60382.2	69883.1	55113.1	49838.5	52467.7	56180.4
7.20_446.1209n	469.11	7.19907	pos	3,6,7-Trihydroxy-4'-methoxyflavone 7-rhamnoside	HMDB0041455	Phenylpropanoids and polyketides	Flavonoids	Flavonoid glycosides			46.1	33.9	M+H-H2O, M+H, M+Na	C22H22O10	-0.943233	1.18654	6.81435e-05	0.000431169	-0.299179	0.812715	41998.9	51677.3	39418.5	45870.7	39562.5	42097	41229.1	43815.6	55346.2	52271.8	53398.6	51290	47820.2	49936.8
11.27_429.2042m/z	429.204	11.275	neg	PA(18:4(6Z,9Z,12Z,15Z)/0:0)	LMGP10050024	Lipids and lipid-like molecules	Glycerophospholipids	Glycerophosphates			38.8	0	M-H	C21H35O7P	-1.40381	1.18537	0.000394548	0.00165505	-0.470121	0.721904	26105	36161.3	26667.8	22899.6	28604.6	26616.1	27073.3	24768.8	29531.1	33733.6	39622.1	35200.3	41391.3	37489.7
5.02_747.2502m/z	747.25	5.01678	neg	1-[2-[[5-(2-methoxyphenyl)-1H-1,2,4-triazol-3-yl]sulfanyl]acetyl]piperidine-4-carboxamide	1077674	Unclassified	Unclassified	Unclassified			37.5	0	2M-H	C17H20N5O3S	0.183722	1.18526	9.68348e-05	0.000559757	2.55756	5.8871	11638.9	1977.01	8994.98	7669.01	14500.8	11900.4	17451.1	9316.91	2126.42	1243.99	1988.64	2495.41	2714.62	1292.97
5.54_773.1931m/z	773.193	5.54167	neg	2-[6-amino-1-(4-methoxyphenyl)-4-oxopyrimidin-2-yl]sulfanyl-N-(5-methyl-1,2-oxazol-3-yl)acetamide	1048334	Unclassified	Unclassified	Unclassified			37.2	0	2M-H	C17H17N5O4S	0.181023	1.18475	5.65487e-09	6.4047e-07	1.93049	3.81186	11883.3	3117.45	11984.5	12370.6	12236.5	12132.2	12857.7	9718.05	3088.41	2729.71	2598	3723.64	3521.75	3043.18
9.74_309.2070m/z	309.207	9.74085	neg	9(S)-HpOTrE	36025	Lipids and lipid-like molecules	Fatty Acyls	Octadecanoids		C16321	54.2	75	M-H	C18H30O4	-0.413725	1.18349	0.022576	0.0452879	-0.284268	0.821158	61619.1	75039.2	56593.5	60177.2	61634.3	67221.2	69090.5	54997.7	85074.5	77035.9	79192.6	76890.9	53804.2	78237.3
9.54_465.2254m/z	465.225	9.53857	neg	PA(17:2(9Z,12Z)/0:0)	LMGP10050022	Lipids and lipid-like molecules	Glycerophospholipids	Glycerophosphates			42.9	21	M+FA-H	C20H37O7P	-1.10491	1.18226	0.000485073	0.00195097	-2.114	0.231005	3020.19	13074.1	3085.38	3212.17	4154.26	2544.69	3189.7	1934.93	6841.03	11941	21573.7	13232.4	11430.9	13425.6
14.29_1023.5841m/z	1023.58	14.295	neg	PI(22:2(13Z,16Z)/22:6(4Z,7Z,10Z,12E,16Z,19Z)-OH(14))	HMDB0277771	Unclassified	Unclassified	Unclassified			36.9	0	M+FA-H	C53H87O14P	2.57893	1.18195	0.00132448	0.00440173	0.513921	1.42793	35659.1	24972.6	38311.9	33976.7	35995.9	36152.7	35919	33598.2	26019.2	16911.6	33942.2	27060.4	21736.2	24166.2
10.75_235.1689m/z	235.169	10.7468	pos	Petasalbin	HMDB0035639	Lipids and lipid-like molecules	Prenol lipids	Sesquiterpenoids			51.5	65.4	M+H	C15H22O2	-1.59971	1.18174	0.0026487	0.00779802	-0.213509	0.862437	69290.1	80342.2	68646	71099.2	68972.7	69257.2	70230.3	67535.3	81412.1	93236.3	79023.1	75440.7	75534.3	77406.9
1.06_151.0494n	152.057	1.05827	pos	Guanine	Guanine	Organoheterocyclic compounds	Imidazopyrimidines	Purines and purine derivatives	***	C00242	50.5	52.9	M+H, M+Na	C5H5N5O	-0.279029	1.18165	0.00059501	0.00230797	-0.546317	0.684766	22056.6	32210.4	19739.3	20505.3	20392.5	25314.9	20875.5	25512.2	27965.6	37968.8	35612.1	26757.4	32284.3	32674.5
3.95_323.1610m/z	323.161	3.94793	pos	zeleplon	85038	Organoheterocyclic compounds	Diazines	Pyrimidines and pyrimidine derivatives		C07484	36.9	0	M+NH4	C17H15N5O	-1.52926	1.18087	4.20428e-05	0.000299356	-0.785644	0.580093	13107.8	22596	15013.3	13607.3	15215.6	11105.4	12800.9	10904.1	25027.4	26266.3	19437.7	23645.3	21323	19876.2
1.08_136.0385n	137.046	1.07703	pos	Hypoxanthine	Hypoxanthine	Organoheterocyclic compounds	Imidazopyrimidines	Purines and purine derivatives	***	C00262	41.8	14.2	M+H, M+Na	C5H4N4O	-0.278284	1.18008	7.73749e-06	8.18507e-05	-1.49057	0.355872	5048.36	14185.9	5020.8	4507.72	4596.72	5630.25	4742.98	5791.73	11027.8	17454.8	16147.8	11249	14074.3	15161.7
5.77_291.0072m/z	291.007	5.76753	neg	O-Ethyl S,S-diphenyl phosphorodithioate	HMDB0031781	Benzenoids	Benzene and substituted derivatives	Unclassified		C14436	36.7	0	M-H2O-H	C14H15O2PS2	-0.21578	1.17982	4.02762e-05	0.000290247	-0.15672	0.897062	82102.5	91523.7	83038.3	82738.4	84193.7	81585.1	78611.8	82447.7	95464.5	93115.7	92578.5	89360	87984.3	90639.6
4.79_611.0989m/z	611.099	4.79497	neg	Neoduleen	LMPK12070145	Lipids and lipid-like molecules	Polyketides	Flavonoids			38.3	0	2M-H	C18H10O5	0.824606	1.17961	0.00036861	0.00156519	0.507478	1.42156	33701.1	23707	31770.6	35762.8	37625	33778.4	32007.1	31262.5	19593.6	21022.6	21066.1	26025.5	24591.5	29943
15.32_185.0568m/z	185.057	15.3193	neg	Glycyl-Glutamate	HMDB0028840	Organic acids and derivatives	Carboxylic acids and derivatives	Amino acids, peptides, and analogues			40.9	13.6	M-H2O-H	C7H12N2O5	0.213265	1.17837	8.99022e-05	0.000530514	-0.33798	0.791148	36272.1	45847.4	39009.8	38427.9	36977.9	34728.4	34250.9	34237.8	49173.2	48918.9	47337.7	44224.7	43502	41928.1
6.21_199.1570n	222.146	6.20898	pos	11-nitro-1-undecene	HMDB0062669	Organic 1,3-dipolar compounds	Allyl-type 1,3-dipolar organic compounds	Organic nitro compounds			39.6	0	M+H, M+Na	C11H21NO2	-0.974041	1.17811	0.00257648	0.00763638	-0.358131	0.780175	38668	49563.3	41465.9	40118.5	40958.9	36525.9	35693.7	37245.1	53968.7	56285.9	55215.4	43277.5	43222	45410.3
10.10_743.3087m/z	743.309	10.1002	pos	25-Acetyl-6,7-didehydrofevicordin F 3-glucoside	HMDB0036338	Lipids and lipid-like molecules	Fatty Acyls	Fatty acyl glycosides			37	0	M+K	C37H52O13	6.70718	1.17811	1.11841e-05	0.000108671	-1.67885	0.312331	4152.92	13296.5	5289.02	3829.09	5742.28	3042.36	3830.63	3184.13	10364.2	11598.2	16371.4	13208.2	16381.1	11856
4.94_657.1823m/z	657.182	4.93937	neg	N-(2,1,3-benzothiadiazol-4-yl)-2-(6-oxo-4-propan-2-ylpyrimidin-1-yl)acetamide	1047993	Unclassified	Unclassified	Unclassified			36.6	0	2M-H	C15H15N5O2S	0.411576	1.17671	3.01298e-07	7.89931e-06	1.99894	3.99706	11749.5	2939.54	12442.4	13030.3	10839.4	12624.1	12990.7	8570.2	2974.76	2768.94	2516.24	3685.85	3100.46	2590.99
5.98_301.2019m/z	301.202	5.97702	neg	Ipomeatetrahydrofuran	HMDB0040904	Lipids and lipid-like molecules	Prenol lipids	Sesquiterpenoids			45.4	29.6	M+FA-H	C15H28O3	-0.728281	1.17584	1.63851e-07	5.18373e-06	-1.30222	0.405503	5979.78	14746.6	5426.69	5711.44	6232.11	5795.33	6378.18	6334.95	14470.5	16302.3	16345.3	15106.9	11907.1	14347.4
15.32_183.0664m/z	183.066	15.3193	neg	1-(2-Furanyl)-1-butanone	HMDB0039802	Organic oxygen compounds	Organooxygen compounds	Carbonyl compounds			45	28.7	M+FA-H	C8H10O2	0.561713	1.17437	0.000139838	0.000740324	-0.258844	0.835757	48906	58516.9	52849.1	51816.6	49314.6	47208.2	46052.8	46194.6	61545.8	60294.3	60917.5	56354	56103.2	55886.8
5.64_733.1984m/z	733.198	5.64	neg	Sagittain B	LMPK12111903	Lipids and lipid-like molecules	Polyketides	Flavonoids			39	0	M-H2O-H	C34H40O19	-0.141689	1.17348	2.95366e-09	4.5207e-07	2.82661	7.09406	9998.72	1409.45	10480.5	10585.8	10332.3	9593.85	10876.9	8122.99	921.98	894.858	1584.34	1707.6	1630.61	1717.3
15.30_276.0998m/z	276.1	15.3007	neg	Decahydro-6-(phosphonomethyl)-3-isoquinolinecarboxylic acid	HMDB0254231	Organic acids and derivatives	Carboxylic acids and derivatives	Amino acids, peptides, and analogues			36.8	0	M-H	C11H20NO5P	-2.94146	1.17338	9.87672e-05	0.00056835	-0.25248	0.839452	49644	59138.6	53164.5	52377.3	49455.1	47742.2	46756.6	48368.3	61888.3	60203.8	62283.4	57862.2	56152	56441.7
1.08_385.0382m/z	385.038	1.08385	neg	S-Allylmercaptocysteine	HMDB0302210	Organic acids and derivatives	Carboxylic acids and derivatives	Amino acids, peptides, and analogues			37.2	0	2M-H	C6H11NO2S2	-1.97069	1.17274	1.78938e-06	2.84109e-05	-2.75773	0.147857	1547.41	10465.6	1587.63	1193.35	1128.88	1529.38	1548.18	2297.07	12279.1	9458.77	7866.31	13674.4	8962.75	10552.3
8.43_462.2096n	485.199	8.43412	pos	N-[(2-ethoxyphenyl)methyl]-1-[3-(3-methylphenyl)sulfanylpyrazin-2-yl]piperidine-4-carboxamide	1007423	Unclassified	Unclassified	Unclassified			37.4	0	M+H, M+Na	C26H30N4O2S	1.39686	1.17208	0.000158533	0.000817177	-1.64935	0.318785	4470.34	14023.1	6116.97	3432.86	5945.79	2817.66	5909.16	2599.59	11221.6	11269.1	20579.4	15680.1	13262.1	12126
8.04_266.1512m/z	266.151	8.03515	pos	Chalciporone	HMDB0033526	Organoheterocyclic compounds	Azepines	Unclassified			38.2	0.102	M+Na	C16H21NO	-1.3484	1.1715	0.000448075	0.00183518	-0.428486	0.743041	28789.1	38745	28989.1	31053.6	31111.1	27630.5	25974.6	27976	45171.6	40607.1	41316.5	35525.9	35882.5	33966.5
1.08_308.0905m/z	308.091	1.07703	pos	Glutathione	Glutathione	Organic acids and derivatives	Carboxylic acids and derivatives	Amino acids, peptides, and analogues	***	C00051	38.5	0	M+H	C10H17N3O6S	-1.78561	1.17105	6.22745e-05	0.000401511	1.37592	2.59534	15283.8	5888.93	19656.8	13539.7	17833.7	12726.5	12217.1	15728.8	6467.6	6229.64	2773.69	5300.96	8270.3	6291.41
9.12_293.2106m/z	293.211	9.1154	pos	13-epi-12-oxo Phytodienoic Acid	45401	Unclassified	Unclassified	Unclassified			55.1	80.6	M+H	C18H28O3	-1.7433	1.17032	3.45149e-05	0.000257633	-0.760571	0.590263	13203.8	22369.4	13795	12840	12165	16832.3	11557.7	12032.8	21558.5	21974.2	25143	25711	19831.5	19998.2
0.71_579.1772m/z	579.177	0.710383	neg	3-(6-imidazol-1-ylpyridin-3-yl)-5-pyridin-3-yl-1,2,4-oxadiazole	1006143	Unclassified	Unclassified	Unclassified			38.6	0	2M-H	C15H10N6O	2.20706	1.16944	0.0011105	0.00381367	0.434846	1.35177	39861	29488.1	44604.5	37009.8	36083.9	44668.7	40561.5	36237.8	25945.5	26989.5	31557.1	27500.2	36447.4	28489
6.30_341.1966m/z	341.197	6.29503	neg	10-Deoxymethynolide	LMPK04000034	Lipids and lipid-like molecules	Polyketides	Macrolides and lactone polyketides		C11993	39.2	0	M+FA-H	C17H28O4	-1.20592	1.16918	2.97239e-08	1.71195e-06	-1.26288	0.416712	6132.62	14716.7	5657.03	6124.98	5859.04	6878.99	6150.23	6125.46	13777.5	16272.8	16161	14660.7	12927.8	14500.2
11.71_717.4345m/z	717.434	11.7106	neg	[(3R,4S)-4-(dimethylamino)-1-[[3-[(3,5-dimethyl-1,2-oxazol-4-yl)methoxy]phenyl]methyl]pyrrolidin-3-yl]methanol	1096190	Unclassified	Unclassified	Unclassified			37.8	0	2M-H	C20H29N3O3	-0.0324145	1.16905	0.0169424	0.0358494	-0.60099	0.659302	24700.6	37464.9	23623.4	22810.4	25056.9	26331.9	23925.7	26455.5	50036.2	47872.5	24253.6	25627.1	37280.2	39719.6
4.36_613.2132m/z	613.213	4.35635	neg	(2,4-dimethyl-1,3-thiazol-5-yl)-[3-[4-(methoxymethyl)triazol-1-yl]azetidin-1-yl]methanone	1093776	Unclassified	Unclassified	Unclassified			37.5	0	2M-H	C13H17N5O2S	-0.112016	1.16833	5.13685e-06	6.03527e-05	1.07929	2.11299	16992.2	8041.79	15564.7	15047.1	14559.8	17617.8	18403.8	20760.2	8131.06	6898.32	8230.74	9192.05	8124.44	7674.12
10.64_478.2932m/z	478.293	10.6415	neg	PE(18:1(11Z)/0:0)	LMGP02050064	Lipids and lipid-like molecules	Glycerophospholipids	Glycerophosphoethanolamines			43.7	25.1	M-H	C23H46NO7P	-1.54283	1.1665	0.00186835	0.00584557	-0.565134	0.675892	22067.9	32650	18495.7	16749.8	16949.7	25276.5	28047.7	26887.7	38648.1	33369	29482.9	33177.1	30749.8	30473
0.67_293.1452m/z	293.145	0.670267	pos	N2-gamma-Glutamylglutamine	HMDB0011738	Organic acids and derivatives	Carboxylic acids and derivatives	Amino acids, peptides, and analogues		C05283	38.6	0	M+NH4	C10H17N3O6	-1.39496	1.16597	2.58961e-05	0.000208605	2.76053	6.77647	10676	1575.46	6442.21	12604.1	11107.2	8320.05	10943	14639.8	754.121	1620.21	1838.99	1354.42	3026.33	858.669
4.03_493.1535m/z	493.154	4.03207	neg	N-(1,3-benzodioxol-5-ylmethyl)-2-[3-[5-(4-fluorophenyl)-1,3,4-oxadiazol-2-yl]-2,5-dimethylpyrrol-1-yl]acetamide	996134	Unclassified	Unclassified	Unclassified			38.3	0	M+FA-H	C24H21FN4O4	1.41449	1.16577	4.85939e-05	0.000333965	-0.40258	0.756504	28837.8	38119.8	28840.8	30325.9	28138.2	25631.9	30010.5	30079.6	37703.2	40028.3	37487.9	35357.6	42723.1	35419
3.58_440.0564n	441.064	3.57565	pos	N-[2-(1H-indol-3-yl)ethyl]-2-[2-(2-oxo-2-thiophen-2-ylethyl)sulfanyl-1,3-thiazol-4-yl]acetamide	1049733	Unclassified	Unclassified	Unclassified			36.4	1.91	M+H, M+Na	C21H18N3O2S3	0.743348	1.16406	9.17718e-05	0.000537069	0.452016	1.36795	34849.7	25475.8	36840.6	31516.9	36292.8	32759.5	33626.6	38061.5	27812.5	20983.5	26137.4	24850.7	28093.3	24977.7
0.70_335.0635m/z	335.064	0.704583	pos	1-iodo-2-methylundecane	HMDB0062727	Organohalogen compounds	Organoiodides	Unclassified			39.4	0	M+K	C12H25I	0.83375	1.16359	0.0141055	0.0308335	-0.171393	0.887985	95604	107664	108089	91208.5	87805.9	99235.5	87869.3	99415.8	114294	104851	111649	100483	102234	112473
14.86_662.4747n	680.509	14.856	pos	DG(20:5(7Z,9Z,11E,13E,17Z)-3OH(5,6,15)/0:0/i-16:0)	HMDB0299283	Unclassified	Unclassified	Unclassified			37.1	0	M+NH4, M+Na	C39H66O8	-1.54962	1.16354	8.44349e-07	1.65599e-05	1.41967	2.67524	13938.4	5210.14	14842	12628.4	11525.4	16215.8	13163.7	15255.2	4840.77	4757.85	5021.29	4218.03	5628.06	6794.83
10.56_520.2645m/z	520.265	10.5619	neg	Apramycin	HMDB0248529	Organic oxygen compounds	Organooxygen compounds	Carbohydrates and carbohydrate conjugates			38.8	2.68	M-H2O-H	C21H41N5O11	3.92375	1.16332	0.0289619	0.0557924	0.642321	1.56084	36721.6	23526.8	29968.1	31795.6	21877.2	44453.9	41935.9	50298.7	34914.4	24329.2	15102.5	27157.4	19083.1	20574.4
6.68_212.1411n	195.138	6.68277	pos	Cucurbic acid	HMDB0029388	Lipids and lipid-like molecules	Fatty Acyls	Lineolic acids and derivatives			53.4	69.8	M+H-H2O, M+H	C12H20O3	-0.81899	1.16173	0.000308066	0.00135977	0.327606	1.25493	47852.3	38131.5	47914.3	46713.1	47351.3	52701.1	45996.9	46436.9	36637.9	43401.6	39133	39207.1	32207.4	38201.7
13.07_647.2715m/z	647.272	13.0719	neg	3-(4-fluorophenyl)-5-(6-piperidin-1-ylpyridin-3-yl)-1,2,4-oxadiazole	993007	Unclassified	Unclassified	Unclassified			38.3	0	2M-H	C18H17FN4O	2.32251	1.15949	1.29868e-06	2.24225e-05	1.37907	2.60101	14100.1	5421.02	13233.3	12897.8	16162.6	14906.7	14761.5	12638.9	3229.48	4256.5	5021.06	6034.87	6592.91	7391.31
1.08_417.0284m/z	417.028	1.08385	neg	4-[1,1-Dioxo-3-(2,3,4-trihydroxyphenyl)-2,1lambda6-benzoxathiol-3-yl]benzene-1,2,3-triol	HMDB0257894	Organoheterocyclic compounds	Benzofurans	Benzofuranones			37.4	0	M-H	C19H14O9S	-0.359869	1.15941	0.00315706	0.00899467	1.56466	2.95808	16292.2	5507.69	15529.1	12901.5	12089.3	15965.2	11865.7	29402.1	6022.99	3884.89	3533.78	7433.31	6984.9	5186.28
14.38_439.1246m/z	439.125	14.3768	neg	Aloeresin B	HMDB0248175	Organic oxygen compounds	Organooxygen compounds	Carbohydrates and carbohydrate conjugates			38.6	0	M+FA-H	C19H22O9	-0.0147111	1.15917	0.0371376	0.0684976	-0.581831	0.668115	27315.2	40884	27833	21180.5	28380.1	28364.2	28800.6	29332.8	25404.5	62945.4	42496	33916.2	32145.5	48396.3
10.00_509.0236m/z	509.024	10.0045	neg	Sparfosic acid	HMDB0258406	Organic acids and derivatives	Carboxylic acids and derivatives	Amino acids, peptides, and analogues			38.2	0	2M-H	C6H10NO8P	3.99848	1.15783	0.00101538	0.00354513	-0.124049	0.917609	113145	123304	109510	116959	114923	113585	113240	110654	131470	125937	120643	122344	118467	120965
10.91_530.3083n	553.298	10.9097	pos	Kukoamine B	HMDB0060525	Benzenoids	Phenols	Benzenediols		C17616	37.8	0	M+NH4, M+Na, M+H-H2O	C28H42N4O6	-3.93227	1.15508	7.46616e-06	7.98254e-05	1.32674	2.50835	14577.7	5811.67	15068.4	16536.4	14516.7	11560.2	15470.6	14314	3728.71	3445.65	5508.75	8152.98	7099.88	6934.06
4.62_453.1010m/z	453.101	4.62173	neg	4-chloro-N-[3-oxo-3-(4-pyridin-2-ylpiperazin-1-yl)propyl]benzenesulfonamide	1003945	Unclassified	Unclassified	Unclassified			36.7	0	M+FA-H	C18H21ClN4O3S	1.22437	1.1542	1.00979e-05	0.000100265	1.4905	2.80986	13615	4845.44	11423.3	16944.4	11815.6	11106.7	13982	16418.1	5177.38	4030.42	5540.38	4731.29	4547.05	5046.09
11.15_552.3666m/z	552.367	11.1468	neg	PC(O-18:1(9Z)/0:0)	LMGP01060039	Lipids and lipid-like molecules	Glycerophospholipids	Glycerophosphocholines			38.8	0	M+FA-H	C26H54NO6P	-0.902379	1.15266	5.61954e-05	0.000371914	-1.69721	0.308383	4016.92	13025.8	3429.79	4496.69	3195.99	4945.67	4808.28	3225.11	9184.34	15635.6	16063.1	15801.5	9619.17	11850.9
4.00_277.1658m/z	277.166	4.00375	pos	4-Hydroxycinnamoylagmatine	HMDB0033460	Phenylpropanoids and polyketides	Cinnamic acids and derivatives	Hydroxycinnamic acids and derivatives		C04498	45.1	29.1	M+H	C14H20N4O2	-0.314434	1.1522	2.33422e-05	0.000192879	-1.40427	0.377808	5411.68	14323.9	6604.06	5101.66	8316.76	3216.63	4624.87	4606.11	15750.7	10634.1	14355	13692.5	17679.6	13831.3
3.87_300.0843n	299.077	3.8734	neg	4-Hydroxybenzoyl glucose	HMDB0303022	Organic oxygen compounds	Organooxygen compounds	Carbohydrates and carbohydrate conjugates			51.5	59.5	M-H, 2M-H	C13H16O8	-0.749423	1.15105	0.0479774	0.0846054	0.418902	1.33691	55028.2	41160.7	45806.5	58236.1	56452.6	44049.7	58167.6	67456.5	57400.9	26034.4	52186.9	29310.4	40638.6	41393.1
9.06_318.2190n	341.208	9.06045	pos	Hispanolone	85117	Unclassified	Unclassified	Unclassified			55.8	85	M+H, M+Na	C20H30O3	-1.4994	1.1507	0.0124646	0.0278744	-0.90442	0.534247	13269.4	24837.6	21408.5	9264.02	13051.6	16309	11287.1	8296.14	14495.5	20391.1	25190.2	38417.7	24132.9	26398
3.89_581.1099m/z	581.11	3.88997	neg	5'-Methoxybilobetin	HMDB0038101	Phenylpropanoids and polyketides	Flavonoids	Biflavonoids and polyflavonoids			37.2	0	M-H	C32H22O11	1.645	1.14928	4.56102e-07	1.06886e-05	1.39008	2.62094	13669.2	5215.4	11126	13742.5	12993.7	15975.5	12837	15340.8	5571.68	4586.74	5106.53	5444.5	5150.54	5432.41
5.10_726.1763n	725.169	5.09722	neg	Amaranthin	HMDB0029406	Alkaloids and derivatives	Betalains	Betacyanins and derivatives		C08537	38.4	0	M-H, M+FA-H	C30H34N2O19	0.98765	1.14918	6.39414e-08	2.75576e-06	2.22138	4.6634	10605.3	2274.15	9427.56	10814.6	12792.5	10349.8	10798.4	9448.86	1388.72	2832.48	1385.12	2820.28	3074.64	2143.68
6.68_385.1759m/z	385.176	6.67915	neg	N-methyl-1-(6-oxo-1H-pyridazin-4-yl)-N-(2-pyridin-2-ylethyl)piperidine-4-carboxamide	1032120	Unclassified	Unclassified	Unclassified			38.9	0	M+FA-H	C18H22N5O2	1.02816	1.14872	0.00225605	0.00685652	0.369898	1.29226	45970.4	35573.6	49302.2	41275.9	39608.3	50507	50506.1	44622.9	32074.9	37750.6	41523.6	35759.6	30397.9	35935.1
3.69_419.0543m/z	419.054	3.69215	neg	Iguratimod	HMDB0253390	Organoheterocyclic compounds	Benzopyrans	1-benzopyrans			37.7	0	M+FA-H	C17H14N2O6S	-3.17788	1.14867	0.000204711	0.000991136	-0.408205	0.75356	28236.3	37470.5	28251.7	25656.8	26088.4	30631.3	27009.2	31780.6	33808.6	41718.8	36566.8	39778.2	34386.6	38564.2
6.87_489.1398m/z	489.14	6.86752	neg	7-Hydroxy-5,4'-dimethoxyflavone 8-C-rhamnoside	LMPK12110957	Lipids and lipid-like molecules	Polyketides	Flavonoids			46.3	35.2	M+FA-H	C23H24O9	-1.02456	1.14786	2.07283e-08	1.35967e-06	1.17804	2.2627	14822.4	6550.74	14022.7	14207.7	14975.4	15766.1	16459.8	13502.5	6397.9	6156.8	6226.83	7617	6894.47	6011.44
2.91_353.0839m/z	353.084	2.91022	pos	Hydroxytyrosol 4'-glucuronide	HMDB0240531	Organic oxygen compounds	Organooxygen compounds	Carbohydrates and carbohydrate conjugates			39.6	1.75	M+Na	C14H18O9	-1.31318	1.14667	0.00482396	0.0127773	0.349719	1.27431	49609.2	38930.2	48051.3	50358	47374.1	42684.2	48792.3	60395.1	43948.8	34314.5	35409.8	35613.9	42028	42265.9
1.08_307.0830m/z	307.083	1.07703	pos	2-(2-Hydroxyethoxy)-6-(2H-tetrazol-5-yl)xanthen-9-one	HMDB0249493	Organoheterocyclic compounds	Benzopyrans	1-benzopyrans			39.8	4.43	M+H-H2O	C16H12N4O4	1.31792	1.14563	0.0274349	0.0533348	-0.336342	0.792047	48453.3	61174.7	50821.1	39349.8	49312.4	41609.7	51323.7	58302.8	58013.9	49571.2	61165.6	66952.3	77287.9	54057.3
4.86_675.1538m/z	675.154	4.8577	neg	4-(4-Hydroxyphenyl)-2-butanone O-[2,6-digalloylglucoside]	HMDB0039314	Phenylpropanoids and polyketides	Flavonoids	Flavonoid glycosides			38.6	0	M+FA-H	C30H30O15	-4.50735	1.14479	0.0011949	0.00405435	0.322524	1.25052	48715.7	38956.5	48787.8	52038.3	49315.3	46820.5	53841.2	41491	37432.7	41337.2	34555.9	36702.9	41527.8	42182.1
11.30_713.2433m/z	713.243	11.3002	neg	3-methyl-N-[2-(4-methylpiperazin-1-yl)-1,3-benzothiazol-6-yl]-1,2-oxazole-5-carboxamide	1044005	Unclassified	Unclassified	Unclassified			37.6	0	2M-H	C17H19N5O2S	-1.86184	1.14442	5.32209e-07	1.18463e-05	1.14062	2.20476	15359.4	6966.49	15138.8	13844.5	15269.4	15215.7	17303.2	15385.1	4587.52	5970.88	7105.28	8100.32	8444.3	7590.65
11.62_568.3614m/z	568.361	11.6173	neg	2-Lysophosphatidylcholine	HMDB0258493	Lipids and lipid-like molecules	Glycerophospholipids	Glycerophosphocholines			49.9	52.8	M+FA-H	C26H54NO7P	-1.18158	1.14335	4.31164e-05	0.00030572	0.457451	1.37311	32543.6	23700.6	29675.6	34614.1	29798.3	33823.7	33566.5	33783.1	25908	25185.4	23605.2	25539.8	21186.4	20778.5
10.31_631.2423m/z	631.242	10.3106	neg	Darexaban glucuronide	HMDB0249922	Organic oxygen compounds	Organooxygen compounds	Carbohydrates and carbohydrate conjugates			39	0	M-H2O-H	C33H38N4O10	2.04046	1.14322	0.00126486	0.00424509	0.582844	1.4978	29638	19787.7	23051.6	33743.8	34043.8	31018.9	29038	26931.9	15920.6	18968.1	19275.2	17481	25707.6	21373.7
6.66_486.1809n	531.179	6.66037	neg	2-[[5-[3-(Dimethylamino)propyl]-2-methylpyridin-3-yl]amino]-9-(trifluoromethyl)-5,7-dihydropyrimido[5,4-d][1]benzazepine-6-thione	HMDB0254804	Organoheterocyclic compounds	Benzazepines	Unclassified			38.5	3.09	M-H, M+FA-H	C24H25F3N6S	-0.832997	1.14229	0.0399481	0.072648	0.15639	1.1145	132799	119156	143494	122024	120981	138654	140568	131071	115741	123805	132718	118639	101641	122390
10.22_1107.5675m/z	1107.57	10.2169	neg	Enkephalinamide-leu	HMDB0243765	Organic acids and derivatives	Carboxylic acids and derivatives	Amino acids, peptides, and analogues			36	0	2M-H	C28H38N6O6	3.78633	1.13887	6.67202e-07	1.38233e-05	3.60629	12.1788	9030.77	741.518	6499.98	8859.35	10442.4	8983.01	11246.1	8153.73	0.0941314	0.0941314	526.435	1874.07	585.087	1463.33
5.34_185.1146m/z	185.115	5.33663	pos	(3R,7R)-1,3,7-Octanetriol	HMDB0033625	Lipids and lipid-like molecules	Fatty Acyls	Fatty alcohols			41.8	14.2	M+Na	C8H18O3	-1.39921	1.13724	2.00798e-05	0.000170724	-0.364476	0.776751	30062.9	38703.5	29455.8	30014.5	28237.2	33866.8	29414.7	29388.6	41831.7	39288.1	39649	36598.1	38377.6	36476.2
4.36_351.1294m/z	351.129	4.35635	neg	3-Isopropylmalic acid	HMDB0012156	Lipids and lipid-like molecules	Fatty Acyls	Fatty acids and conjugates		C04411	39.9	9.17	2M-H	C7H12O5	-0.809659	1.1365	0.00280596	0.0081894	0.795895	1.73615	24259	13972.8	21730.6	21379.5	19906	24399.6	22300.3	35838.2	15130.7	10206.7	15772.3	17361.9	12832.5	12532.9
4.20_735.2100m/z	735.21	4.20283	pos	Liquiritigenin 7-glucoside-4'-apiosyl-(1->2)-glucoside	LMPK12140027	Lipids and lipid-like molecules	Polyketides	Flavonoids			39.4	0	M+Na	C32H40O18	-0.908953	1.13608	0.0369043	0.0681635	-0.734378	0.601077	19691.3	32760.1	20056.6	14501.4	28437.1	15239.2	20384.5	19529.2	26816	12498.1	40271.8	31830.4	48279.4	36864.6
3.73_152.9949m/z	152.995	3.73098	pos	Glutaric anhydride	HMDB0252815	Organoheterocyclic compounds	Lactones	Delta valerolactones			37.3	0.843	M+K	C5H6O3	0.753442	1.13324	1.18896e-05	0.000113538	-0.27372	0.827184	40769.1	49286.6	42133.4	41884.7	42571.9	39784.1	38285	39955.3	51905.7	50737.7	49967.7	46514.4	47644.9	48949.1
0.68_675.1744m/z	675.174	0.675783	neg	N-(2-methyl-1,3-dioxoisoindol-4-yl)-2,3-dihydro-1,4-benzodioxine-3-carboxamide	1043565	Unclassified	Unclassified	Unclassified			39.2	0	2M-H	C18H14N2O5	1.63191	1.13322	0.00416056	0.0112949	0.650275	1.56947	28549.1	18190.3	28877.8	35087.5	32594.7	26466.2	26979.6	21288.8	15622.3	12552.9	18326.1	14785.6	24811.2	23043.8
5.54_729.2035m/z	729.204	5.54167	neg	Amoxicillin	1013	Organoheterocyclic compounds	Lactams	Beta lactams		C06827	36.9	0	2M-H	C16H19N3O5S	2.35438	1.13314	7.21243e-09	7.33724e-07	2.03004	4.08415	10646.4	2606.75	10872.6	10735	10826.8	11573	11036.1	8834.76	2272.93	2067.81	2119.38	3404.61	3334.25	2441.54
3.78_260.1369n	261.144	3.77895	pos	gamma-Glutamylleucine	gamma-Glutamylleucine	Organic acids and derivatives	Carboxylic acids and derivatives	Amino acids, peptides, and analogues	***		54.2	76.1	M+H, M+Na	C11H20N2O5	-1.1142	1.13247	7.85866e-08	3.11214e-06	1.73602	3.33114	11594.8	3480.72	11621.6	10032.7	9715.2	12478.9	12598.6	13121.7	3618.67	3477.22	3036.25	3475.16	3771.6	3505.42
14.87_202.0724m/z	202.072	14.871	neg	beta-N-Acetylglucosamine	HMDB0000803	Organic oxygen compounds	Organooxygen compounds	Carbohydrates and carbohydrate conjugates		C03878	37.9	0	M-H2O-H	C8H15NO6	1.32622	1.12944	1.58507e-05	0.000141656	-0.332686	0.794057	32721.2	41207.7	34629.5	33357.7	33153.4	32323.5	31165.4	31697.7	44726	42131.2	42247.2	40783.1	39387.2	37971.3
4.10_390.0923n	435.091	4.09567	neg	3-cyclopropyl-7-(4-thiophen-2-ylsulfonylpiperazin-1-yl)-[1,2,4]triazolo[4,3-b]pyridazine	1091714	Unclassified	Unclassified	Unclassified			37.4	0	M-H, M+FA-H	C16H18N6O2S2	-2.42325	1.12943	0.00412893	0.011227	0.37225	1.29437	45263.8	34969.8	38169	42598.7	43358	47474.9	50950.3	49031.9	29729	31379.8	31310.9	36817.4	42068	38513.6
0.84_369.0114m/z	369.011	0.8442	pos	(2,5-difluorophenyl)methyl 2,5-dimethyl-1,1-dioxo-1,2,6-thiadiazine-4-carboxylate	1091855	Unclassified	Unclassified	Unclassified			37.5	0	M+K	C13H12F2N2O4S	-1.114	1.12932	2.43599e-07	6.72052e-06	-0.492097	0.710991	20013.2	28148.4	19950.9	19480.1	18407.2	20003.7	21172.3	21065.1	30187.5	28170.6	28762.8	26904.2	28080.3	26784.7
8.26_307.1913m/z	307.191	8.26478	neg	ent-16-epi-16-E1c-PhytoP	LMFA02030056	Lipids and lipid-like molecules	Fatty Acyls	Octadecanoids			48.8	47.9	M-H2O-H	C18H30O5	-0.427812	1.12724	2.29626e-05	0.000190671	-0.629378	0.646455	15480.4	23946.7	13752.8	15472.8	15306.2	17374	15211.3	15765.5	19285.1	26148.3	24337.2	26300.7	23553	24055.7
1.21_252.1088m/z	252.109	1.20795	pos	5'-Deoxyadenosine	63895	Nucleosides, nucleotides, and analogues	5'-deoxyribonucleosides	Unclassified		C05198	53.2	79.7	M+H	C10H13N5O3	-1.29654	1.12503	2.36654e-05	0.000194763	-0.781023	0.581954	11789.2	20258	11097.9	10925.7	11899.6	13018.9	13190.5	10602.9	18404.4	24543	21876.9	19431.7	17405.8	19886.5
0.77_336.2100m/z	336.21	0.772567	pos	N-[2-(diethylamino)ethyl]-2-(2-ethyl-2,3-dihydro-1,4-benzothiazin-4-yl)acetamide	1083388	Unclassified	Unclassified	Unclassified			36.9	0	M+H	C18H29N3OS	-1.13236	1.12295	1.10987e-05	0.000107944	-1.99027	0.251691	2799.18	11121.5	3872.66	2355.77	2042.62	3507.27	2209.46	2807.29	9983.93	12200.9	13922.7	6956.9	11284.4	12380.2
5.21_429.1151m/z	429.115	5.2137	pos	Arthromerin A	LMPK12020025	Lipids and lipid-like molecules	Polyketides	Flavonoids			41.8	15.4	M+Na	C20H22O9	-1.1689	1.12051	0.000201991	0.000981588	0.583987	1.49899	26735.4	17835.7	30310.6	23547.9	24516.3	30523.7	27454.5	24059.5	19492.8	16189	17795.3	20924.3	14908.4	17704.3
6.68_620.4276n	621.435	6.68277	pos	3-O-(beta-D-Glucopyranosyl)-soyasapogenol B	HMDB0302018	Lipids and lipid-like molecules	Prenol lipids	Terpene glycosides			38.3	0	M+H-H2O, M+H	C36H60O8	-1.89837	1.12021	1.68882e-06	2.72876e-05	1.04867	2.06862	15774.9	7625.82	14877.5	15599.7	14756.4	18870.5	15704.6	14840.8	5987.48	8186.68	8054.05	9244.85	6252	8029.84
4.63_209.0447m/z	209.045	4.63405	neg	5-Hydroxyferulic acid	HMDB0035484	Phenylpropanoids and polyketides	Cinnamic acids and derivatives	Hydroxycinnamic acids and derivatives		C05619	48	46.7	M-H	C10H10O5	-3.99214	1.11852	0.00497837	0.0131047	-0.19107	0.875956	73002.4	83340.2	69098.5	82716.9	74681.9	71235.2	68663.4	71618.4	83530.7	90039.3	84586.7	79976	76256.9	85651.8
2.53_338.0611n	339.068	2.52538	pos	AICAR	HMDB0001517	Nucleosides, nucleotides, and analogues	Imidazole ribonucleosides and ribonucleotides	1-ribosyl-imidazolecarboxamides		C04677	38.9	3.36	M+H, M+Na	C9H15N4O8P	-4.84702	1.11834	2.90368e-05	0.000226703	0.615246	1.53182	24180.9	15785.7	22812	25191.4	21895.9	21915.5	25161.3	28109.2	16565.7	13109.1	17090	15387.9	16969.8	15591.9
15.32_185.0820m/z	185.082	15.3193	neg	Alepramic acid	LMFA01140031	Lipids and lipid-like molecules	Fatty Acyls	Fatty Acids and Conjugates			45.3	32.2	M+FA-H	C8H12O2	0.558408	1.11735	6.85644e-05	0.000432587	-0.262068	0.833891	42962.1	51520	46107.8	45891.2	43060	41395.3	40495.7	40822.5	53978.5	52785.5	53029.3	48872.2	50392.4	50062.1
10.75_262.2292n	263.236	10.7468	pos	Farnesyl acetone	265036	Unclassified	Unclassified	Unclassified			53.3	71.6	M+H-H2O, M+H	C18H30O	-1.86654	1.11694	1.05964e-05	0.000103989	0.524514	1.43845	27034	18793.8	29292.2	27055.7	29099.1	24352.4	27793	24611.5	17341	18631.4	17699.4	18993.9	20928.4	19168.8
0.77_356.1547m/z	356.155	0.772567	pos	2-[2-amino-4-(methoxymethyl)-6-oxopyrimidin-1-yl]-N-[(2,4-difluorophenyl)methyl]acetamide	996499	Unclassified	Unclassified	Unclassified			37.7	0	M+NH4	C15H16F2N4O3	5.52309	1.11582	2.50169e-06	3.64191e-05	1.02989	2.04187	15882.3	7778.33	14616.4	16051.6	13774.3	16994.4	14992.4	18864.9	6746.32	7938.9	8269.57	6406.16	8730.09	8578.93
11.40_787.6660m/z	787.666	11.4038	pos	SM(d16:1/24:0)	LMSP03010073	Lipids and lipid-like molecules	Sphingolipids	Phosphosphingolipids			36.6	0	M+H	C45H91N2O6P	-3.53724	1.11561	0.00498956	0.013126	-0.148615	0.902116	94523.3	104780	100774	98282.1	95470.7	98279.4	90644.4	83689.8	109305	102107	102606	102048	105676	106934
4.79_576.0966m/z	576.097	4.79497	neg	I-SAP	45634	Unclassified	Unclassified	Unclassified			36.9	0	M+FA-H	C22H30INO4S	8.14208	1.11511	7.59416e-08	3.04571e-06	1.4344	2.70269	12440.9	4603.16	11776.8	12741.1	13336.9	11931.8	13785	11074.2	3854.51	3524.07	3912.85	5412.94	5304.09	5610.53
9.70_391.1794m/z	391.179	9.69502	neg	4-[(3,5-dimethyl-1,2-oxazol-4-yl)methyl]-N-[(3-fluorophenyl)methyl]piperazine-1-carboxamide	1089721	Unclassified	Unclassified	Unclassified			38.8	0	M+FA-H	C18H23FN4O2	2.02842	1.11499	1.78876e-06	2.84109e-05	0.890623	1.85398	17417	9394.39	19017.8	18435.1	16309.2	16690.9	18645.7	15403.2	10253.8	8007.96	10052.4	9343.93	7651.92	11056.3
3.62_146.0600m/z	146.06	3.6186	pos	4-formyl Indole	96392	Unclassified	Unclassified	Unclassified			54.5	74.1	M+H	C9H7NO	-0.0929274	1.11485	1.24726e-08	9.91146e-07	0.940026	1.91856	16271	8480.84	15837.7	16501	15687.7	16485.3	16299	16815.4	9677.87	7148.24	8019.41	9827.33	8324.21	7887.95
4.13_483.1716m/z	483.172	4.12977	neg	Ac-DEVD-CHO	HMDB0247774	Organic acids and derivatives	Peptidomimetics	Hybrid peptides			38.5	0	M-H2O-H	C20H30N4O11	-3.22632	1.11442	4.9139e-05	0.000336758	0.596404	1.51194	25057.1	16572.8	27847.6	25378.6	22885.1	24382	22151.7	27697.8	15748	14854	15614.1	16020.7	20265.8	16934
11.29_531.3168m/z	531.317	11.2858	neg	glas#26	LMFA13040098	Lipids and lipid-like molecules	Fatty Acyls	Fatty acyl glycosides			39.7	1.76	M-H2O-H	C27H50O11	-1.18252	1.11351	0.0239633	0.0476099	0.237052	1.17858	78451.6	66564.4	92110	75660.2	70118.4	74707.3	88705	69408.5	57100.9	65591.2	68242.2	66815.3	69154.6	72482.2
4.35_339.1071m/z	339.107	4.3472	pos	7-(alpha-D-Glucopyranosyloxy)-4-methyl-2H-1-benzopyran-2-one	HMDB0244795	Phenylpropanoids and polyketides	Coumarins and derivatives	Coumarin glycosides			44.8	28.5	M+H	C16H18O8	-1.08116	1.11155	2.15954e-05	0.000181188	-0.540182	0.687684	18364.9	26705.5	17786.1	17541.5	17593.3	16303.6	21610.1	19355.1	27275.1	25384	25180.8	25443.3	26490	30459.7
10.00_540.2339m/z	540.234	10.0045	neg	Silodosin	HMDB0258291	Organoheterocyclic compounds	Indoles and derivatives	Indolecarboxylic acids and derivatives			38.2	0	M+FA-H	C25H32F3N3O4	2.44841	1.11073	3.8725e-07	9.51654e-06	0.823051	1.76914	18071.9	10215	17140.9	16139.7	19917.9	18061.5	19677.4	17494	10302.3	10092.5	9365.88	9435.74	11075.3	11018.5
0.76_123.0322n	124.039	0.755333	pos	Isonicotinic acid	849	Organoheterocyclic compounds	Pyridines and derivatives	Pyridinecarboxylic acids and derivatives		C07446	46.6	36.4	M+H, M+NH4	C6H5NO2	1.25165	1.11068	5.41991e-07	1.19738e-05	-0.543155	0.686268	17241.2	25123.1	17717.3	15857.1	16820.7	18274.9	17244.4	17532.7	26845.1	22917.5	26384.7	25821.1	23999.4	24770.5
5.25_273.1706m/z	273.171	5.25455	neg	10-keto tridecanoic acid	LMFA01060042	Lipids and lipid-like molecules	Fatty Acyls	Fatty Acids and Conjugates			41.8	11.4	M+FA-H	C13H24O3	-0.689052	1.10849	3.85233e-07	9.48511e-06	-0.684565	0.622193	12927.6	20777.4	12818.2	13191.9	12957	13679.3	12560.3	12358.7	20304.1	23885	19879.8	19460	20569	20566.7
10.44_1073.6248m/z	1073.62	10.4353	neg	Caspofungin (Acetate)	986552	Unclassified	Unclassified	Unclassified			38	0	M-H2O-H	C52H88N10O15	-0.347719	1.10837	1.91252e-05	0.000164266	2.5619	5.90484	9844.06	1667.12	12952	10861.3	8667.61	6993.72	12401	7188.74	1068.08	1567.17	1434.66	2336.47	2212.56	1383.76
4.42_416.1678n	461.166	4.4186	neg	Phenylethyl primeveroside	HMDB0041274	Organic oxygen compounds	Organooxygen compounds	Carbohydrates and carbohydrate conjugates			39	0	M-H, M+FA-H	C19H28O10	-1.02113	1.10803	1.69023e-05	0.000149403	1.00698	2.0097	16230.7	8076.22	17103.3	16250.9	13232.2	13287.5	18592.1	18918.4	8730.92	8656.03	7774.43	8090.64	8423.29	6782.01
12.20_301.2170m/z	301.217	12.2019	neg	Sandaracopimaric acid	984932	Unclassified	Unclassified	Unclassified			39.2	0.724	M-H	C20H30O2	-1.02256	1.10652	5.71531e-05	0.000376055	-1.18049	0.441202	6554.39	14855.7	5942.98	5034.74	8357.62	8947.11	6267.2	4776.72	14352.4	11941.9	17391.8	18443.6	13230.8	13774
10.87_463.2829m/z	463.283	10.875	neg	N-cyclopropyl-4,5,6,7,8,9-hexahydro-1H-cycloocta[c]pyrazole-3-carboxamide	1087222	Unclassified	Unclassified	Unclassified			39	0	2M-H	C13H18N3O	0.376927	1.10438	0.0208063	0.0423955	0.559358	1.47361	35331.3	23976	26220.6	30288.1	46019.7	39489.4	35639.2	34330.8	31576.3	33735.2	17634.6	17799.4	17629.8	25480.5
5.10_455.1016m/z	455.102	5.09722	neg	Ethametsulfuron-methyl	296955	Organic nitrogen compounds	Organonitrogen compounds	Sulfonylureas			36.1	0	M+FA-H	C15H18N6O6S	6.22704	1.10373	4.25267e-07	1.01594e-05	0.984826	1.97907	15747.1	7956.82	15850.6	14924.2	14876.8	14300.7	15773.6	18757.1	8173.65	7670.93	7951.41	7948.81	8693.38	7302.75
6.48_325.2018m/z	325.202	6.47845	neg	16-epi-16-D1t-PhytoP	LMFA02030036	Lipids and lipid-like molecules	Fatty Acyls	Octadecanoids			43.2	20	M-H	C18H30O5	-0.754678	1.10347	2.34578e-07	6.55468e-06	0.506026	1.42013	26271.4	18499.2	26016.8	27324.6	27188.3	26891.8	24753.5	25453.2	17659.9	20326.6	18662.3	19303.2	17448.2	17595.1
0.78_465.0877m/z	465.088	0.778717	neg	N-(2,4-difluorophenyl)-5-(4-methyl-1,3-thiazol-2-yl)-1-(2-oxo-2-pyrrolidin-1-ylethyl)pyrrole-3-sulfonamide	1026786	Unclassified	Unclassified	Unclassified			36.1	0	M-H	C20H20F2N4O3S2	1.06312	1.10334	2.52523e-05	0.000204583	-0.758717	0.591022	11824.4	20006.7	12466.7	10590.7	11623.9	10532.5	13781.3	11951.5	22144.8	16417	20967.5	21990.7	21064.3	17456.2
6.66_504.3444n	505.352	6.66435	pos	(1S,2R,4As,6aS,6bR,8R,9R,10R,11R,12aR,12bR,14bS)-8,10,11-trihydroxy-9-(hydroxymethyl)-1,2,6a,6b,9,12a-hexamethyl-1,2,3,4,4a,5,6,6a,6b,7,8,8a,9,10,11,12,12a,12b,13,14b-icosahydropicene-4a-carboxylic acid	HMDB0242432	Lipids and lipid-like molecules	Prenol lipids	Triterpenoids			38.7	0	M+H-H2O, M+H	C30H48O6	-1.39039	1.10284	6.19282e-06	6.95373e-05	1.00039	2.00054	16043.1	8019.37	15351.2	15792.7	15315.4	19584.5	14576.4	15638.3	7441.31	9455.19	7016.23	10108.1	6541.72	7553.63
9.06_227.1281m/z	227.128	9.06237	neg	Traumatic acid	Traumatic acid	Lipids and lipid-like molecules	Fatty Acyls	Fatty acids and conjugates	***	C16308	54.9	80.6	M-H	C12H20O4	-3.25111	1.10254	0.0481167	0.084807	-0.214784	0.861675	81717.1	94835.2	82334.8	87729.7	83163.4	81198.3	84810.3	71066.1	105391	116169	85770.4	90655	88437.7	82587.5
5.22_413.0413m/z	413.041	5.22465	neg	Bis-(4-methylumbelliferyl)phosphate	HMDB0246897	Phenylpropanoids and polyketides	Coumarins and derivatives	Unclassified			37.1	0	M-H	C20H15O8P	-4.45038	1.10245	1.26909e-09	3.08007e-07	-0.808985	0.570783	10058.8	17622.9	10258.7	9567.69	10258.3	10685.4	9974.91	9608.13	16825.1	17794.3	18260.3	16622.7	17687.7	18547
1.36_176.0657m/z	176.066	1.3615	pos	Dihydroorotic acid	320	Organic acids and derivatives	Carboxylic acids and derivatives	Amino acids, peptides, and analogues		C00337	38.4	0	M+NH4	C5H6N2O4	-5.58052	1.10099	2.51313e-10	1.24902e-07	1.44112	2.71531	11944.3	4398.87	11732.2	11807.7	11689.4	12730.3	11072.9	12633.4	4658.82	4947.34	4562.47	4220.21	3867.49	4136.89
7.81_465.2251m/z	465.225	7.80665	neg	Hexoprenaline	HMDB0253162	Benzenoids	Phenols	Benzenediols			38.1	0	M+FA-H	C22H32N2O6	2.1583	1.10063	6.7454e-06	7.42213e-05	-1.87318	0.272971	2975.68	10901.1	2935.68	3143.89	2896.22	2840.25	3515.05	2522.96	7367.16	10614.8	14375.1	10337	11236.7	11475.8
11.05_503.2397m/z	503.24	11.049	neg	PG(18:4(6Z,9Z,12Z,15Z)/0:0)	LMGP04050021	Lipids and lipid-like molecules	Glycerophospholipids	Glycerophosphoglycerols			41.7	19.4	M-H	C24H41O9P	-3.62612	1.09853	0.00814405	0.0196533	0.181705	1.13422	87090.7	76784.4	87169.5	82292	83486.6	87666.4	88440.9	93489	73178.3	71753.4	69641.2	77890.1	87034.5	81209
15.41_228.0995m/z	228.1	15.4075	neg	Glutaminylthreonine	HMDB0028807	Organic acids and derivatives	Carboxylic acids and derivatives	Amino acids, peptides, and analogues			37.2	0	M-H2O-H	C9H17N3O5	2.13118	1.09807	2.75227e-05	0.000218036	-0.334105	0.793276	31058.9	39152.7	33349.7	32227	32474.2	29908.6	29439	28954.8	41453.3	40071.2	40605.1	39347.2	37078.1	36361.3
9.64_451.0380m/z	451.038	9.63893	neg	Methyl 3,5-dinitrobenzoate	HMDB0254567	Benzenoids	Benzene and substituted derivatives	Benzoic acids and derivatives			38.8	0	2M-H	C8H6N2O6	0.14656	1.09766	0.000165919	0.000845726	-0.126268	0.916198	92442.6	100898	93911.5	94034.8	94217	91536.8	90684.9	90270.7	104804	102640	100346	102792	97499.6	97307.4
4.44_480.2227m/z	480.223	4.43913	pos	13-Hydroxy-5'-O-methylmelledonal	HMDB0035864	Lipids and lipid-like molecules	Prenol lipids	Sesquiterpenoids			44	23.7	M+NH4	C24H30O9	-0.271681	1.09567	9.4131e-07	1.78049e-05	0.990175	1.98643	15561.6	7833.98	17374.1	15546.3	14126.9	16971.5	16084.7	13266.2	7386.07	9333.36	7318.91	7245.43	8021.22	7698.88
4.66_643.2240m/z	643.224	4.65942	neg	3-(2-methoxyphenyl)-6-[(3-methylphenyl)methylsulfanyl]pyridazine	1043534	Unclassified	Unclassified	Unclassified			37.4	0	2M-H	C19H18N2OS	5.07332	1.09472	0.0011172	0.00383048	0.527165	1.44109	29541.4	20499.3	27663.6	23529.5	28270.9	31687.9	33723.7	32372.8	18047.5	16502	23299	18603	23017.7	23526.6
10.55_264.2448n	265.252	10.5528	pos	(±)-(Z)-2-(5-Tetradecenyl)cyclobutanone	HMDB0037543	Organic oxygen compounds	Organooxygen compounds	Carbonyl compounds			44.9	29.3	M+H-H2O, M+H	C18H32O	-1.90716	1.09293	8.68706e-07	1.68668e-05	0.733578	1.66276	19276.4	11593	20086.8	18901.4	19212.3	21406.9	19297.3	16753.9	11209.9	11334.5	10143.1	12478.3	12163.7	12228.8
4.74_739.1874m/z	739.187	4.73618	neg	Tetomilast	HMDB0258864	Organoheterocyclic compounds	Pyridines and derivatives	Pyridinecarboxylic acids and derivatives			42.3	28.5	2M-H	C19H18N2O4S	-3.70884	1.09183	0.0341616	0.0640517	0.51158	1.42561	39923.6	28004.6	21918	47678.9	51867.5	39445.5	39994	38637.7	18289.5	31998.3	24610.9	35291.2	30253.5	27584.1
4.78_645.2606m/z	645.261	4.7811	neg	N-[2-(4-fluorophenoxy)ethyl]-2-naphthalen-1-ylacetamide	1052277	Unclassified	Unclassified	Unclassified			37.7	0	2M-H	C20H18FNO2	5.46315	1.08912	1.0814e-07	3.91726e-06	1.10767	2.15497	13964.4	6480.09	13615.4	13853.4	14236.5	11806.2	15384.2	14890.6	7413.62	5589.69	6508.69	6526.75	6569.68	6272.13
4.23_537.1973m/z	537.197	4.22757	neg	Glaucarubolone 15-O-beta-D-glucopyranoside	HMDB0035036	Lipids and lipid-like molecules	Prenol lipids	Terpene lactones			44.1	29.5	M-H2O-H	C26H36O13	-0.894629	1.08842	1.88959e-05	0.000163204	0.984087	1.97806	15880.8	8028.45	16996.6	17632.7	15094.5	11987.2	17051.5	16522.1	9225.53	9412.16	6171.91	6737.02	9240.93	7383.15
10.08_583.0384m/z	583.038	10.0753	neg	Brevifolincarboxylic acid	HMDB0303676	Phenylpropanoids and polyketides	Isocoumarins and derivatives	Unclassified			37.8	0	2M-H	C13H8O8	3.14124	1.08836	0.00258991	0.00766549	-0.103938	0.930489	126949	136433	120635	131352	128594	128067	129322	123727	142239	138555	134207	132126	131980	139490
3.99_385.0774m/z	385.077	3.98782	neg	Daphnetin glucoside	HMDB0303778	Phenylpropanoids and polyketides	Coumarins and derivatives	Coumarin glycosides			40.4	6.4	M+FA-H	C15H16O9	-0.763501	1.08578	0.0134297	0.0296343	0.235391	1.17723	69644.9	59160.2	69378.6	81264.5	66327	58453.5	71208.1	71237.5	54799.5	52863.5	62893.1	61478.7	62569.8	60356.4
0.72_244.0925m/z	244.092	0.721683	pos	Cytidine	Cytidine	Nucleosides, nucleotides, and analogues	Pyrimidine nucleosides	Unclassified	***	C00475	44.2	25.1	M+H	C9H13N3O5	-1.33019	1.08575	5.4537e-05	0.000363916	-0.777137	0.583524	11239.8	19261.9	9963.8	11893.3	11365.9	10564.8	11637.3	12013.7	16805.9	24350.2	20657.5	18052.8	18396.2	17309.1
11.43_639.4109m/z	639.411	11.4262	neg	N-butyl-2-[4-(5,6-dimethyl-4-oxo-1H-pyrimidin-2-yl)piperazin-1-yl]acetamide	1022504	Unclassified	Unclassified	Unclassified			36.5	0	2M-H	C16H26N5O2	1.31479	1.08407	7.62684e-06	8.09827e-05	-0.965444	0.512121	8090.59	15798.2	8035.49	6490.81	8035.58	8177.33	8479.77	9324.53	14547.8	15041.4	19220.8	13954	14663	17362.2
9.64_767.3421m/z	767.342	9.63562	pos	Grazoprevir	HMDB0252939	Organic acids and derivatives	Carboxylic acids and derivatives	Amino acids, peptides, and analogues			37.1	0	M+H	C38H50N6O9S	-1.4959	1.08342	0.000236519	0.00110664	0.406371	1.32535	33739.7	25457.2	27613.5	34655.6	33333.4	36286.2	36699.6	33849.6	24505.7	24209.1	24867.5	28530	25619.8	25011.3
4.47_735.1356m/z	735.136	4.46948	neg	5-[[5-(imidazo[1,2-a]pyridin-2-ylmethylsulfanyl)-1,3,4-oxadiazol-2-yl]methyl]-6-methyl-1H-pyrimidine-2,4-dione	1048967	Unclassified	Unclassified	Unclassified			36.5	0	2M-H	C16H12N6O3S	6.22904	1.08256	2.21456e-09	3.80972e-07	1.48116	2.79172	11374.2	4074.24	10407.1	11844.2	10526.9	12065	12404.1	10997.8	3666.25	4527.28	3819.71	4046.24	4152.59	4233.36
4.83_606.1945n	629.184	4.83437	pos	Embinin	LMPK12111023	Lipids and lipid-like molecules	Polyketides	Flavonoids			38.2	0	M+H-H2O, M+NH4, M+Na	C29H34O14	-0.576879	1.08119	4.102e-08	2.03488e-06	0.885925	1.84795	16038.9	8679.31	16189.1	15796.3	16476.3	15782.5	17425.3	14564.1	8953.03	7357.16	9768.7	8772.56	8651.52	8572.91
15.39_267.1111m/z	267.111	15.3885	neg	3h-Pteridine	HMDB0246273	Organoheterocyclic compounds	Pteridines and derivatives	Unclassified			38.3	0	2M-H	C6H6N4	-0.573248	1.08026	5.74101e-05	0.000377308	-0.278375	0.824519	37354.2	45304.2	39814.7	38837.4	38738.3	36309.3	35286.3	35139.2	47881.4	46189.3	46899	45203.9	43162	42489.7
0.61_298.0966m/z	298.097	0.61325	pos	5?-Deoxy-5?-methylthioadenosine	989767	Unclassified	Unclassified	Unclassified			46.7	40.1	M+H	C11H15N5O3S	-0.892284	1.08025	1.00856e-06	1.87057e-05	0.586415	1.50151	22467.7	14963.4	22603.8	23773	24716.4	21619.2	20833.1	21260.6	14633.4	14720	13708.4	15131.6	16306.5	15280.3
9.64_279.2313m/z	279.231	9.63562	pos	Alpha-Linolenic acid	Alpha-Linolenic acid	Lipids and lipid-like molecules	Fatty Acyls	Lineolic acids and derivatives	***	C06427	48.5	47.7	M+H	C18H30O2	-1.87567	1.07978	1.07498e-06	1.94908e-05	0.555745	1.46993	23442.1	15947.8	23013.4	25979.6	21457.5	23345.8	22574.2	24282	15808.5	16487.8	14519.6	16803.6	15616.1	16451.1
15.32_254.0913n	253.084	15.3193	neg	N-(3-methyl-[1,2,4]triazolo[4,3-a]pyridin-8-yl)pyrazine-2-carboxamide	1020298	Unclassified	Unclassified	Unclassified			38.8	0	M-H2O-H, M-H	C12H10N6O	-1.35676	1.07902	3.11322e-05	0.000239214	-0.291088	0.817285	35053.2	42889.8	36819.2	36401.1	35481.3	34848.1	32929.4	33840.3	45338.1	45304.3	43873.1	41191.8	41382.5	40249.3
8.69_1049.5603m/z	1049.56	8.6901	neg	PIP(18:1(12Z)-2OH(9,10)/20:0)	HMDB0279507	Unclassified	Unclassified	Unclassified			38.6	0	M+FA-H	C47H90O18P2	1.86566	1.07891	0.00289496	0.00838353	-0.299007	0.812812	39747.9	48901.8	39396.4	45959.2	35657	44300.1	32534.3	40640.6	46114.1	49554.2	47038.3	50107.6	53305.2	47291.2
0.61_399.1442m/z	399.144	0.61325	pos	1-[1-(4-fluorophenyl)-2-oxopyrrolidin-3-yl]-3-[2-(trifluoromethyl)phenyl]urea	1041578	Unclassified	Unclassified	Unclassified			38.7	0	M+NH4	C18H15F4N3O2	0.820128	1.07852	1.44423e-07	4.7367e-06	0.891908	1.85563	15990.5	8617.28	14810.6	17390.3	16963.5	15048.7	14715.4	17014.2	8660.97	7905.16	7991.39	9562.97	8647.95	8935.22
12.95_459.3553m/z	459.355	12.9495	pos	[4-(1-methylpiperidin-4-yl)piperazin-1-yl]-[1-(4-pyrrolidin-1-ylpyrimidin-5-yl)piperidin-4-yl]methanone	993923	Unclassified	Unclassified	Unclassified			36.5	0	M+NH4	C24H39N7O	-0.301067	1.07779	0.000179578	0.000896944	-0.175748	0.885308	63429.6	71646.9	59245.9	67912.4	64146.4	63706.1	64123.8	61443.1	73837.5	71553.2	73998	70808.1	69282.7	70402.1
0.78_235.0452m/z	235.045	0.778717	neg	3-Dehydroquinic acid	HMDB0012710	Organic acids and derivatives	Hydroxy acids and derivatives	Alpha hydroxy acids and derivatives		C00944	48.4	50.9	M+FA-H	C7H10O6	-4.14877	1.07772	3.18412e-05	0.000242796	1.24775	2.37471	13542.3	5702.71	11767.5	11623.5	11742.6	12945	15881.3	17293.8	4850.84	4843.27	7118.81	7080.58	4740.6	5582.18
4.35_583.1628m/z	583.163	4.3472	pos	5''-(4-Hydroxy-(E)-cinnamoyl) alpha-L-arabinofuranosyl-(1->3)-beta-D-xylopyranosyl-(1->4)-D-xylopyranoside	HMDB0041489	Organic oxygen compounds	Organooxygen compounds	Carbohydrates and carbohydrate conjugates			40.9	8.97	M+Na	C24H32O15	-1.02085	1.07604	0.000338348	0.00146451	-0.852452	0.553843	10421.4	18816.5	9087.92	9055.3	10324.2	9289.47	13980.7	10790.8	20141.2	17891.5	15587.5	17836.5	16493.5	24949
6.68_881.3857m/z	881.386	6.67915	neg	3-(4-ethyl-5-ethylsulfanyl-1,2,4-triazol-3-yl)-N-(4-methoxyphenyl)-1-methyl-6,7-dihydro-4H-pyrazolo[4,3-c]pyridine-5-carboxamide	1005040	Unclassified	Unclassified	Unclassified			36.9	0	2M-H	C21H27N7O2S	4.06887	1.07581	0.00267426	0.00786174	0.618054	1.5348	26402.7	17202.6	29954.2	21563.4	20602.9	31782.2	30495.1	24018.2	14327.6	20310.4	19757.4	17606.8	13267.6	17946.1
5.06_415.1969m/z	415.197	5.05537	neg	5-Megastigmen-7-yne-3,9-diol 3-glucoside	HMDB0032842	Organic oxygen compounds	Organooxygen compounds	Carbohydrates and carbohydrate conjugates			39.2	0	M+FA-H	C19H30O7	-1.29738	1.0714	0.0012545	0.00421952	0.447455	1.36363	32547.1	23867.9	29844.2	35409.6	31006.1	28816.8	30487.4	39718.6	21679.1	22874.5	22672.5	24315.9	28286.7	23379
4.75_710.2056n	755.204	4.75037	neg	Sagittatin A	LMPK12111876	Lipids and lipid-like molecules	Polyketides	Flavonoids			39.4	0	M-H, M+FA-H	C32H38O18	-0.2766	1.07057	0.000251001	0.00115719	0.798268	1.73901	19117.4	10993.2	15503	22583.8	23659.9	18126.4	17655.3	17175.7	9796.25	11703.1	12540.5	9979.48	12811.7	9128.36
5.52_343.2122m/z	343.212	5.52125	neg	(9S,12S,16R)-d14-10-PhytoF[10R,13R]	LMFA02040125	Lipids and lipid-like molecules	Fatty Acyls	Octadecanoids			43.7	24	M-H	C18H32O6	-1.10738	1.07053	0.00255673	0.0075858	-0.25793	0.836287	45439.8	54335.2	43184.6	44000	46477.4	51459.7	42674.2	44843	48097.7	58652.6	56646.7	56083.4	49500.4	57030.1
5.46_783.1749m/z	783.175	5.45622	neg	3-O-beta-D-Galactopyranosylproanthocyanidin A5'	HMDB0039862	Phenylpropanoids and polyketides	Flavonoids	Biflavonoids and polyflavonoids			37.9	0	M+FA-H	C36H34O17	-3.94827	1.07026	1.51782e-09	3.21806e-07	2.06992	4.19864	9371.93	2232.13	9606.41	9461.94	9268.69	9897.8	10063.6	7933.07	1732.18	1949.63	2137.34	2728.08	2475	2370.56
9.80_1061.3011m/z	1061.3	9.79938	neg	Neoacrimarine F	HMDB0031112	Lipids and lipid-like molecules	Glycerolipids	Triradylcglycerols			38.3	0	2M-H	C29H25NO9	2.37211	1.07022	9.74302e-07	1.82698e-05	1.49584	2.82028	11398.5	4041.61	10799.4	11029.2	12259.9	10332.5	12967.4	11002.4	2914.13	2677.78	3794.74	4884.82	6386.97	3591.22
3.59_373.0772m/z	373.077	3.5857	neg	bergenin	HMDB0249087	Benzenoids	Benzene and substituted derivatives	Benzoic acids and derivatives			39.2	0.647	M+FA-H	C14H16O9	-1.18986	1.07021	0.000128808	0.000693382	0.524054	1.43799	26128.9	18170.4	26641.3	25316.9	25609.3	25312.3	26984.4	26909.2	18345.8	13879	16837.4	18546.1	23536.8	17877.6
5.03_695.0812m/z	695.081	5.03268	neg	Glucose-6-phosphate lactate	HMDB0252789	Organic oxygen compounds	Organooxygen compounds	Carbohydrates and carbohydrate conjugates			36.4	0	2M-H	C9H17O12P	-4.34625	1.06988	6.04514e-05	0.000392738	1.02942	2.0412	15332.9	7511.7	15894.8	16230.8	17808.6	15552.5	14793.4	11717.4	5357.03	5950.72	7149.83	6755.08	10914.7	8942.87
6.68_349.1991m/z	349.199	6.67915	neg	PGD3	34497	Lipids and lipid-like molecules	Fatty Acyls	Eicosanoids		C13802	45.2	41.2	M-H	C20H30O5	-8.55174	1.06694	0.00619195	0.0156797	0.330028	1.25704	46869.1	37285.4	50234.5	42477.5	39204.8	50914.2	52934.5	45449.3	34253.6	39508	42560.8	38256.8	30768.6	38364.5
6.42_465.1889m/z	465.189	6.4182	neg	6-ethoxy-1-(4-methylphenyl)-3-(4-pyrimidin-2-ylpiperazine-1-carbonyl)pyridazin-4-one	996256	Unclassified	Unclassified	Unclassified			38.9	0	M+FA-H	C22H24N6O3	-0.630091	1.06399	5.98015e-05	0.000389857	-0.648637	0.637883	13572.2	21276.9	15030	12818.6	12902.8	13569.1	12104.1	15008.4	18658.8	20153.1	21877.4	18665.4	23282.4	25024.4
12.26_669.0363m/z	669.036	12.2617	neg	3-(2-methyl-4-thiophen-2-yl-1,3-thiazol-5-yl)-N-(1,3-thiazol-2-yl)propanamide	1049801	Unclassified	Unclassified	Unclassified			36.9	0	2M-H	C14H13N3OS3	-0.916612	1.06206	0.00574477	0.0147473	-0.155639	0.897734	82426.1	91815.7	89090.2	79844.4	84050.1	77790.7	81739.3	82041.9	90726.3	88648.7	85407	96594.5	89865.9	99651.7
14.23_205.0962n	206.103	14.2312	pos	9-(trans-4-Hydroxy-2-buten-1-yl)adenine	HMDB0250028	Organoheterocyclic compounds	Imidazopyrimidines	Purines and purine derivatives			38.1	0	M+H-H2O, M+H	C9H11N5O	-0.979166	1.06153	0.00975278	0.0228506	-0.0842393	0.943282	163859	173712	154543	164935	165698	172493	167986	157500	176120	178884	174076	173436	168937	170819
0.67_133.0375n	134.045	0.670267	pos	L-Aspartic Acid	15	Organic acids and derivatives	Carboxylic acids and derivatives	Amino acids, peptides, and analogues		C00049	55.3	79.1	M+H-H2O, M+H	C4H7NO4	-0.294191	1.05937	4.79436e-05	0.000330298	-0.375814	0.77067	25608.2	33228.5	26075.7	25940.7	26154.8	24516.1	24514.5	26447.5	35847.8	34625.5	35873.1	31913.3	29499.6	31611.6
7.14_387.1915m/z	387.192	7.1354	neg	1-[4-(3-cyclopropyl-1H-1,2,4-triazol-5-yl)piperidin-1-yl]-3-(3,5-dimethyl-1,2-oxazol-4-yl)propan-1-one	1050910	Unclassified	Unclassified	Unclassified			38.9	0	M+FA-H	C18H24N5O2	0.900383	1.05806	0.00328509	0.00928934	0.280032	1.21422	51292.6	42243.2	55984	51896.7	46663.3	57268.1	50707.4	45236	37014.8	41917.3	43313.7	46906.3	42310.7	41996.3
4.22_460.1580n	483.147	4.22043	pos	2-[3-(dimethylsulfamoyl)-6-oxo-7,8,9,10-tetrahydro-6aH-pyrido[1,2-a]quinoxalin-5-yl]-N-(3-fluorophenyl)acetamide	1026057	Unclassified	Unclassified	Unclassified			38.1	0	M+NH4, M+Na	C22H25FN4O4S	-0.0722507	1.058	2.48054e-10	1.24902e-07	1.05113	2.07216	13435	6483.6	13725	14116	12957.8	12922.8	13268.4	13620.2	6470.58	5585.47	6673.82	6614.94	6461.22	7095.57
10.30_1191.6835m/z	1191.68	10.3017	pos	CL(8:0/8:0/i-16:0/18:2(9Z,11Z))	HMDB0117202	Lipids and lipid-like molecules	Glycerophospholipids	Glycerophosphoglycerophosphoglycerols			37.6	0	M+K	C59H110O17P2	-1.26455	1.05669	3.86832e-05	0.000281693	2.05591	4.15806	9964.22	2396.36	13698	9661.79	11905.8	8248.29	9609.07	6662.38	1363.19	2975.73	1372.58	3127.05	3195.38	2344.26
10.26_401.2890m/z	401.289	10.2646	pos	1alpha,25-dihydroxy-3-deoxy-3-thiavitamin D3	LMST03020041	Lipids and lipid-like molecules	Steroids and steroid derivatives	Secosteroids			47.8	57.2	M+H-H2O	C26H42O2S	4.10619	1.05666	1.38597e-07	4.63509e-06	1.01887	2.02633	14019.1	6918.48	14274.8	13920.2	13210.3	15616.6	14248.5	12844.3	5486.75	7826.04	7069.71	7425.68	6112.04	7590.65
10.55_449.2866m/z	449.287	10.5528	pos	4-[1-methyl-3-(piperidine-1-carbonyl)-6,7-dihydro-4H-pyrazolo[4,3-c]pyridin-5-yl]-4-oxo-N-(oxolan-2-ylmethyl)butanamide	1097871	Unclassified	Unclassified	Unclassified			38.4	0	M+NH4	C22H33N5O4	-1.18143	1.05593	0.000103566	0.00058826	-1.9082	0.266426	2782.6	10444.2	2966.29	2568.46	3435.64	3377.07	2672.78	1675.34	5400.33	8701.24	13461.4	11285.1	11080.8	12736.2
10.76_277.2169m/z	277.217	10.764	neg	Linolenelaidic acid	HMDB0030964	Lipids and lipid-like molecules	Fatty Acyls	Lineolic acids and derivatives			39.6	3.57	M-H	C18H30O2	-1.55133	1.05588	3.40904e-08	1.82701e-06	1.47186	2.77379	10953.3	3948.86	9647.61	10578.3	10230.5	12095	12342.6	10825.9	3999.12	3867.54	3215.06	4293.91	3899.21	4418.34
4.20_212.0685n	195.065	4.20283	pos	Valtrate	HMDB0034493	Lipids and lipid-like molecules	Prenol lipids	Monoterpenoids		C09801	51.3	59.3	M+H-H2O, M+H, M+Na	C10H12O5	0.131521	1.05483	0.0370144	0.0682999	-0.348988	0.785135	41088.2	52332.7	40708.7	35081.1	55653.6	38562.8	39024.7	37498.5	44598.3	40130.3	57264.7	50578.3	62645.9	58778.8
11.48_323.2819n	324.289	11.4821	pos	Linoleoyl Ethanolamide	3718	Organic nitrogen compounds	Organonitrogen compounds	Amines			53.5	72.7	M+H, M+Na	C20H37NO2	-1.52344	1.0538	0.000597068	0.00231325	0.620761	1.53769	23340.1	15178.7	26474.6	20898.7	20106.6	19521.7	25809.4	27229.7	11587.6	16150.4	15955	15363.7	17484.1	14531.4
4.69_959.2220m/z	959.222	4.69362	neg	[6-fluoro-1,1-dioxo-4-(4-phenoxyphenyl)-1$l^{6},4-benzothiazin-2-yl]-morpholin-4-ylmethanone	1079049	Unclassified	Unclassified	Unclassified			37	0	2M-H	C25H21FN2O5S	-1.81165	1.0515	4.0922e-05	0.000293964	2.59241	6.03107	8969.17	1487.16	6590.04	9150.61	13391.2	9496.15	9028.5	6158.54	1009.64	814.09	2261.68	1434.04	1338.31	2065.19
4.87_805.2404m/z	805.24	4.87088	neg	Fam-vad-fmk	HMDB0252163	Organic acids and derivatives	Peptidomimetics	Hybrid peptides			37.2	0	M-H	C39H39FN4O14	3.68598	1.05061	2.78648e-08	1.64373e-06	-2.23409	0.212555	1874.27	8817.82	1851.01	2073.74	1911.67	1805.24	2342.51	1261.47	8081.49	7503.18	9538.04	8797.58	10439	8547.61
10.72_861.3708m/z	861.371	10.7203	neg	N-cyclopentyl-1-[5-(4-methoxyphenyl)-4-methyl-1,1-dioxo-1,2-thiazol-3-yl]piperidine-4-carboxamide	1040936	Unclassified	Unclassified	Unclassified			37.2	0	2M-H	C22H29N3O4S	2.64852	1.05003	2.13232e-05	0.000179337	1.27053	2.4125	12669.2	5251.46	16169.7	11781.9	12572.4	11248.4	11083.2	13159.5	3677.92	3225.91	5074.78	6197.93	6320.38	7011.85
4.79_1057.2195m/z	1057.22	4.79497	neg	Xanthan	HMDB0029923	Organic oxygen compounds	Organooxygen compounds	Carbohydrates and carbohydrate conjugates		C01464	37.8	0	M+FA-H	C36H54O29P2	-1.30196	1.0496	3.52048e-06	4.6162e-05	2.30349	4.93652	8997.61	1822.66	8432.01	9002.84	10922.1	10088.2	9205.13	6335.36	944.333	1033.09	579.509	2974.8	2358.49	3045.75
5.55_340.1308n	341.138	5.5479	pos	Bavachromanol	LMPK12120078	Lipids and lipid-like molecules	Polyketides	Flavonoids			47.3	41.3	M+H-H2O, M+H	C20H20O5	-0.86537	1.04956	3.74962e-06	4.80049e-05	0.933156	1.90945	15162.8	7940.92	13596.7	15368.3	15364.4	16757.7	12728.4	17161.3	6540.38	9006.79	7493.9	8364.9	7696.73	8542.84
0.68_649.0546m/z	649.055	0.675783	neg	Urothion	HMDB0002377	Organoheterocyclic compounds	Pteridines and derivatives	Pterins and derivatives			37.7	0	2M-H	C11H11N5O3S2	1.85463	1.04942	0.00709947	0.0175106	-0.689927	0.619885	15449.2	24922.8	10559.6	19186.1	19135.2	10149.3	19524.7	14140.5	24087.1	21113.1	24027.5	18238.2	29708.3	32362.3
5.76_492.1266n	515.116	5.75842	pos	Malvidin 3-glucoside	Malvidin 3-glucoside	Phenylpropanoids and polyketides	Flavonoids	Flavonoid glycosides	***	C12140	39.3	0	M+H-H2O, M+Na	C23H24O12	-0.407827	1.04889	1.68076e-08	1.18044e-06	1.10034	2.14405	12992.5	6059.8	13387.8	13341.8	13423.3	13782.2	11477.5	12542.3	5668.78	5013.05	6410.97	6454.37	6681.76	6129.87
10.91_717.4347m/z	717.435	10.9086	neg	8-[(5-methoxy-1-propan-2-ylindol-3-yl)methyl]-1,4,8-oxadiazecan-5-one	1037217	Unclassified	Unclassified	Unclassified			37.9	0	2M-H	C20H29N3O3	0.235923	1.0486	0.0324088	0.0612178	-0.40064	0.757522	34550.8	45610.3	36609.7	28046	31897.9	36929.9	36125.4	37695.9	53937.1	55640.3	44738.6	27599	42092.7	49653.9
1.36_464.1760m/z	464.176	1.3615	pos	M2 di-hydroxylated metabolite	HMDB0061046	Organoheterocyclic compounds	Indoles and derivatives	N-alkylindoles			37.8	0	M+K	C24H28FN3O3	3.22514	1.04859	1.35693e-07	4.55879e-06	1.57459	2.9785	10471.7	3515.76	10218.1	10704	10353.1	8304.37	11146.7	12104	3711.68	3178.46	3590.83	3224.38	4090.55	3298.68
0.72_112.0509m/z	112.051	0.721683	pos	Cytosine	Cytosine	Organoheterocyclic compounds	Diazines	Pyrimidines and pyrimidine derivatives	***	C00380	44.8	32.9	M+H	C4H5N3O	2.92744	1.04716	7.14099e-05	0.00044668	-0.787491	0.579351	10334.2	17837.6	9146.93	10269.5	10721.1	10113.7	11013	10741.1	15864.1	22125.4	20263.2	16409.2	15088.1	17275.6
9.65_194.0812m/z	194.081	9.64922	neg	Kainic acid	44252	Unclassified	Unclassified	Unclassified		C12819	38.3	0	M-H2O-H	C10H15NO4	-5.07741	1.04673	0.019551	0.0403391	-0.169447	0.889184	82323.7	92583.5	79066.4	82156.8	82009.3	92167.7	76194.5	82347.6	106919	92897.7	89280.8	90346.1	87234.9	88822
14.25_367.2717n	368.279	14.2497	pos	(5Z,8Z)-Tetradecadienoylcarnitine	HMDB0240756	Lipids and lipid-like molecules	Fatty Acyls	Fatty acid esters			37.8	0	M+H-H2O, M+H	C21H37NO4	-1.64377	1.04666	7.61232e-05	0.000468402	-0.927505	0.525767	8300.5	15787.4	8940.59	8105.64	8928.3	7080.05	8468.02	8280.39	10464	15170.1	16693.7	17111.9	17984.5	17300.3
2.88_493.1559m/z	493.156	2.87985	neg	8-O-Acetyl shanzhiside methyl ester	HMDB0248874	Lipids and lipid-like molecules	Prenol lipids	Terpene glycosides			39.4	0	M+FA-H	C19H28O12	-0.79179	1.04529	7.85014e-06	8.27846e-05	0.778123	1.7149	17193.9	10026.2	15001.7	15463.4	17095.4	16643.4	20211.9	18747.6	10176.2	9144.6	10097.2	9712.24	11202.9	9823.92
13.75_695.2014m/z	695.201	13.75	neg	cis-Ferulic acid [arabinosyl-(1->3)-[glucosyl-(1->6)]-glucosyl] ester	HMDB0034682	Organic oxygen compounds	Organooxygen compounds	Carbohydrates and carbohydrate conjugates			37.9	0	M+FA-H	C27H38O18	-4.01355	1.04391	6.34789e-07	1.34135e-05	1.29832	2.45943	11796.3	4796.36	11280.9	10921.4	13230.7	11495.8	12466.6	11382.5	2740.99	3890.1	5131.09	6327.29	5071.91	5616.79
0.71_267.0717m/z	267.072	0.710383	neg	Ethyl glucuronide	HMDB0010325	Organic oxygen compounds	Organooxygen compounds	Carbohydrates and carbohydrate conjugates			45.5	34.7	M+FA-H	C8H14O7	-2.03726	1.04338	0.000122972	0.000669238	-0.289793	0.818019	33736.9	41242.1	37683.7	31996.3	31267.7	35361	31626.4	34486	38909.6	40959.6	39967.5	41737.7	43487.5	42390.8
5.30_667.0891m/z	667.089	5.29828	neg	Dehydrodolineone	LMPK12060060	Lipids and lipid-like molecules	Polyketides	Flavonoids			38.3	0	2M-H	C19H10O6	1.30933	1.04148	1.40134e-09	3.19514e-07	1.45344	2.73859	10652.2	3889.66	10313.9	11310	10685.6	11138.5	10473.2	9992	3630.74	3072.07	3956.29	4174.8	4887.31	3616.71
3.69_489.0384m/z	489.038	3.69215	neg	3-[2-(benzenesulfonamido)-1,3-thiazol-4-yl]-N-(1,3-benzothiazol-2-yl)propanamide	1052215	Unclassified	Unclassified	Unclassified			38.1	0	M+FA-H	C19H16N4O3S3	3.99505	1.041	0.000373309	0.00158001	-0.413693	0.750699	23366.4	31126.2	22283.8	22060.6	22006.3	25206.6	22832.9	25808.3	27453.3	35984.2	28923.8	32953.5	29052.8	32389.7
6.12_436.2371m/z	436.237	6.12187	neg	2-N-benzyl-6-N-cycloheptyl-5,6-dimethyl-4-oxo-7H-pyrazolo[1,5-a]pyrazine-2,6-dicarboxamide	1087815	Unclassified	Unclassified	Unclassified			38.5	0	M-H	C24H31N5O3	3.74564	1.03922	1.57565e-10	1.09757e-07	-3.84039	0.0698114	502.662	7200.29	552.657	411.662	368.995	481.519	706.055	495.084	6465.45	6847.04	7797.81	7571.83	6651.63	7867.95
3.63_461.1298m/z	461.13	3.63323	neg	2-Hydroxybenzaldehyde O-[xylosyl-(1->6)-glucoside]	HMDB0034157	Organic oxygen compounds	Organooxygen compounds	Carbohydrates and carbohydrate conjugates			39.6	0.531	M+FA-H	C18H24O11	-0.633488	1.03894	4.88658e-07	1.1295e-05	0.689821	1.61308	18120	11233.2	15612.6	18639.6	18830.1	18940.8	19101.7	17595.2	11158.9	10025.7	11491.4	11800.9	11240.8	11681.2
4.13_195.0877m/z	195.088	4.13267	pos	Caffeine	Caffeine	Organoheterocyclic compounds	Imidazopyrimidines	Purines and purine derivatives	***	C07481	45	34.8	M+H	C8H10N4O2	0.284617	1.03878	2.7657e-08	1.63775e-06	5.96062	62.2766	6907.22	110.912	7891.1	6537.17	6170.7	8162.27	7340.29	5341.8	151.719	127.846	69.1809	134.009	95.2535	87.4644
10.75_629.3149m/z	629.315	10.75	neg	2-(dimethylamino)-7-[(2-fluorophenyl)methyl]-5,6,8,9-tetrahydro-1H-pyrimido[4,5-d]azepin-4-one	1037972	Unclassified	Unclassified	Unclassified			37	0	2M-H	C17H20FN4O	-3.28411	1.03811	0.0024568	0.00734568	0.500007	1.41422	28591.1	20216.9	29480.7	30749.2	34844.2	23112.4	27608.6	25751.5	21526.8	25145.5	16573.4	17485.1	20023.5	20546.7
15.32_135.0296m/z	135.03	15.3193	neg	D-Lactic acid	HMDB0001311	Organic acids and derivatives	Hydroxy acids and derivatives	Alpha hydroxy acids and derivatives		C00256	38.3	0	M+FA-H	C3H6O3	-3.83255	1.03677	5.31828e-05	0.000357123	-0.397448	0.7592	23115.9	30447.7	24798	24213.2	23770.4	22351.7	21843.8	21718.2	33753.3	32319.4	30932	29245.2	28986.2	27450.1
8.57_366.2378n	367.245	8.56707	pos	5(S),6(R)-Lipoxin A4 methyl ester	45371	Unclassified	Unclassified	Unclassified			37	0	M+H, M+Na	C21H34O5	-7.78357	1.03673	0.000639663	0.00244372	-0.585635	0.666356	15726.6	23600.9	17648.4	14486.1	16065.3	15679.6	16542.2	13938	22223.9	30764.6	24017.4	21797	20283.3	22519
4.37_666.2130n	665.206	4.37402	neg	Tetramethylquercetin 3-rutinoside	HMDB0039337	Phenylpropanoids and polyketides	Flavonoids	Flavonoid glycosides			37.7	0	M-H, M+FA-H	C31H38O16	-4.4797	1.03624	0.000281639	0.00126514	1.57546	2.98031	11546.8	3874.36	9269.72	8252.83	8360.62	13880.4	13502.7	16014.5	3420.76	2471.68	3986.54	4956.46	4707.46	3703.24
2.14_436.0210m/z	436.021	2.13758	neg	4-methyl-N-[5-[2-oxo-2-(pyridin-3-ylamino)ethyl]sulfanyl-1,3,4-thiadiazol-2-yl]thiophene-2-carboxamide	1045555	Unclassified	Unclassified	Unclassified			36.2	0	M+FA-H	C15H13N5O2S3	-0.969591	1.03593	1.52423e-08	1.14443e-06	0.726194	1.65427	17060.2	10312.8	16910	16989.7	18304.5	17699.9	16640.8	15816.4	9657.35	10343.9	10063.6	11255	10180.9	10376.2
13.23_447.3460m/z	447.346	13.2273	pos	Bis(7-methyloctyl) Cyclohexane-1,2-dicarboxylate	HMDB0244746	Lipids and lipid-like molecules	Fatty Acyls	Fatty alcohol esters			38.1	0	M+Na	C26H48O4	3.47919	1.03488	0.000365562	0.00155752	-0.944487	0.519614	8195.17	15771.6	9337.71	6184.22	9732.5	10277.2	4490.5	9148.84	12126.1	18431.1	19175.5	15844.3	14969.5	14083.3
5.22_442.1551n	441.148	5.22465	neg	5-[[5-(2,3-dihydroindol-1-ylmethyl)-1,2,4-oxadiazol-3-yl]methyl]-2-(4-fluorophenyl)pyrazolo[1,5-a]pyrazin-4-one	1039260	Unclassified	Unclassified	Unclassified			37.4	0	M-H2O-H, M-H	C24H19FN6O2	-0.678443	1.03409	1.44268e-06	2.42911e-05	-1.19262	0.437508	5356.66	12243.6	5314.93	4564.11	5088.31	5642.44	5937.42	5592.75	9666.79	11393.2	13267.2	11893	13157.8	14083.5
4.19_450.1371n	451.144	4.19218	pos	4-Androsten-3beta,17beta-diol disulfate	HMDB0240313	Lipids and lipid-like molecules	Steroids and steroid derivatives	Sulfated steroids			37.3	1.67	M+H-H2O, M+H	C19H30O8S2	-2.53808	1.03393	0.000586998	0.00228308	-0.589965	0.664359	15332.3	23078.3	18515.6	12781.8	15812.1	14326.2	15553.8	15004.3	19684.1	19664.7	27503.3	22607.5	26587.2	22423.2
14.27_139.0738m/z	139.074	14.2669	pos	Isocaproic acid	4191	Lipids and lipid-like molecules	Fatty Acyls	Fatty acids and conjugates			37	0	M+Na	C6H12O2	7.25632	1.03118	0.0298581	0.057214	-0.13425	0.911143	108693	119293	102834	111891	112826	118397	106396	99816.4	123323	126234	105701	120630	124112	115762
10.23_368.1579m/z	368.158	10.2255	pos	2-[2-methoxy-4-[[2-(3-methyl-1,2-oxazol-5-yl)pyrrolidin-1-yl]methyl]phenoxy]acetamide	1041168	Unclassified	Unclassified	Unclassified			37.4	0	M+Na	C18H23N3O4	-0.63259	1.03098	8.5357e-08	3.3108e-06	1.43703	2.70763	10673.4	3941.98	10623	9846.58	12442.5	9544.02	10323.5	11261	3245.02	3316.2	3764.34	4564.77	4240.64	4520.94
4.86_576.1477n	577.155	4.86447	pos	Maysin	LMPK12110512	Lipids and lipid-like molecules	Polyketides	Flavonoids			39.1	0	M+H, M+Na	C27H28O14	-0.436794	1.02969	6.5154e-06	7.22049e-05	1.04695	2.06616	13524.1	6545.52	15291.6	10612.9	15041.1	12615.4	15108	12475.4	6244.9	7326.43	6670.11	7044.76	6159.05	5827.91
5.24_717.2035m/z	717.204	5.23555	neg	3-[1-(1-methylimidazol-4-yl)sulfonylpyrrolidin-3-yl]-5-phenyl-1,2,4-oxadiazole	1091186	Unclassified	Unclassified	Unclassified			37.9	0	2M-H	C16H17N5O3S	0.538386	1.02857	4.4808e-05	0.000315032	1.23666	2.35653	12454.1	5284.93	13738.1	11139.3	12912	12588.6	15217	9129.41	4147.18	3461.47	4914.02	5932.53	7583.08	5671.28
0.67_393.0899m/z	393.09	0.670267	pos	[(2R,3R,4R,5S)-3,4-Diacetyloxy-5-(2,4-dioxopyrimidin-1-yl)oxolan-2-yl]methyl acetate	HMDB0245549	Nucleosides, nucleotides, and analogues	Pyrimidine nucleosides	Unclassified			37.2	0	M+Na	C15H18N2O9	-1.56582	1.02606	5.81324e-06	6.63308e-05	1.66631	3.17402	10146.5	3196.74	13021.5	11159	8961.81	9897.47	7763.23	10076	3203.83	2756.19	4372.86	3747.38	2284.66	2815.5
8.21_531.1794m/z	531.179	8.21383	neg	N-(4-methoxyphenyl)-1H-pyrrolo[2,3-b]pyridine-3-carboxamide	1029601	Unclassified	Unclassified	Unclassified			38.9	0	2M-H	C15H12N3O2	1.37828	1.02441	8.50562e-08	3.30668e-06	-1.47259	0.360336	3730.91	10354	3642.57	3407.3	3216.25	4106.07	4273.01	3740.29	9482.28	11313.2	10766.6	11840	9045.02	9676.89
8.69_537.2505m/z	537.25	8.6901	neg	Declopramide	HMDB0250921	Benzenoids	Benzene and substituted derivatives	Benzoic acids and derivatives			37.2	0.153	2M-H	C13H20ClN3O	-2.32008	1.02423	6.17202e-05	0.000398846	-0.313613	0.804624	29452.4	36603.9	27034.7	30710.3	31745.3	29904.3	26922.3	30397.4	35620.4	38338.5	37741.6	34513.9	38364.5	35044.4
5.25_747.2505m/z	747.251	5.25455	neg	4-(4-{4-[(6-O-Acetyl-?-D-glucopyranosyl)oxy]-3-methoxyphenyl}tetrahydro-1H,3H-furo[3,4-c]furan-1-yl)-2-methoxyphenyl 6-O-acetyl-?-D-glucopyranoside	985408	Unclassified	Unclassified	Unclassified			38.9	0	M-H2O-H	C36H46O18	-0.0452569	1.02297	9.99297e-07	1.86356e-05	2.07668	4.21836	8816.88	2090.12	7382.01	8251.62	9372.38	10532.9	10099.8	7262.57	1518.72	1633.73	1381.04	3102.68	2808.36	2096.2
10.56_929.3581m/z	929.358	10.5619	neg	N-(2-methoxyphenyl)-2-[6-[4-(2-methoxyphenyl)piperazin-1-yl]pyrimidin-4-yl]sulfanylacetamide	995785	Unclassified	Unclassified	Unclassified			37.7	0	2M-H	C24H27N5O3S	-1.62364	1.02201	1.26177e-05	0.000118367	0.892289	1.85612	14978.2	8069.66	15796.6	15898.6	12825.1	15867	15612.4	13869.6	7356.04	8728.99	5044.82	9404.74	8325.9	9557.44
14.69_123.0794m/z	123.079	14.6903	pos	3-Ethylphenol	70020	Benzenoids	Phenols	1-hydroxy-4-unsubstituted benzenoids		C14386	38	1.88	M+H	C8H10O	-8.50727	1.02059	0.00537075	0.0139431	-0.332584	0.794113	33559	42259.7	29348.8	36407.7	36177.7	35350.5	34076.4	29992.8	43637.7	43490.6	33282.6	48293.3	44879.8	39974.3
4.69_575.1401m/z	575.14	4.69362	neg	3-Caffeoyl-4-feruloylquinic acid	HMDB0037092	Organic oxygen compounds	Organooxygen compounds	Alcohols and polyols			38	0	M+FA-H	C26H26O12	-1.0276	1.02008	4.33549e-07	1.02871e-05	1.14703	2.21458	12119	5472.38	11035.2	13540	13978.8	11810.2	11018.3	11331.6	4900.78	5289.34	5376.76	5831.65	5080.13	6355.61
4.63_409.1103m/z	409.11	4.6277	pos	4'-O-Glucopyranosylsinapic acid	HMDB0303764	Organic oxygen compounds	Organooxygen compounds	Carbohydrates and carbohydrate conjugates			39.4	0	M+Na	C17H22O10	-0.532247	1.01981	8.81092e-07	1.70299e-05	2.07115	4.20222	8742.03	2080.33	6022.41	9157.51	9046.26	8657.53	10132.8	9435.69	2487.36	1403.03	2390.03	2790.63	1953.39	1457.57
4.55_727.2451m/z	727.245	4.55305	neg	Pinoresinol diglucoside	343740	Unclassified	Unclassified	Unclassified			39.5	0	M+FA-H	C32H42O16	-0.511326	1.01974	1.03509e-05	0.000102299	0.874125	1.8329	15159	8270.54	17160.4	13277.9	13553.7	15356.4	17294.3	14311.6	8300.92	6196.06	9336.27	9107.47	8267.79	8414.74
0.72_204.1109n	205.118	0.721683	pos	3,4-Dihydroxy-2-hydroxymethyl-1-pyrrolidinepropanamide	HMDB0039948	Organoheterocyclic compounds	Pyrrolidines	N-alkylpyrrolidines			48.4	45.9	M+H-H2O, M+H	C8H16N2O4	-0.733661	1.01911	0.0021079	0.00647111	-0.226413	0.854757	47795.9	55917.5	44971.5	48811.3	46897.8	43037.3	49448.2	53609.5	58354.1	56090.1	54999.1	58828.5	56951.4	50282
4.95_410.1235n	433.113	4.949	pos	3-(3,4-dimethoxyphenyl)-5-[3-(3,4-dimethoxyphenyl)-1,2,4-oxadiazol-5-yl]-1,2,4-oxadiazole	1038071	Unclassified	Unclassified	Unclassified			38.6	0	M+H-H2O, M+Na	C20H18N4O6	2.10414	1.01837	8.43814e-05	0.000507274	0.909771	1.87875	15187.3	8083.76	13883.2	16991.7	14715.2	12656.2	18407.7	14470	6463.77	5942.83	8500.86	10774	8818.97	8002.14
9.78_379.2099m/z	379.21	9.78202	neg	bicyclo-PGE2	3824	Lipids and lipid-like molecules	Fatty Acyls	Eicosanoids			37.1	0	M+FA-H	C20H30O4	-8.19469	1.01836	5.46238e-05	0.000364351	-0.289719	0.818061	31933.3	39035.4	29851.4	30907.5	31869.8	32599.4	32961.1	33410.7	39622.4	41032.8	35746.5	40905.1	36801.1	40104.2
1.08_363.0577n	346.054	1.07703	pos	8-Oxo-dGMP	HMDB0011670	Nucleosides, nucleotides, and analogues	Purine nucleotides	Purine deoxyribonucleotides			41.9	15.4	M+H-H2O, M+H	C10H14N5O8P	-0.899097	1.01832	0.0191207	0.0396972	-0.261906	0.833985	47817.3	57335.8	49715.9	40936.4	42260.7	52203.1	45657	56130.5	50943.5	60888.6	61078.2	48609.3	61013.2	61482.2
4.40_583.2028m/z	583.203	4.40475	neg	Citrusin A	HMDB0039230	Lignans, neolignans and related compounds	Lignan glycosides	Unclassified			39.2	0	M+FA-H	C26H34O12	-0.805536	1.01599	0.000223962	0.0010636	0.651639	1.57095	20236.1	12881.4	20443.3	17716.6	17510	20710.8	19721.5	25314.6	11655.3	11368.3	12943.2	15529.1	12341.8	13450.9
11.82_347.2188m/z	347.219	11.8238	pos	3-(9-cyclopentyl-5,6,7,9-tetrahydroimidazo[1,2-a][1,4]diazepine-8-carbonyl)-4,5-dihydro-1H-pyridazin-6-one	1037253	Unclassified	Unclassified	Unclassified			38.1	0	M+NH4	C17H23N5O2	-0.687142	1.01585	1.70259e-05	0.000150335	-1.76833	0.293549	2850.19	9709.41	3204.03	2292.58	2907.48	2958.85	4154.41	1583.79	8085.35	7523.57	13091.3	9108.08	9722.93	10725.2
0.63_835.6430m/z	835.643	0.63165	neg	Isofucosterol 3-O-[6-O-(9,12-Octadecadienoyl)-b-D-glucopyranoside]	HMDB0032881	Benzenoids	Naphthalenes	Naphthalene sulfonic acids and derivatives			37.2	0	M-H	C53H88O7	-3.30143	1.01572	0.00820662	0.019779	-0.378687	0.769137	29543.8	38411.6	29722.4	33907.2	26206.6	30201.7	30240.6	26984.4	46127.2	39090.6	41367.9	40463.1	28704.8	34716.1
12.20_369.2043m/z	369.204	12.2019	neg	N',N'-diethyl-N-[1-(4-methylphenyl)pyrazolo[3,4-d]pyrimidin-4-yl]ethane-1,2-diamine	1095283	Unclassified	Unclassified	Unclassified			39.4	0	M+FA-H	C18H24N6	-0.529504	1.01447	0.000112206	0.000625211	-1.08688	0.470778	6313.16	13410.1	5750.05	5246.96	8070.3	8312.08	6052.48	4447.11	12858.2	10318.5	15331.4	16852.8	11735.7	13363.8
4.26_370.2200n	393.209	4.26015	pos	Octaethylene glycol	HMDB0094680	Organic oxygen compounds	Organooxygen compounds	Ethers			40.4	5.89	M+Na, M+K, M+NH4, M+H	C16H34O9	-0.674493	1.0144	0.00724451	0.0178218	-0.423432	0.745649	25664.3	34418.8	24660.5	22331.9	28489.5	22956.6	28608.4	26939	41938.1	37341.4	37309.1	33519.2	25516.4	30888.4
4.86_477.1401m/z	477.14	4.8577	neg	Isosakuranetin 7-O-rhamnoside	LMPK12140339	Lipids and lipid-like molecules	Polyketides	Flavonoids			39.3	0	M+FA-H	C22H24O9	-0.231766	1.0131	2.06134e-07	5.98969e-06	1.27391	2.41816	11078.1	4581.23	10211.8	11963	9654.51	10231.1	12868.6	11539.8	4286.29	4428.65	4229.55	4825.42	4964.59	4752.89
0.70_140.0106m/z	140.011	0.704583	pos	3-Azetidinecarboxylic acid	HMDB0248797	Organoheterocyclic compounds	Azetidines	Azetidinecarboxylic acids or derivatives			39.1	1.34	M+K	C4H7NO2	-2.01283	1.01305	5.22676e-07	1.16839e-05	-0.375062	0.771072	22112.7	28677.8	23626.6	21783.6	21240.7	23050.1	21171.1	21803.8	30520.2	27572.2	27984	28632	28829.8	28528.9
9.85_474.2622m/z	474.262	9.84855	neg	PE(18:3(6Z,9Z,12Z)/0:0)	LMGP02050017	Lipids and lipid-like molecules	Glycerophospholipids	Glycerophosphoethanolamines			42.4	16.9	M-H	C23H42NO7P	-0.969009	1.01295	0.00303976	0.00872022	0.726115	1.65418	20575	12438.2	17180	17454.5	14853.4	24363.2	23987.8	25610.8	15355.8	9768.65	10967.9	15156	11762.6	11618.1
2.14_164.0704m/z	164.07	2.13758	neg	L-Phenylalanine	28	Organic acids and derivatives	Carboxylic acids and derivatives	Amino acids, peptides, and analogues		C00079	52.4	72.5	M-H	C9H11NO2	-8.01766	1.01181	3.39811e-09	4.8513e-07	0.820995	1.76662	14759.2	8354.46	14665.3	15166.1	15494.3	14942.8	14012.5	14274.1	8293.96	8385.86	8072.16	9513.08	8093.94	7767.75
4.86_340.1308n	341.138	4.86447	pos	Brosimacutin D	LMPK12140055	Lipids and lipid-like molecules	Polyketides	Flavonoids			50.4	56.4	M+H-H2O, M+H	C20H20O5	-0.683388	1.01147	0.000266878	0.00121392	0.624786	1.54198	20728.3	13442.7	25298.6	17377.2	22546.5	17230.7	22357.5	19559.4	13515.4	13614	13262.6	14174.4	12651.2	13438.3
10.23_437.2657m/z	437.266	10.2255	pos	DHAP(18:0)	HMDB0011133	Organic oxygen compounds	Organooxygen compounds	Carbonyl compounds		C03805	38.9	0	M+H	C21H41O7P	-1.36916	1.01134	0.00934348	0.0220806	-0.187168	0.878328	64031	72901	69628.5	65806.5	63045.3	64274.4	57859.5	63571.9	76403.7	66444.9	67647.9	69806.2	78982.9	78120.3
0.63_188.1523n	189.16	0.63125	pos	N-(3-Aminopropyl)-N-methylcarbamic acid tert-butyl ester	HMDB0244680	Organic acids and derivatives	Carboxylic acids and derivatives	Amino acids, peptides, and analogues			42	20.6	M+H, M+K	C9H20N2O2	-0.770055	1.01097	0.0193337	0.0400037	-0.141274	0.906718	93702.6	103343	89293.3	97792.8	87518.4	89152	106018	92441.4	96399.5	99085.9	105852	109242	104989	104488
10.51_835.3550m/z	835.355	10.5062	neg	2-[3-[5-(4-fluorophenyl)-1,3,4-oxadiazol-2-yl]-2,5-dimethylpyrrol-1-yl]-N-(1-phenylethyl)acetamide	1003329	Unclassified	Unclassified	Unclassified			38.7	0	2M-H	C24H23FN4O2	1.55843	1.00776	2.83103e-06	3.96181e-05	0.916991	1.88817	14079.7	7456.8	14566.5	15418.1	12798.8	15053.6	13014	13627.3	6559.92	7121.06	6334.88	9822.09	8228.28	6674.58
12.31_311.2551m/z	311.255	12.3142	pos	N-[(3S,4R)-4-[(dimethylamino)methyl]-1-methylpyrrolidin-3-yl]-2-(3,5-dimethylpyrazol-1-yl)acetamide	1081900	Unclassified	Unclassified	Unclassified			39.2	0	M+NH4	C15H27N5O	-1.00659	1.00737	0.0110871	0.0253506	0.218552	1.16357	63252.7	54361.1	56451.2	64816.2	65179.4	63020.4	65245.2	64803.5	46527.2	48345.3	54095.2	55759.7	58965.6	62473.4
14.29_775.5348m/z	775.535	14.2856	pos	SM(d17:2(4E,8Z)/20:3(6,8,11)-OH(5))	HMDB0290449	Unclassified	Unclassified	Unclassified			38.8	0	M+Na	C42H77N2O7P	-1.68913	1.00671	1.52134e-06	2.52403e-05	1.04929	2.06951	12688.3	6131.07	14397	13137.4	11836.1	11433	12909.9	12416.4	6532.05	4121.94	7725.52	6668.09	6049.58	5689.23
9.86_263.2001m/z	263.2	9.86097	pos	9-(3-methyl-5-propylfuran-2-yl)-nonanoic acid	LMFA01150017	Lipids and lipid-like molecules	Fatty Acyls	Fatty acids and conjugates			51.9	64.8	M+H-H2O	C17H28O3	-1.58192	1.00659	0.000224416	0.00106527	1.49082	2.81048	11170.6	3974.61	7614.65	9383.42	9412.1	14705.3	11225.3	14682.8	2728.45	4458.56	4701.88	3355.67	3144.81	5458.32
0.78_305.0177m/z	305.018	0.778717	neg	Pseudouridine 5'-phosphate	HMDB0001271	Organic oxygen compounds	Organooxygen compounds	Carbohydrates and carbohydrate conjugates		C01168	40.9	9.9	M-H2O-H	C9H13N2O9P	-1.11747	1.00656	0.00811459	0.0195933	-0.307007	0.808317	36757.7	45474.4	30362.1	35002	37778.5	33899.4	40879.5	42624.5	50655.1	45359	51556.7	41343.2	41721.6	42210.5
10.30_278.2241n	261.221	10.3017	pos	17-octadecen-9-ynoic acid	LMFA01030562	Lipids and lipid-like molecules	Fatty Acyls	Fatty Acids and Conjugates			51.9	65.1	M+H-H2O, M+H	C18H30O2	-1.83738	1.00649	0.00998598	0.0232997	0.302754	1.2335	46809	37948.2	54540.1	46664.7	50539.4	41557	44946.3	42606.6	30708.1	36225.3	36304	38187.8	43317	42947
11.38_463.2914m/z	463.291	11.3812	neg	Palmitoyl glucuronide	HMDB0010331	Lipids and lipid-like molecules	Fatty Acyls	Fatty acyl glycosides		C03033	46.2	33.8	M+FA-H	C22H42O7	0.255427	1.00585	8.57321e-07	1.67222e-05	0.980575	1.97325	13207.6	6693.33	13437.9	11971.3	12179.9	13772.9	13142.7	14741.2	6869.23	6714.73	5729.97	8203.03	5247.86	7395.16
11.85_653.4264m/z	653.426	11.8466	neg	DG(i-12:0/0:0/PGE2)	HMDB0298360	Unclassified	Unclassified	Unclassified			38.9	0	M+FA-H	C35H60O8	-1.00304	1.00537	3.15557e-06	4.29529e-05	-1.35282	0.391527	4223.57	10787.4	3611.95	3938.73	4996.83	4262.49	4267.13	4264.27	9448.65	9641.28	12888.3	10913.1	9127.9	12705.4
7.23_307.0007m/z	307.001	7.22945	neg	(±)-Mevalonic acid 5-pyrophosphate tetralithium salt	397	Unclassified	Unclassified	Unclassified			37.6	0	M-H	C6H14O10P2	5.8323	1.0046	6.65943e-06	7.35612e-05	-0.165508	0.891615	54473.5	61095.4	55955.7	55489.6	53703	54899.2	53716.5	53077.1	61179.5	63601.4	61995.7	59430.8	60156.4	60208.4
10.88_355.2831m/z	355.283	10.8814	pos	MG(18:2(9Z,12Z)/0:0/0:0)[rac]	4252	Lipids and lipid-like molecules	Fatty Acyls	Lineolic acids and derivatives			57	93.3	M+H	C21H38O4	-3.31283	1.0027	1.19303e-06	2.10691e-05	0.690725	1.61409	17006.5	10536.2	17297.7	17147.2	16880.4	15144.3	18442	17127.2	9920.09	9148.97	10548.2	12487.9	10658.7	10453.4
13.61_350.2683m/z	350.268	13.6099	pos	oxymetholone	HMDB0256016	Lipids and lipid-like molecules	Steroids and steroid derivatives	Androstane steroids			43.6	23.3	M+NH4	C21H32O3	-1.96852	1.00229	0.00773271	0.018813	0.380745	1.30201	37073.6	28474.1	38532.5	37515.2	37046.8	37436.2	39509.6	32401.5	17456.6	27732.9	28703.9	32374.1	30767.3	33809.5
4.63_701.1667m/z	701.167	4.63405	neg	N-[5-[(3-fluorophenyl)methylsulfanyl]-1,3,4-thiadiazol-2-yl]cyclohexanecarboxamide	1048489	Unclassified	Unclassified	Unclassified			37.7	0	2M-H	C16H18FN3OS2	-1.59482	1.00216	0.000209717	0.0010096	0.792616	1.73221	16744.8	9666.73	13960	21202.2	14659.5	16382.5	16488.8	17776.1	6818.03	10871.5	10761.1	9502.1	8873.34	11174.4

## Sheet: 导出计数_Super Class
Differential metabolite classification
Super Class	Number	Percentage
Alkaloids and derivatives	1	0.101937
Benzenoids	37	3.77166
Homogeneous non-metal compounds	2	0.203874
Hydrocarbons	1	0.101937
Lignans, neolignans and related compounds	4	0.407747
Lipids and lipid-like molecules	313	31.9062
Nucleosides, nucleotides, and analogues	23	2.34455
Organic 1,3-dipolar compounds	2	0.203874
Organic acids and derivatives	84	8.56269
Organic nitrogen compounds	10	1.01937
Organic oxygen compounds	92	9.37819
Organohalogen compounds	3	0.30581
Organoheterocyclic compounds	85	8.66463
Organosulfur compounds	3	0.30581
Phenylpropanoids and polyketides	66	6.72783
Unclassified	255	25.9939
all	981	100
