# Supplementary material for: Chitosan Oligosaccharides Mitigate Flooding Stress Damage in Rice by Affecting Antioxidants, Osmoregulation, and Hormones
Source: Antioxidants (Basel). 2024 Apr 26;13(5):521. doi: 10.3390/antiox13050521 (PMC11117766; doi:10.3390/antiox13050521)
Supplement: Supplementary file 1 [file antioxidants-13-00521-s001.zip › Table S5.xlsx]

## Sheet: KEGG
Enrichment results for differentially expressed genes
gene_id	gene_id_R498	KEGG	KEGG Pathway	Up/Down
LOC4346529	OsR498G0612846300.01	4.1.1.48	osa00400	Up
LOC4344702	OsR498G0815228600.01	2.1.1.4	osa00380	Dowm
LOC4325198	OsR498G0100233200.01	2.6.1.99	osa00380	Dowm
LOC4344636	OsR498G0815145300.01	4.1.1.28/4.1.1.105	osa00380	Dowm
LOC107275929	OsR498G0511223000.01	1.14.13.168	osa00380	Dowm
LOC4334994	OsR498G0407505200.01	1.14.13.168	osa00380	Dowm
LOC4343079	OsR498G0714159000.01	1.14.13.168	osa00380	Dowm
LOC4330612	OsR498G0204703200.01	1.2.1.3	osa00380	Up
LOC4330149	OsR498G0204420900.01	1.2.1.3	osa00380	Dowm
LOC9266172	OsR498G0204218000.01	1.14.11.-	osa00380	Up
LOC4336150	OsR498G0408760000.01	1.14.11.-	osa00380	Up
LOC4349885	OsR498G1119482600.01	AUX1	osa04075	Dowm
LOC4326775	OsR498G0100306900.01	AUX1/IAA	osa04075	Dowm
LOC4352722	OsR498G1222051500.01	AUX1/IAA	osa04075	Dowm
LOC4330571	OsR498G0204677500.01	AUX1/IAA	osa04075	Dowm
LOC4339365	OsR498G0511208200.01	AUX1/IAA	osa04075	Dowm
LOC4334431	OsR498G0307212800.01	AUX1/IAA	osa04075	Up
LOC4337309	OsR498G0409441200.01	ARF	osa04075	Up
LOC4324650	OsR498G0100437400.01	GH3	osa04075	Up
LOC4343785	OsR498G0714682600.01	GH3	osa04075	Up
LOC4339234	OsR498G0511116600.01	GH3	osa04075	Dowm
LOC4327043	OsR498G0102114500.01	GH3	osa04075	Dowm
LOC107278599	OsR498G0665926600.01	SAUR	osa04075	Dowm
LOC9268702	OsR498G0102616400.01	SAUR	osa04075	Dowm
LOC9267097	OsR498G0409284200.01	SAUR	osa04075	Dowm
LOC4352844	OsR498G1222145600.01	SAUR	osa04075	Dowm
LOC4329253	OsR498G0203665100.01	SAUR	osa04075	Dowm
LOC4342060	OsR498G0613300200.01	SAUR	osa04075	Dowm
LOC9268586	OsR498G0613260000.01	SAUR	osa04075	Dowm
LOC4336929	OsR498G0409249700.01	SAUR	osa04075	Dowm

## Sheet: Heatmap
Differential genes expression in the tryptophan-auxin metabolic pathway
gene_id	gene_id_R498	COS-1	COS-2	COS-3	AG-1	AG-2	AG-3
LOC4346529	OsR498G0612846300.01	3.26641	3.31787	2.33321	0.672049	0.785886	0.333937
LOC4344702	OsR498G0815228600.01	248.494	250.056	248.945	563.492	577.818	580.157
LOC4325198	OsR498G0100233200.01	3.33594	4.10072	3.39112	8.22241	7.69586	7.93943
LOC4344636	OsR498G0815145300.01	0.105256	0.213828	0.18665	0.743067	1.28271	0.970926
LOC107275929	OsR498G0511223000.01	0.860494	0.731762	1.0139	3.20221	3.20968	3.32791
LOC4334994	OsR498G0407505200.01	0.286644	0.177227	0.0505148	0.625655	0.483401	0.220209
LOC4343079	OsR498G0714159000.01	0.662274	0.658977	0.876526	4.55172	4.34981	3.70866
LOC4330612	OsR498G0204703200.01	304.748	302.912	300.869	50.1266	50.6326	50.0482
LOC4330149	OsR498G0204420900.01	50.8855	50.0748	51.3444	136.284	136.176	131.017
LOC9266172	OsR498G0204218000.01	0.826488	1.51653	1.21571	0.0836517	0.223591	0.166264
LOC4336150	OsR498G0408760000.01	62.9391	58.3174	60.7414	8.59331	8.6286	9.65842
LOC4349885	OsR498G1119482600.01	4.09035	3.7758	4.20082	8.71496	8.28621	8.40228
LOC4326775	OsR498G0100306900.01	14.8674	14.204	13.6014	29.3238	27.8336	27.4214
LOC4352722	OsR498G1222051500.01	6.61446	7.15013	5.76478	19.1987	17.1283	16.9507
LOC4330571	OsR498G0204677500.01	2.34526	2.0672	2.45504	4.43944	4.9984	4.79462
LOC4339365	OsR498G0511208200.01	3.6423	3.75368	3.97815	10.8813	11.3898	10.9795
LOC4334431	OsR498G0307212800.01	21.338	22.083	22.234	11.0414	10.4576	10.9031
LOC4337309	OsR498G0409441200.01	1.86365	1.75372	1.52845	0.84745	0.620735	0.725575
LOC4324650	OsR498G0100437400.01	12.2296	13.0307	12.4093	3.29481	2.65712	2.73246
LOC4343785	OsR498G0714682600.01	3.67865	3.57175	4.24292	1.36922	1.46316	1.33822
LOC4339234	OsR498G0511116600.01	0.152685	0.268824	0.216605	1.77788	1.66464	1.49175
LOC4327043	OsR498G0102114500.01	0.563912	0.435324	0.434279	2.65401	2.1991	2.88369
LOC107278599	OsR498G0665926600.01	2.10621	2.28201	2.84567	8.22389	8.31667	9.48628
LOC9268702	OsR498G0102616400.01	8.75803	9.08938	9.01932	19.5143	22.5038	21.8172
LOC9267097	OsR498G0409284200.01	0.620657	0.350241	0.24458	1.33432	1.33743	1.61274
LOC4352844	OsR498G1222145600.01	0.169628	0.03446	0.103132	0.780599	1.13807	0.599443
LOC4329253	OsR498G0203665100.01	1.63849	1.69971	0.706511	3.57314	3.72766	3.58717
LOC4342060	OsR498G0613300200.01	13.12	12.5767	12.6041	37.4233	37.0045	38.2534
LOC9268586	OsR498G0613260000.01	0.169465	0.073772	0.196253	0.683636	1.14205	1.10715
LOC4336929	OsR498G0409249700.01	0.140727	0.200121	0.427801	0.941966	0.501587	0.526564

## Sheet: gens-gens
OsR498G0100000700.01	LOC4326813
OsR498G0100001000.01	LOC4331202
OsR498G0100001500.01	LOC4326455
OsR498G0100001700.01	LOC112936026
OsR498G0100002100.01	LOC4326456
OsR498G0100002300.01	LOC4326457
OsR498G0100002900.01	LOC4326458
OsR498G0100003100.01	LOC4326459
OsR498G0100004300.01	LOC107277360
OsR498G0100004600.01	LOC4326460
OsR498G0100005300.01	LOC4332277
OsR498G0100006300.01	LOC4326462
OsR498G0100006700.01	LOC4326463
OsR498G0100006900.01	LOC4326464
OsR498G0100007300.01	LOC4326465
OsR498G0100010200.01	LOC107280001
OsR498G0100010600.01	LOC9271851
OsR498G0100010900.01	LOC4326466
OsR498G0100011300.01	LOC4326467
OsR498G0100011500.01	LOC4326468
OsR498G0100011700.01	LOC4326439
OsR498G0100011900.01	LOC4326440
OsR498G0100012100.01	LOC4326441
OsR498G0100012800.01	LOC4326442
OsR498G0100013000.01	LOC9266052
OsR498G0100013300.01	LOC4326444
OsR498G0100013600.01	LOC4326444
OsR498G0100014200.01	LOC4326449
OsR498G0100014700.01	LOC4326451
OsR498G0100015100.01	LOC4326452
OsR498G0100015400.01	LOC4326291
OsR498G0100015500.01	LOC4326292
OsR498G0100015900.01	LOC4326293
OsR498G0100016300.01	LOC4326294
OsR498G0100017100.01	LOC4326295
OsR498G0100017400.01	LOC4326296
OsR498G0100017900.01	LOC4326297
OsR498G0100018400.01	LOC4326298
OsR498G0100018800.01	LOC112937634
OsR498G0100018900.01	LOC4323990
OsR498G0100020700.01	LOC4326301
OsR498G0100021200.01	LOC9272545
OsR498G0100021400.01	LOC4326303
OsR498G0100022900.01	LOC4326147
OsR498G0100023200.01	LOC4326148
OsR498G0100023400.01	LOC4326149
OsR498G0100023600.01	LOC9270828
OsR498G0100023800.01	LOC4326150
OsR498G0100023900.01	LOC4326151
OsR498G0100024100.01	LOC4326151
OsR498G0100024300.01	LOC4326151
OsR498G0100024500.01	LOC4326151
OsR498G0100024800.01	LOC4326153
OsR498G0100024900.01	LOC4326152
OsR498G0100025600.01	LOC9268894
OsR498G0100026400.01	LOC9271125
OsR498G0100027200.01	LOC107281500
OsR498G0100027300.01	LOC4326157
OsR498G0100027600.01	LOC4326159
OsR498G0100027900.01	LOC4326160
OsR498G0100028100.01	LOC4326161
OsR498G0100028700.01	LOC4326162
OsR498G0100029100.01	LOC9267649
OsR498G0100029700.01	LOC4326163
OsR498G0100029900.01	LOC4326164
OsR498G0100030100.01	LOC9268327
OsR498G0100031000.01	LOC4339480
OsR498G0100031100.01	LOC9272141
OsR498G0100031400.01	LOC4326132
OsR498G0100031500.01	LOC4326132
OsR498G0100031800.01	LOC4326133
OsR498G0100032000.01	LOC9266108
OsR498G0100033300.01	LOC9270401
OsR498G0100033600.01	LOC4326135
OsR498G0100033900.01	LOC4326136
OsR498G0100034200.01	LOC4326137
OsR498G0100034600.01	LOC4326138
OsR498G0100035200.01	LOC4326139
OsR498G0100035600.01	LOC4326140
OsR498G0100035700.01	LOC4326141
OsR498G0100035900.01	LOC9269164
OsR498G0100036600.01	LOC4326144
OsR498G0100037100.01	LOC4326145
OsR498G0100037600.01	LOC4326146
OsR498G0100038000.01	LOC4326114
OsR498G0100038100.01	LOC4326114
OsR498G0100038300.01	LOC9271945
OsR498G0100039200.01	LOC4326117
OsR498G0100039500.01	LOC4326117
OsR498G0100040000.01	LOC4326118
OsR498G0100040400.01	LOC4326119
OsR498G0100040600.01	LOC9266830
OsR498G0100042300.01	LOC4326123
OsR498G0100043400.01	LOC4326124
OsR498G0100043500.01	LOC4326124
OsR498G0100043700.01	LOC4326125
OsR498G0100044000.01	LOC4326125
OsR498G0100044500.01	LOC9269575
OsR498G0100045000.01	LOC9269575
OsR498G0100045100.01	LOC4326127
OsR498G0100045600.01	LOC107276333
OsR498G0100045700.01	LOC4326102
OsR498G0100046400.01	LOC4326104
OsR498G0100046500.01	LOC4326104
OsR498G0100046700.01	LOC4326089
OsR498G0100047200.01	LOC9272259
OsR498G0100047300.01	LOC9272259
OsR498G0100047600.01	LOC4326109
OsR498G0100047800.01	LOC4326109
OsR498G0100047900.01	LOC4326110
OsR498G0100048500.01	LOC107281207
OsR498G0100049100.01	LOC4335108
OsR498G0100050400.01	LOC107276333
OsR498G0100050600.01	LOC107277277
OsR498G0100050900.01	LOC4326089
OsR498G0100051200.01	LOC4326087
OsR498G0100051400.01	LOC4326087
OsR498G0100051800.01	LOC9270126
OsR498G0100052000.01	LOC4326092
OsR498G0100052100.01	LOC4326089
OsR498G0100052800.01	LOC4326090
OsR498G0100053000.01	LOC4326092
OsR498G0100053600.01	LOC4326093
OsR498G0100054000.01	LOC4326093
OsR498G0100054400.01	LOC4326095
OsR498G0100054600.01	LOC4326093
OsR498G0100054700.01	LOC4326110
OsR498G0100056000.01	LOC4326068
OsR498G0100056100.01	LOC4326096
OsR498G0100056400.01	LOC4326096
OsR498G0100056600.01	LOC4326097
OsR498G0100056700.01	LOC4326071
OsR498G0100057000.01	LOC9271324
OsR498G0100057100.01	LOC4326073
OsR498G0100057500.01	LOC4326074
OsR498G0100057700.01	LOC4326075
OsR498G0100058700.01	LOC4326076
OsR498G0100059400.01	LOC4326077
OsR498G0100060400.01	LOC4326078
OsR498G0100060600.01	LOC4326079
OsR498G0100061000.01	LOC4326082
OsR498G0100062400.01	LOC4326083
OsR498G0100063000.01	LOC107280783
OsR498G0100063300.01	LOC4326084
OsR498G0100063700.01	LOC107276570
OsR498G0100064800.01	LOC4326033
OsR498G0100065000.01	LOC4326034
OsR498G0100065400.01	LOC4326035
OsR498G0100065900.01	LOC9268813
OsR498G0100066200.01	LOC4326037
OsR498G0100066400.01	LOC4326038
OsR498G0100066800.01	LOC9268597
OsR498G0100066900.01	LOC4326040
OsR498G0100067400.01	LOC4326041
OsR498G0100070800.01	LOC4326043
OsR498G0100070900.01	LOC4326043
OsR498G0100071400.01	LOC4326045
OsR498G0100071500.01	LOC9272685
OsR498G0100071700.01	LOC9268150
OsR498G0100071900.01	LOC112937615
OsR498G0100072600.01	LOC4339739
OsR498G0100072700.01	LOC4326047
OsR498G0100073300.01	LOC4326048
OsR498G0100074200.01	LOC112936805
OsR498G0100074300.01	LOC4326049
OsR498G0100078800.01	LOC107275721
OsR498G0100078900.01	LOC107276545
OsR498G0100080000.01	LOC107276545
OsR498G0100080200.01	LOC4325998
OsR498G0100080600.01	LOC4325999
OsR498G0100081000.01	LOC4326000
OsR498G0100081600.01	LOC9268662
OsR498G0100081800.01	LOC9271230
OsR498G0100081900.01	LOC9271230
OsR498G0100082200.01	LOC107275782
OsR498G0100082600.01	LOC107277069
OsR498G0100082800.01	LOC9267088
OsR498G0100082900.01	LOC107278743
OsR498G0100083100.01	LOC107276150
OsR498G0100083900.01	LOC107276602
OsR498G0100084100.01	LOC107276602
OsR498G0100084400.01	LOC107279741
OsR498G0100084700.01	LOC4326005
OsR498G0100085200.01	LOC9271781
OsR498G0100085300.01	LOC4326007
OsR498G0100085500.01	LOC4326008
OsR498G0100086500.01	LOC4326010
OsR498G0100086800.01	LOC4326010
OsR498G0100086900.01	LOC4326011
OsR498G0100087200.01	LOC4325982
OsR498G0100087500.01	LOC4325983
OsR498G0100088000.01	LOC4325984
OsR498G0100088600.01	LOC4325984
OsR498G0100089400.01	LOC9267869
OsR498G0100089600.01	LOC4325986
OsR498G0100089700.01	LOC4325987
OsR498G0100089900.01	LOC4325988
OsR498G0100090900.01	LOC112939049
OsR498G0100091100.01	LOC112939049
OsR498G0100091300.01	LOC4325989
OsR498G0100091500.01	LOC4325990
OsR498G0100091900.01	LOC4325991
OsR498G0100093200.01	LOC4325992
OsR498G0100094400.01	LOC4325993
OsR498G0100094500.01	LOC4325994
OsR498G0100094800.01	LOC4325995
OsR498G0100095000.01	LOC4325966
OsR498G0100095900.01	LOC4325968
OsR498G0100097300.01	LOC9267906
OsR498G0100098300.01	LOC9269702
OsR498G0100099600.01	LOC4325971
OsR498G0100101300.01	LOC4325972
OsR498G0100101900.01	LOC4325973
OsR498G0100102600.01	LOC4325974
OsR498G0100103600.01	LOC107278621
OsR498G0100104900.01	LOC4325976
OsR498G0100105200.01	LOC4325976
OsR498G0100106000.01	LOC4325978
OsR498G0100108700.01	LOC4325980
OsR498G0100109900.01	LOC4325981
OsR498G0100110900.01	LOC4325792
OsR498G0100111200.01	LOC4325793
OsR498G0100111600.01	LOC4325794
OsR498G0100112200.01	LOC107277018
OsR498G0100112300.01	LOC107278233
OsR498G0100112800.01	LOC4325796
OsR498G0100113200.01	LOC4325798
OsR498G0100113300.01	LOC4325799
OsR498G0100113600.01	LOC4325800
OsR498G0100115600.01	LOC107280254
OsR498G0100115900.01	LOC4325802
OsR498G0100116200.01	LOC4325803
OsR498G0100116700.01	LOC4325804
OsR498G0100116900.01	LOC4325805
OsR498G0100117100.01	LOC107277037
OsR498G0100117500.01	LOC4325806
OsR498G0100117900.01	LOC4325808
OsR498G0100118500.01	LOC4344097
OsR498G0100118700.01	LOC9268840
OsR498G0100119100.01	LOC4325687
OsR498G0100119500.01	LOC4325688
OsR498G0100119800.01	LOC4325689
OsR498G0100120000.01	LOC4325690
OsR498G0100120100.01	LOC4325690
OsR498G0100120800.01	LOC4325693
OsR498G0100120900.01	LOC4325693
OsR498G0100121300.01	LOC4325694
OsR498G0100122800.01	LOC4325695
OsR498G0100122900.01	LOC4325695
OsR498G0100123400.01	LOC4325696
OsR498G0100123800.01	LOC9270524
OsR498G0100124200.01	LOC4325697
OsR498G0100124300.01	LOC4325698
OsR498G0100124800.01	LOC4325699
OsR498G0100124900.01	LOC4325700
OsR498G0100125200.01	LOC4325700
OsR498G0100125400.01	LOC4325700
OsR498G0100125600.01	LOC112937635
OsR498G0100126200.01	LOC112937810
OsR498G0100126800.01	LOC4325670
OsR498G0100127100.01	LOC107276391
OsR498G0100127300.01	LOC107278584
OsR498G0100127500.01	LOC107278584
OsR498G0100127700.01	LOC107278584
OsR498G0100127900.01	LOC4325673
OsR498G0100128200.01	LOC4336587
OsR498G0100128300.01	LOC4325673
OsR498G0100128700.01	LOC107278584
OsR498G0100128900.01	LOC107278584
OsR498G0100129600.01	LOC4337671
OsR498G0100129800.01	LOC4325700
OsR498G0100129900.01	LOC107278584
OsR498G0100130200.01	LOC9267763
OsR498G0100130500.01	LOC4325673
OsR498G0100131100.01	LOC107278584
OsR498G0100131400.01	LOC107278584
OsR498G0100131900.01	LOC107279495
OsR498G0100132100.01	LOC4325700
OsR498G0100132300.01	LOC107278584
OsR498G0100132900.01	LOC4325680
OsR498G0100133900.01	LOC4325680
OsR498G0100134300.01	LOC4325681
OsR498G0100135100.01	LOC4325682
OsR498G0100135400.01	LOC4325683
OsR498G0100135700.01	LOC4325684
OsR498G0100136000.01	LOC4325471
OsR498G0100136300.01	LOC4325472
OsR498G0100136800.01	LOC4325473
OsR498G0100138300.01	LOC4325474
OsR498G0100141500.01	LOC4325477
OsR498G0100141700.01	LOC4325478
OsR498G0100143300.01	LOC107277455
OsR498G0100148300.01	LOC4325479
OsR498G0100149000.01	LOC4325480
OsR498G0100149600.01	LOC107275709
OsR498G0100150400.01	LOC4325482
OsR498G0100150500.01	LOC4325481
OsR498G0100151100.01	LOC4325484
OsR498G0100151400.01	LOC4325486
OsR498G0100151500.01	LOC4325487
OsR498G0100151700.01	LOC4325452
OsR498G0100152200.01	LOC4325454
OsR498G0100152900.01	LOC4325456
OsR498G0100159200.01	LOC4325457
OsR498G0100159600.01	LOC4325458
OsR498G0100160000.01	LOC4325459
OsR498G0100160200.01	LOC4325459
OsR498G0100161400.01	LOC4325459
OsR498G0100161600.01	LOC4325461
OsR498G0100162200.01	LOC4325462
OsR498G0100162600.01	LOC4325464
OsR498G0100162800.01	LOC4325465
OsR498G0100162900.01	LOC4333716
OsR498G0100163200.01	LOC4325467
OsR498G0100163300.01	LOC4325467
OsR498G0100163600.01	LOC107275681
OsR498G0100163700.01	LOC107275681
OsR498G0100163900.01	LOC107276927
OsR498G0100164200.01	LOC107276927
OsR498G0100164300.01	LOC4325469
OsR498G0100166400.01	LOC107277997
OsR498G0100167300.01	LOC9272059
OsR498G0100167700.01	LOC107277997
OsR498G0100167900.01	LOC107277997
OsR498G0100168400.01	LOC107277997
OsR498G0100169000.01	LOC107279564
OsR498G0100169700.01	LOC107277997
OsR498G0100170300.01	LOC4337225
OsR498G0100170700.01	LOC107276625
OsR498G0100171300.01	LOC4325206
OsR498G0100171500.01	LOC9266563
OsR498G0100171800.01	LOC4325208
OsR498G0100172200.01	LOC4325208
OsR498G0100172400.01	LOC9271871
OsR498G0100172600.01	LOC4325209
OsR498G0100172800.01	LOC4325209
OsR498G0100173000.01	LOC4325210
OsR498G0100173200.01	LOC4325211
OsR498G0100173700.01	LOC4325212
OsR498G0100174000.01	LOC4325213
OsR498G0100174700.01	LOC4325215
OsR498G0100175200.01	LOC4325216
OsR498G0100175700.01	LOC4325217
OsR498G0100176600.01	LOC4346124
OsR498G0100176800.01	LOC107279689
OsR498G0100177000.01	LOC9270751
OsR498G0100177500.01	LOC4324510
OsR498G0100178200.01	LOC4324511
OsR498G0100178400.01	LOC4324497
OsR498G0100178800.01	LOC4325218
OsR498G0100179000.01	LOC4324515
OsR498G0100179800.01	LOC4324516
OsR498G0100179900.01	LOC107278933
OsR498G0100180100.01	LOC112936069
OsR498G0100180300.01	LOC4324517
OsR498G0100180500.01	LOC107277374
OsR498G0100180900.01	LOC4324520
OsR498G0100181100.01	LOC107280763
OsR498G0100181300.01	LOC4324521
OsR498G0100182100.01	LOC4324522
OsR498G0100182800.01	LOC9271911
OsR498G0100183100.01	LOC4324523
OsR498G0100183300.01	LOC4324524
OsR498G0100183500.01	LOC4324525
OsR498G0100183700.01	LOC4324526
OsR498G0100183900.01	LOC4324527
OsR498G0100184500.01	LOC4324493
OsR498G0100184700.01	LOC9270198
OsR498G0100185300.01	LOC4324494
OsR498G0100185800.01	LOC112937853
OsR498G0100186200.01	LOC112937853
OsR498G0100186600.01	LOC4324494
OsR498G0100186800.01	LOC4324495
OsR498G0100187100.01	LOC4324497
OsR498G0100187400.01	LOC4324497
OsR498G0100188200.01	LOC4324495
OsR498G0100188900.01	LOC4324499
OsR498G0100189200.01	LOC4324499
OsR498G0100189400.01	LOC4324495
OsR498G0100189500.01	LOC4324499
OsR498G0100190400.01	LOC9268949
OsR498G0100190500.01	LOC4324501
OsR498G0100190800.01	LOC4324501
OsR498G0100191200.01	LOC4324495
OsR498G0100191300.01	LOC107278484
OsR498G0100191600.01	LOC4324503
OsR498G0100191700.01	LOC4324495
OsR498G0100191900.01	LOC4324505
OsR498G0100192100.01	LOC107276711
OsR498G0100192400.01	LOC107276705
OsR498G0100192800.01	LOC107280599
OsR498G0100193000.01	LOC107280599
OsR498G0100193100.01	LOC4324508
OsR498G0100193600.01	LOC107276786
OsR498G0100194000.01	LOC107276642
OsR498G0100194100.01	LOC4324072
OsR498G0100194300.01	LOC4324073
OsR498G0100194700.01	LOC4324074
OsR498G0100195500.01	LOC4324508
OsR498G0100195800.01	LOC4324077
OsR498G0100197000.01	LOC107275903
OsR498G0100197100.01	LOC107276713
OsR498G0100197800.01	LOC4324078
OsR498G0100197900.01	LOC4324079
OsR498G0100198300.01	LOC4324081
OsR498G0100198600.01	LOC4324082
OsR498G0100199600.01	LOC4324083
OsR498G0100199700.01	LOC107275326
OsR498G0100200200.01	LOC4324084
OsR498G0100201500.01	LOC107275326
OsR498G0100202400.01	LOC4324084
OsR498G0100202500.01	LOC4324084
OsR498G0100203000.01	LOC112937859
OsR498G0100203100.01	LOC4324085
OsR498G0100203300.01	LOC107278339
OsR498G0100203600.01	LOC4324086
OsR498G0100203700.01	LOC4324087
OsR498G0100204100.01	LOC4324088
OsR498G0100204400.01	LOC4324089
OsR498G0100204500.01	LOC4324053
OsR498G0100205600.01	LOC4324055
OsR498G0100205900.01	atpE
OsR498G0100206100.01	LOC4328271
OsR498G0100207000.01	LOC9271372
OsR498G0100207100.01	LOC107280306
OsR498G0100208400.01	LOC107277190
OsR498G0100208600.01	LOC4324058
OsR498G0100208800.01	LOC4324059
OsR498G0100209000.01	LOC4324060
OsR498G0100209200.01	LOC4324061
OsR498G0100209800.01	LOC4324062
OsR498G0100210200.01	LOC4324064
OsR498G0100210300.01	LOC4324065
OsR498G0100211200.01	LOC4324066
OsR498G0100211400.01	LOC9268594
OsR498G0100211800.01	LOC4324068
OsR498G0100212200.01	LOC9268594
OsR498G0100212300.01	LOC9268594
OsR498G0100212800.01	LOC4324068
OsR498G0100212900.01	LOC107280255
OsR498G0100213500.01	LOC107277018
OsR498G0100213800.01	LOC4324411
OsR498G0100214800.01	LOC107277338
OsR498G0100215100.01	LOC4324412
OsR498G0100215400.01	LOC4324413
OsR498G0100215600.01	LOC4324414
OsR498G0100215700.01	LOC4324415
OsR498G0100216000.01	LOC4324417
OsR498G0100216100.01	LOC4327135
OsR498G0100216400.01	LOC4327135
OsR498G0100216600.01	LOC4327136
OsR498G0100217300.01	LOC107277399
OsR498G0100218000.01	LOC112937636
OsR498G0100218400.01	LOC4327138
OsR498G0100219100.01	LOC4327139
OsR498G0100219300.01	LOC107276328
OsR498G0100219700.01	LOC9267411
OsR498G0100220400.01	LOC4327143
OsR498G0100220900.01	LOC4327145
OsR498G0100221200.01	LOC4327146
OsR498G0100221500.01	LOC4324057
OsR498G0100221800.01	LOC4324057
OsR498G0100222500.01	LOC4325182
OsR498G0100222800.01	LOC4325183
OsR498G0100223300.01	LOC107276245
OsR498G0100223800.01	LOC9272035
OsR498G0100224200.01	LOC9268026
OsR498G0100224600.01	LOC4325186
OsR498G0100225000.01	LOC4325188
OsR498G0100225200.01	LOC4325189
OsR498G0100225600.01	LOC4325190
OsR498G0100226300.01	LOC4325191
OsR498G0100226500.01	LOC4325192
OsR498G0100226700.01	LOC4325193
OsR498G0100227000.01	LOC4325195
OsR498G0100227100.01	LOC4325195
OsR498G0100227600.01	LOC107278035
OsR498G0100229500.01	LOC107278734
OsR498G0100232000.01	LOC4325196
OsR498G0100232800.01	LOC4325197
OsR498G0100233200.01	LOC4325198
OsR498G0100234400.01	LOC4325199
OsR498G0100234800.01	LOC112936123
OsR498G0100235000.01	LOC4325200
OsR498G0100235700.01	LOC4327632
OsR498G0100236300.01	LOC4327633
OsR498G0100236600.01	LOC4327635
OsR498G0100237300.01	LOC4327636
OsR498G0100237500.01	LOC4327637
OsR498G0100237900.01	LOC4327638
OsR498G0100238200.01	LOC4327639
OsR498G0100238400.01	LOC4327640
OsR498G0100238600.01	LOC107276823
OsR498G0100238800.01	LOC107276823
OsR498G0100239400.01	LOC9269359
OsR498G0100240600.01	LOC4327642
OsR498G0100241300.01	LOC112937923
OsR498G0100241600.01	LOC9266078
OsR498G0100242100.01	LOC4327644
OsR498G0100242400.01	LOC4327645
OsR498G0100242600.01	LOC4327646
OsR498G0100242800.01	LOC4327647
OsR498G0100242900.01	LOC4327648
OsR498G0100243100.01	LOC4327118
OsR498G0100243400.01	LOC4327119
OsR498G0100243500.01	LOC4339483
OsR498G0100243800.01	LOC4327120
OsR498G0100245300.01	LOC4327121
OsR498G0100246500.01	LOC4327122
OsR498G0100246800.01	LOC4327123
OsR498G0100247800.01	LOC112937928
OsR498G0100248000.01	LOC4327126
OsR498G0100248600.01	LOC4327127
OsR498G0100248800.01	LOC4327128
OsR498G0100249400.01	LOC4327129
OsR498G0100249700.01	LOC4327130
OsR498G0100250000.01	LOC4327131
OsR498G0100250900.01	LOC4327132
OsR498G0100251200.01	LOC4327132
OsR498G0100251400.01	LOC4326215
OsR498G0100251500.01	LOC4326214
OsR498G0100252000.01	LOC4326215
OsR498G0100252100.01	LOC9266470
OsR498G0100253000.01	LOC107275818
OsR498G0100253200.01	LOC4348200
OsR498G0100253300.01	LOC4326218
OsR498G0100253600.01	LOC4326218
OsR498G0100253700.01	LOC4326219
OsR498G0100254000.01	LOC4326221
OsR498G0100254100.01	LOC4326220
OsR498G0100254300.01	LOC4326222
OsR498G0100254600.01	LOC4326223
OsR498G0100256100.01	LOC4326224
OsR498G0100256400.01	LOC4326224
OsR498G0100256900.01	LOC9270565
OsR498G0100257200.01	LOC112937942
OsR498G0100258100.01	LOC4326225
OsR498G0100258300.01	LOC4323863
OsR498G0100258600.01	LOC4323864
OsR498G0100261000.01	LOC4351546
OsR498G0100261400.01	LOC107280594
OsR498G0100261800.01	LOC4323865
OsR498G0100262600.01	LOC4323866
OsR498G0100263100.01	LOC4323867
OsR498G0100263400.01	LOC4323867
OsR498G0100263500.01	LOC4323868
OsR498G0100264200.01	LOC4323870
OsR498G0100264600.01	LOC4323871
OsR498G0100265100.01	LOC4323872
OsR498G0100266100.01	LOC4323873
OsR498G0100267100.01	LOC4350389
OsR498G0100267600.01	LOC4323875
OsR498G0100268100.01	LOC4323876
OsR498G0100268300.01	LOC4323877
OsR498G0100268500.01	LOC4323878
OsR498G0100268900.01	LOC4323879
OsR498G0100269200.01	LOC4323880
OsR498G0100269800.01	LOC4325347
OsR498G0100270200.01	LOC4325348
OsR498G0100270600.01	LOC4325349
OsR498G0100271400.01	LOC4325351
OsR498G0100271800.01	LOC4325352
OsR498G0100273300.01	LOC107280802
OsR498G0100273500.01	LOC107280802
OsR498G0100273800.01	LOC4325353
OsR498G0100274000.01	LOC4325354
OsR498G0100274100.01	LOC4325355
OsR498G0100274900.01	LOC9271331
OsR498G0100275400.01	LOC9267183
OsR498G0100275600.01	LOC9270290
OsR498G0100276000.01	LOC107280643
OsR498G0100277200.01	LOC107276570
OsR498G0100277300.01	LOC4325360
OsR498G0100277600.01	LOC4325361
OsR498G0100278000.01	LOC4325362
OsR498G0100278600.01	LOC4325363
OsR498G0100278700.01	LOC9272136
OsR498G0100279000.01	LOC4325329
OsR498G0100279600.01	LOC4325330
OsR498G0100280000.01	LOC4325330
OsR498G0100281000.01	LOC4325330
OsR498G0100281900.01	LOC4325331
OsR498G0100282100.01	LOC4325333
OsR498G0100282600.01	LOC4325335
OsR498G0100283100.01	LOC4325336
OsR498G0100283300.01	LOC4325337
OsR498G0100283600.01	LOC4325337
OsR498G0100283800.01	LOC4325338
OsR498G0100284200.01	LOC9269019
OsR498G0100284400.01	LOC9271558
OsR498G0100284500.01	LOC4325339
OsR498G0100285700.01	LOC4325340
OsR498G0100286000.01	LOC4325342
OsR498G0100286200.01	LOC4325344
OsR498G0100286300.01	LOC4325579
OsR498G0100286600.01	LOC4325346
OsR498G0100286700.01	LOC4325652
OsR498G0100286900.01	LOC107276490
OsR498G0100287200.01	LOC4325653
OsR498G0100287700.01	LOC4325654
OsR498G0100287900.01	LOC4325655
OsR498G0100288300.01	LOC4325656
OsR498G0100288900.01	LOC4325657
OsR498G0100289600.01	LOC4325658
OsR498G0100290000.01	LOC4325659
OsR498G0100291700.01	LOC4325660
OsR498G0100292200.01	LOC4325661
OsR498G0100294100.01	LOC4325663
OsR498G0100296100.01	LOC4325666
OsR498G0100296500.01	LOC4325667
OsR498G0100297400.01	LOC4325668
OsR498G0100298600.01	LOC4326766
OsR498G0100299500.01	LOC4328077
OsR498G0100299700.01	LOC4326767
OsR498G0100300000.01	LOC4326768
OsR498G0100300100.01	LOC4326449
OsR498G0100300400.01	LOC4324717
OsR498G0100300900.01	LOC107278050
OsR498G0100302800.01	LOC9267956
OsR498G0100303400.01	LOC4326215
OsR498G0100303800.01	LOC4326771
OsR498G0100304000.01	LOC4328905
OsR498G0100304700.01	LOC4326771
OsR498G0100305000.01	LOC4326773
OsR498G0100305100.01	LOC4326774
OsR498G0100306900.01	LOC4326775
OsR498G0100307200.01	LOC4326776
OsR498G0100307700.01	LOC4326777
OsR498G0100309100.01	LOC112936123
OsR498G0100309400.01	LOC112936015
OsR498G0100309500.01	LOC4326782
OsR498G0100310200.01	LOC4327297
OsR498G0100311400.01	LOC4327298
OsR498G0100311700.01	LOC4327300
OsR498G0100312900.01	LOC4327301
OsR498G0100313200.01	LOC4327302
OsR498G0100313800.01	LOC4327303
OsR498G0100313900.01	LOC4327303
OsR498G0100316400.01	LOC4327304
OsR498G0100319400.01	LOC4327305
OsR498G0100320400.01	LOC4327306
OsR498G0100322800.01	LOC4327307
OsR498G0100323000.01	LOC107280760
OsR498G0100324300.01	LOC107281590
OsR498G0100324500.01	LOC4327309
OsR498G0100324700.01	LOC4327310
OsR498G0100325000.01	LOC4327310
OsR498G0100325200.01	LOC4327311
OsR498G0100325700.01	LOC4327312
OsR498G0100326000.01	LOC4327313
OsR498G0100328000.01	LOC4327314
OsR498G0100328800.01	LOC4327315
OsR498G0100331100.01	LOC4327316
OsR498G0100334000.01	LOC4327321
OsR498G0100335400.01	LOC107278163
OsR498G0100335600.01	LOC4327322
OsR498G0100335800.01	LOC4327323
OsR498G0100335900.01	LOC4327324
OsR498G0100336600.01	LOC4334319
OsR498G0100336900.01	LOC107280684
OsR498G0100339300.01	LOC4327325
OsR498G0100339600.01	LOC9268356
OsR498G0100339800.01	LOC4327326
OsR498G0100340100.01	LOC4327327
OsR498G0100341300.01	LOC4327329
OsR498G0100341800.01	LOC9268869
OsR498G0100341900.01	LOC107281244
OsR498G0100342800.01	LOC107280865
OsR498G0100343100.01	LOC107278933
OsR498G0100343500.01	LOC4327331
OsR498G0100343800.01	LOC107275931
OsR498G0100344000.01	LOC4327332
OsR498G0100344200.01	LOC4327333
OsR498G0100345000.01	LOC4327335
OsR498G0100345200.01	LOC4327336
OsR498G0100345600.01	LOC4338058
OsR498G0100346400.01	LOC4327339
OsR498G0100346600.01	LOC4327339
OsR498G0100347500.01	LOC4327340
OsR498G0100348300.01	LOC107277551
OsR498G0100348800.01	LOC4327343
OsR498G0100349300.01	LOC4342509
OsR498G0100349600.01	LOC4327344
OsR498G0100350300.01	LOC4327345
OsR498G0100350800.01	LOC4327346
OsR498G0100351500.01	LOC112936093
OsR498G0100352000.01	LOC4327348
OsR498G0100352400.01	LOC4327349
OsR498G0100352500.01	LOC4327063
OsR498G0100353400.01	LOC4327064
OsR498G0100354200.01	LOC4342890
OsR498G0100356100.01	LOC4327066
OsR498G0100356900.01	LOC4327067
OsR498G0100357200.01	LOC4327068
OsR498G0100359200.01	LOC107278619
OsR498G0100360200.01	LOC4327069
OsR498G0100360800.01	LOC107278329
OsR498G0100361000.01	LOC4327070
OsR498G0100361800.01	LOC9271572
OsR498G0100362200.01	LOC107276816
OsR498G0100362800.01	LOC4327072
OsR498G0100364900.01	LOC4327073
OsR498G0100365100.01	LOC9271430
OsR498G0100366800.01	LOC4327074
OsR498G0100367000.01	LOC4327076
OsR498G0100367600.01	LOC4327077
OsR498G0100369400.01	LOC4327079
OsR498G0100370600.01	LOC4327080
OsR498G0100371200.01	LOC107281461
OsR498G0100371300.01	LOC107281461
OsR498G0100372900.01	LOC4327083
OsR498G0100373300.01	LOC4327083
OsR498G0100373900.01	LOC4327084
OsR498G0100374100.01	LOC4327085
OsR498G0100374300.01	LOC4327087
OsR498G0100374600.01	LOC4327089
OsR498G0100376000.01	LOC107279689
OsR498G0100376100.01	LOC4327090
OsR498G0100376800.01	LOC4327091
OsR498G0100377100.01	LOC4327092
OsR498G0100377300.01	LOC4327093
OsR498G0100377600.01	LOC4327093
OsR498G0100378000.01	LOC4327094
OsR498G0100379000.01	LOC112937639
OsR498G0100379200.01	LOC4327096
OsR498G0100379500.01	LOC4326996
OsR498G0100380200.01	LOC112936075
OsR498G0100380300.01	LOC112936075
OsR498G0100380800.01	LOC4325525
OsR498G0100380900.01	LOC4325526
OsR498G0100381300.01	LOC4325527
OsR498G0100381700.01	LOC4325528
OsR498G0100383000.01	LOC4325529
OsR498G0100383400.01	LOC107280810
OsR498G0100384300.01	LOC9268854
OsR498G0100384500.01	LOC4325531
OsR498G0100385000.01	LOC4325531
OsR498G0100385100.01	LOC4325533
OsR498G0100386100.01	LOC4325534
OsR498G0100386600.01	LOC4325535
OsR498G0100387600.01	LOC4325536
OsR498G0100389000.01	LOC4325537
OsR498G0100389600.01	LOC4325538
OsR498G0100391400.01	LOC4325539
OsR498G0100391500.01	LOC4325539
OsR498G0100391800.01	LOC4325557
OsR498G0100392000.01	LOC4325558
OsR498G0100392200.01	LOC4325559
OsR498G0100393600.01	LOC4325560
OsR498G0100394100.01	LOC4325561
OsR498G0100394300.01	LOC4325562
OsR498G0100395200.01	LOC9267882
OsR498G0100397000.01	LOC4325563
OsR498G0100399100.01	LOC4325564
OsR498G0100400400.01	LOC4325565
OsR498G0100402100.01	LOC4325567
OsR498G0100402300.01	LOC4325568
OsR498G0100402600.01	LOC9271635
OsR498G0100404400.01	LOC4325570
OsR498G0100404900.01	LOC4325571
OsR498G0100405300.01	LOC107278670
OsR498G0100405900.01	LOC4325572
OsR498G0100407600.01	LOC4325252
OsR498G0100407900.01	LOC112939402
OsR498G0100410000.01	LOC4325253
OsR498G0100410300.01	LOC4325254
OsR498G0100410500.01	LOC9269554
OsR498G0100410700.01	LOC4325256
OsR498G0100411100.01	LOC4325257
OsR498G0100411900.01	LOC4325258
OsR498G0100413100.01	LOC4325260
OsR498G0100413400.01	LOC4339738
OsR498G0100414300.01	LOC9270889
OsR498G0100415100.01	LOC4325263
OsR498G0100416300.01	LOC4325264
OsR498G0100416500.01	LOC4325265
OsR498G0100416700.01	LOC4325267
OsR498G0100416900.01	LOC4337700
OsR498G0100417100.01	LOC107278291
OsR498G0100417300.01	LOC9271443
OsR498G0100418200.01	LOC4324576
OsR498G0100419100.01	LOC4324577
OsR498G0100419400.01	LOC107280816
OsR498G0100419700.01	LOC4324579
OsR498G0100420000.01	LOC107278500
OsR498G0100420900.01	LOC4324580
OsR498G0100422900.01	LOC4324581
OsR498G0100423500.01	LOC9271145
OsR498G0100423700.01	LOC9271145
OsR498G0100424900.01	LOC4324583
OsR498G0100426100.01	LOC4324584
OsR498G0100427300.01	LOC4324585
OsR498G0100427600.01	LOC4324587
OsR498G0100427800.01	LOC4324588
OsR498G0100428600.01	LOC4324589
OsR498G0100428700.01	LOC4324590
OsR498G0100428900.01	LOC4324638
OsR498G0100429300.01	LOC4324639
OsR498G0100429700.01	LOC4324641
OsR498G0100430000.01	LOC4324641
OsR498G0100430400.01	LOC4324643
OsR498G0100431000.01	LOC4324644
OsR498G0100432300.01	LOC4324645
OsR498G0100432500.01	LOC4324646
OsR498G0100433200.01	LOC4324647
OsR498G0100435800.01	LOC4324648
OsR498G0100436400.01	LOC4352858
OsR498G0100437400.01	LOC4324650
OsR498G0100439000.01	LOC4324651
OsR498G0100439100.01	LOC4348981
OsR498G0100439500.01	LOC9272458
OsR498G0100439900.01	LOC4324652
OsR498G0100440500.01	LOC4324653
OsR498G0100441000.01	LOC4326697
OsR498G0100443000.01	LOC4326698
OsR498G0100443200.01	LOC4326699
OsR498G0100443500.01	LOC4326702
OsR498G0100443900.01	LOC9271065
OsR498G0100444200.01	LOC4325260
OsR498G0100444800.01	LOC4326704
OsR498G0100445300.01	LOC4326705
OsR498G0100445600.01	LOC4325260
OsR498G0100445800.01	LOC112936351
OsR498G0100446000.01	LOC107279559
OsR498G0100446400.01	LOC4326704
OsR498G0100446600.01	LOC4326708
OsR498G0100447600.01	LOC4326709
OsR498G0100448000.01	LOC4326709
OsR498G0100448100.01	LOC4326710
OsR498G0100448300.01	LOC4326711
OsR498G0100451500.01	LOC4326729
OsR498G0100453200.01	LOC4326730
OsR498G0100453300.01	LOC4326731
OsR498G0100453700.01	LOC4326732
OsR498G0100454000.01	LOC4326733
OsR498G0100455300.01	LOC4326734
OsR498G0100456800.01	LOC4326735
OsR498G0100458300.01	LOC4326736
OsR498G0100458500.01	LOC9266550
OsR498G0100458700.01	LOC4326738
OsR498G0100459000.01	LOC4326739
OsR498G0100459200.01	LOC107275880
OsR498G0100459800.01	LOC4326740
OsR498G0100461600.01	LOC4326741
OsR498G0100462300.01	LOC4326742
OsR498G0100462600.01	LOC4326743
OsR498G0100462700.01	LOC4326744
OsR498G0100463300.01	LOC4326745
OsR498G0100463800.01	LOC107278817
OsR498G0100464900.01	LOC4326746
OsR498G0100466700.01	LOC4327178
OsR498G0100467900.01	LOC4327179
OsR498G0100468100.01	LOC4327180
OsR498G0100468300.01	LOC4327181
OsR498G0100468500.01	LOC4327181
OsR498G0100468900.01	LOC4327183
OsR498G0100469500.01	LOC4327183
OsR498G0100469700.01	LOC4327184
OsR498G0100469900.01	LOC112936119
OsR498G0100470100.01	LOC112936119
OsR498G0100470400.01	LOC4327186
OsR498G0100471100.01	LOC4327187
OsR498G0100471400.01	LOC4327188
OsR498G0100471600.01	LOC4327189
OsR498G0100472000.01	LOC4327191
OsR498G0100472700.01	LOC4327192
OsR498G0100473000.01	LOC4327193
OsR498G0100473100.01	LOC4325877
OsR498G0100474900.01	LOC4325878
OsR498G0100475200.01	LOC4325879
OsR498G0100476300.01	LOC4325880
OsR498G0100476600.01	LOC4325882
OsR498G0100476800.01	LOC4338154
OsR498G0100477300.01	LOC9272170
OsR498G0100477800.01	LOC4325885
OsR498G0100479700.01	LOC4325890
OsR498G0100480500.01	LOC107278458
OsR498G0100480900.01	LOC107276677
OsR498G0100481100.01	LOC4325891
OsR498G0100481300.01	LOC107277850
OsR498G0100481600.01	LOC4325892
OsR498G0100481700.01	LOC4325893
OsR498G0100482100.01	LOC4325894
OsR498G0100482300.01	LOC4324276
OsR498G0100482700.01	LOC4324277
OsR498G0100483400.01	LOC107276826
OsR498G0100483600.01	LOC107276826
OsR498G0100484700.01	LOC4324278
OsR498G0100484900.01	LOC4324278
OsR498G0100485700.01	LOC4324280
OsR498G0100485900.01	LOC9268565
OsR498G0100486100.01	LOC4324282
OsR498G0100486400.01	LOC4324283
OsR498G0100487200.01	LOC4324284
OsR498G0100487800.01	LOC4324285
OsR498G0100488100.01	LOC4352029
OsR498G0100488600.01	LOC4324288
OsR498G0100488900.01	LOC4324289
OsR498G0100489200.01	LOC4324290
OsR498G0100489900.01	LOC4324291
OsR498G0100490400.01	LOC112936063
OsR498G0100490500.01	LOC4342511
OsR498G0100490700.01	LOC9270906
OsR498G0100492200.01	LOC9270655
OsR498G0100492300.01	LOC4324293
OsR498G0100492600.01	LOC9266535
OsR498G0100493200.01	LOC4327774
OsR498G0100493500.01	LOC4327776
OsR498G0100493800.01	LOC4327777
OsR498G0100494100.01	LOC4327778
OsR498G0100494400.01	LOC107277375
OsR498G0100494600.01	LOC4327779
OsR498G0100494900.01	LOC4327780
OsR498G0100495800.01	LOC4327781
OsR498G0100496700.01	LOC4327782
OsR498G0100497300.01	LOC4327783
OsR498G0100497500.01	LOC4327784
OsR498G0100499700.01	LOC4327785
OsR498G0100500300.01	LOC4327786
OsR498G0100502100.01	LOC4327787
OsR498G0100502400.01	LOC9268236
OsR498G0100503300.01	LOC4327789
OsR498G0100503600.01	LOC4327790
OsR498G0100504200.01	LOC107276778
OsR498G0100504600.01	LOC4326944
OsR498G0100505800.01	LOC4326355
OsR498G0100506800.01	LOC4326356
OsR498G0100507300.01	LOC4340682
OsR498G0100507700.01	LOC4326358
OsR498G0100507900.01	LOC4326359
OsR498G0100508300.01	LOC4326360
OsR498G0100508600.01	LOC4326360
OsR498G0100508900.01	LOC4326362
OsR498G0100509200.01	LOC4326363
OsR498G0100510100.01	LOC4326364
OsR498G0100510600.01	LOC4326365
OsR498G0100511000.01	LOC9271557
OsR498G0100512300.01	LOC4326367
OsR498G0100512500.01	LOC107280821
OsR498G0100513600.01	LOC107276760
OsR498G0100514500.01	LOC112937641
OsR498G0100514900.01	LOC107277056
OsR498G0100515300.01	LOC4326371
OsR498G0100515800.01	LOC4329328
OsR498G0100515900.01	LOC4331723
OsR498G0100517900.01	LOC4343231
OsR498G0100519100.01	LOC4327688
OsR498G0100519400.01	LOC4327689
OsR498G0100520400.01	LOC4327691
OsR498G0100521900.01	LOC4327695
OsR498G0100522400.01	LOC4327697
OsR498G0100522600.01	LOC4327698
OsR498G0100522700.01	LOC4327698
OsR498G0100523900.01	LOC4327700
OsR498G0100524200.01	LOC4327701
OsR498G0100524900.01	LOC4327702
OsR498G0100525200.01	LOC4327703
OsR498G0100526000.01	LOC107278763
OsR498G0100528700.01	LOC4326748
OsR498G0100529000.01	LOC4326749
OsR498G0100529200.01	LOC4326751
OsR498G0100529800.01	LOC4326752
OsR498G0100529900.01	LOC4326752
OsR498G0100530700.01	LOC4327224
OsR498G0100531100.01	LOC4345008
OsR498G0100531300.01	LOC112938271
OsR498G0100531700.01	LOC112938271
OsR498G0100532300.01	LOC112937649
OsR498G0100532900.01	LOC112936351
OsR498G0100533400.01	LOC9271003
OsR498G0100533600.01	LOC9271003
OsR498G0100535300.01	LOC107281601
OsR498G0100537200.01	LOC107277377
OsR498G0100537400.01	LOC107275445
OsR498G0100539200.01	LOC4326755
OsR498G0100539500.01	LOC4326757
OsR498G0100540000.01	LOC4326758
OsR498G0100540400.01	LOC9266353
OsR498G0100541900.01	LOC4326760
OsR498G0100545000.01	LOC107281121
OsR498G0100545200.01	LOC107281538
OsR498G0100545400.01	LOC4326761
OsR498G0100545800.01	LOC9268673
OsR498G0100547000.01	LOC4326763
OsR498G0100548000.01	LOC4326764
OsR498G0100548500.01	LOC4327212
OsR498G0100549000.01	LOC107280254
OsR498G0100549900.01	LOC4327213
OsR498G0100550200.01	LOC4327214
OsR498G0100550400.01	LOC4327215
OsR498G0100551400.01	LOC9272383
OsR498G0100551500.01	LOC4327216
OsR498G0100551800.01	LOC4327217
OsR498G0100552600.01	LOC4327218
OsR498G0100552800.01	LOC4327219
OsR498G0100553200.01	LOC4327220
OsR498G0100554300.01	LOC107277158
OsR498G0100554700.01	LOC107277149
OsR498G0100555000.01	LOC107277149
OsR498G0100556000.01	LOC9269106
OsR498G0100556300.01	LOC4327100
OsR498G0100556900.01	LOC4327102
OsR498G0100557100.01	LOC4327103
OsR498G0100557300.01	LOC4327104
OsR498G0100557500.01	LOC4327105
OsR498G0100558200.01	LOC4327106
OsR498G0100559700.01	LOC4327108
OsR498G0100559900.01	LOC9270524
OsR498G0100560700.01	LOC4327111
OsR498G0100561100.01	LOC4327112
OsR498G0100561400.01	LOC4327112
OsR498G0100562400.01	LOC4327113
OsR498G0100562600.01	LOC4327115
OsR498G0100562800.01	LOC4327115
OsR498G0100563100.01	LOC4327116
OsR498G0100563300.01	LOC4327117
OsR498G0100563600.01	LOC4327705
OsR498G0100564100.01	LOC9270713
OsR498G0100564400.01	LOC4327706
OsR498G0100564600.01	LOC9269417
OsR498G0100564900.01	LOC4327707
OsR498G0100565800.01	LOC4327708
OsR498G0100566200.01	LOC4327709
OsR498G0100567600.01	LOC4327710
OsR498G0100568000.01	LOC4327711
OsR498G0100568100.01	LOC4327711
OsR498G0100569200.01	LOC107277409
OsR498G0100570400.01	LOC107277409
OsR498G0100570800.01	LOC4327713
OsR498G0100570900.01	LOC4327713
OsR498G0100571700.01	LOC4327715
OsR498G0100572400.01	LOC107278583
OsR498G0100572500.01	LOC112938349
OsR498G0100573000.01	LOC107278583
OsR498G0100574800.01	LOC107280865
OsR498G0100575600.01	LOC4327716
OsR498G0100575800.01	LOC4352820
OsR498G0100576000.01	LOC4327719
OsR498G0100576100.01	LOC4327718
OsR498G0100576400.01	LOC9267530
OsR498G0100577800.01	LOC4327720
OsR498G0100578400.01	LOC9270656
OsR498G0100578600.01	LOC4326227
OsR498G0100578800.01	LOC4326228
OsR498G0100579400.01	LOC4326229
OsR498G0100580800.01	LOC4326230
OsR498G0100585200.01	LOC4326236
OsR498G0100585300.01	LOC4340325
OsR498G0100587300.01	LOC4326237
OsR498G0100587800.01	LOC4326239
OsR498G0100588000.01	LOC4326240
OsR498G0100589000.01	LOC107280824
OsR498G0100589300.01	LOC4331744
OsR498G0100589500.01	LOC4326241
OsR498G0100590400.01	LOC112936120
OsR498G0100590500.01	LOC112936120
OsR498G0100590800.01	LOC9267695
OsR498G0100591300.01	LOC112938360
OsR498G0100591500.01	LOC4325115
OsR498G0100592100.01	LOC4325116
OsR498G0100592400.01	LOC4325116
OsR498G0100593100.01	LOC112936123
OsR498G0100593300.01	LOC107279741
OsR498G0100593900.01	LOC4325119
OsR498G0100594500.01	LOC4325119
OsR498G0100594800.01	LOC4325120
OsR498G0100595900.01	LOC9266429
OsR498G0100596600.01	LOC4325123
OsR498G0100597200.01	LOC4325123
OsR498G0100597300.01	LOC4328905
OsR498G0100597500.01	LOC4325123
OsR498G0100597900.01	LOC4324954
OsR498G0100598700.01	LOC4325123
OsR498G0100600000.01	LOC4325123
OsR498G0100600900.01	LOC107280254
OsR498G0100601400.01	LOC107280865
OsR498G0100602100.01	LOC107281598
OsR498G0100602300.01	LOC112936842
OsR498G0100602700.01	LOC4325124
OsR498G0100603200.01	LOC4325125
OsR498G0100603300.01	LOC4325126
OsR498G0100603800.01	LOC4325127
OsR498G0100605100.01	LOC4325129
OsR498G0100605400.01	LOC9271043
OsR498G0100605500.01	LOC4326197
OsR498G0100606100.01	LOC4349020
OsR498G0100606400.01	LOC9272566
OsR498G0100607700.01	LOC4326201
OsR498G0100609500.01	LOC4326203
OsR498G0100609900.01	LOC9267758
OsR498G0100611400.01	LOC4326204
OsR498G0100611700.01	LOC9272163
OsR498G0100612000.01	LOC4326207
OsR498G0100612200.01	LOC4326208
OsR498G0100612600.01	LOC4326209
OsR498G0100612800.01	LOC107278870
OsR498G0100614000.01	LOC4326211
OsR498G0100614400.01	LOC4326212
OsR498G0100614600.01	LOC4324369
OsR498G0100614900.01	LOC4324370
OsR498G0100615700.01	LOC4324371
OsR498G0100616100.01	LOC9267440
OsR498G0100616300.01	LOC4324372
OsR498G0100617800.01	LOC4324374
OsR498G0100618000.01	LOC4324375
OsR498G0100618100.01	LOC4324375
OsR498G0100618400.01	LOC4324376
OsR498G0100619400.01	LOC112937911
OsR498G0100620200.01	LOC4324377
OsR498G0100621700.01	LOC4324378
OsR498G0100622100.01	LOC4324379
OsR498G0100622500.01	LOC4324380
OsR498G0100622800.01	LOC4324381
OsR498G0100623200.01	LOC4324382
OsR498G0100624700.01	LOC4324383
OsR498G0100625000.01	LOC4332664
OsR498G0100625300.01	LOC4324386
OsR498G0100625600.01	LOC4324386
OsR498G0100626100.01	LOC112939644
OsR498G0100627500.01	LOC4326261
OsR498G0100627900.01	LOC4326262
OsR498G0100628200.01	LOC107277774
OsR498G0100628700.01	LOC4326264
OsR498G0100628900.01	LOC4326265
OsR498G0100629200.01	LOC4326266
OsR498G0100629400.01	LOC4326267
OsR498G0100629900.01	LOC4326268
OsR498G0100630400.01	LOC107277168
OsR498G0100630600.01	LOC107277168
OsR498G0100631100.01	LOC4326269
OsR498G0100631600.01	LOC4326270
OsR498G0100632000.01	LOC4326272
OsR498G0100632700.01	LOC4326273
OsR498G0100633700.01	LOC4326274
OsR498G0100633900.01	LOC4325165
OsR498G0100634200.01	LOC4325167
OsR498G0100634400.01	LOC4325168
OsR498G0100634700.01	LOC4325169
OsR498G0100635600.01	LOC9267815
OsR498G0100636300.01	LOC107280910
OsR498G0100638100.01	LOC4325171
OsR498G0100638400.01	LOC107276383
OsR498G0100638600.01	LOC9266469
OsR498G0100638700.01	LOC9266469
OsR498G0100639400.01	LOC4325173
OsR498G0100639500.01	LOC4325174
OsR498G0100640100.01	LOC4325175
OsR498G0100640600.01	LOC4325176
OsR498G0100640700.01	LOC4325176
OsR498G0100641800.01	LOC112936380
OsR498G0100642500.01	LOC4325177
OsR498G0100643300.01	LOC4325178
OsR498G0100644500.01	LOC4325180
OsR498G0100646000.01	LOC107279645
OsR498G0100647800.01	LOC4325181
OsR498G0100649700.01	LOC107280908
OsR498G0100650800.01	LOC4324436
OsR498G0100651200.01	LOC4324438
OsR498G0100652400.01	LOC4324440
OsR498G0100653000.01	LOC4324441
OsR498G0100653900.01	LOC4324442
OsR498G0100654200.01	LOC4324258
OsR498G0100654700.01	LOC4324259
OsR498G0100655000.01	LOC4324260
OsR498G0100655200.01	LOC4324261
OsR498G0100655300.01	LOC4324262
OsR498G0100655600.01	LOC4324263
OsR498G0100656000.01	LOC4324264
OsR498G0100656400.01	LOC9271754
OsR498G0100658300.01	LOC4324267
OsR498G0100658600.01	LOC4324268
OsR498G0100658900.01	LOC4324269
OsR498G0100660500.01	LOC4324270
OsR498G0100660800.01	LOC112938650
OsR498G0100663000.01	LOC4324273
OsR498G0100663900.01	LOC4324274
OsR498G0100664200.01	LOC112938990
OsR498G0100664300.01	LOC107279021
OsR498G0100665800.01	LOC107279495
OsR498G0100666500.01	LOC4342906
OsR498G0100666700.01	LOC4342906
OsR498G0100667700.01	LOC4324275
OsR498G0100667900.01	LOC107276296
OsR498G0100668100.01	LOC4326900
OsR498G0100668500.01	LOC4326901
OsR498G0100668700.01	LOC4326902
OsR498G0100668900.01	LOC4332664
OsR498G0100669200.01	LOC4326904
OsR498G0100669300.01	LOC4326904
OsR498G0100670100.01	LOC4326905
OsR498G0100670400.01	LOC4326906
OsR498G0100670500.01	LOC4326906
OsR498G0100671100.01	LOC4326907
OsR498G0100671400.01	LOC4326908
OsR498G0100671500.01	LOC4325048
OsR498G0100671800.01	LOC9271173
OsR498G0100672200.01	LOC107280003
OsR498G0100672300.01	LOC4326909
OsR498G0100672600.01	LOC4326910
OsR498G0100674900.01	LOC4326912
OsR498G0100675200.01	LOC4326913
OsR498G0100675400.01	LOC4326914
OsR498G0100676000.01	LOC4326915
OsR498G0100676600.01	LOC4326916
OsR498G0100678600.01	LOC4326917
OsR498G0100679800.01	LOC4327903
OsR498G0100679900.01	LOC4327904
OsR498G0100680500.01	LOC4327905
OsR498G0100680700.01	LOC4327906
OsR498G0100681000.01	LOC4327907
OsR498G0100681500.01	LOC4327908
OsR498G0100681900.01	LOC4327909
OsR498G0100682200.01	LOC4327908
OsR498G0100683000.01	LOC107279059
OsR498G0100683300.01	LOC4327909
OsR498G0100684600.01	LOC4327429
OsR498G0100684800.01	LOC4327911
OsR498G0100687900.01	LOC4327912
OsR498G0100688400.01	LOC4327913
OsR498G0100689400.01	LOC107281167
OsR498G0100689600.01	LOC4328905
OsR498G0100689900.01	LOC4327914
OsR498G0100690200.01	LOC4327914
OsR498G0100693500.01	LOC107279741
OsR498G0100693700.01	LOC4327915
OsR498G0100694000.01	LOC4327916
OsR498G0100695400.01	LOC107280149
OsR498G0100695700.01	LOC4327918
OsR498G0100698500.01	LOC4327919
OsR498G0100698800.01	LOC4327919
OsR498G0100698900.01	LOC112938314
OsR498G0100702400.01	LOC4325148
OsR498G0100702600.01	LOC107275670
OsR498G0100702900.01	LOC112937647
OsR498G0100704200.01	LOC107277055
OsR498G0100705200.01	LOC4325152
OsR498G0100708900.01	LOC9272222
OsR498G0100709200.01	LOC9272222
OsR498G0100710600.01	LOC9268204
OsR498G0100710700.01	LOC9268204
OsR498G0100711500.01	LOC4325157
OsR498G0100711900.01	LOC4325158
OsR498G0100712200.01	LOC4325158
OsR498G0100715000.01	LOC4325160
OsR498G0100720500.01	LOC4325161
OsR498G0100721100.01	LOC9269676
OsR498G0100721700.01	LOC4325162
OsR498G0100722000.01	LOC4325163
OsR498G0100722600.01	LOC4325164
OsR498G0100723300.01	LOC4326712
OsR498G0100723600.01	LOC107281419
OsR498G0100723800.01	LOC107276424
OsR498G0100724000.01	LOC4326715
OsR498G0100724200.01	LOC112936183
OsR498G0100724400.01	LOC107280441
OsR498G0100724800.01	LOC107277064
OsR498G0100725400.01	LOC107277064
OsR498G0100726000.01	LOC4326716
OsR498G0100727400.01	LOC9268398
OsR498G0100727600.01	LOC4326717
OsR498G0100728400.01	LOC9270395
OsR498G0100728600.01	LOC4326719
OsR498G0100728700.01	LOC4326720
OsR498G0100728900.01	LOC4326721
OsR498G0100730500.01	LOC4326722
OsR498G0100730900.01	LOC9271373
OsR498G0100731500.01	LOC4326724
OsR498G0100731700.01	LOC4332148
OsR498G0100732200.01	LOC112937650
OsR498G0100733500.01	LOC4326725
OsR498G0100734500.01	LOC4326726
OsR498G0100735200.01	LOC9266233
OsR498G0100736400.01	LOC107278969
OsR498G0100736700.01	LOC107277521
OsR498G0100737000.01	LOC4326728
OsR498G0100737300.01	LOC4325773
OsR498G0100737600.01	LOC4325774
OsR498G0100738600.01	LOC4349234
OsR498G0100738800.01	LOC4325776
OsR498G0100740100.01	LOC107275948
OsR498G0100740400.01	LOC4325777
OsR498G0100740700.01	LOC4325777
OsR498G0100741100.01	LOC9267440
OsR498G0100741300.01	LOC112938997
OsR498G0100742000.01	LOC4325779
OsR498G0100743700.01	LOC4325780
OsR498G0100744000.01	LOC4325781
OsR498G0100744500.01	LOC4332856
OsR498G0100744900.01	LOC4325784
OsR498G0100745200.01	LOC4325784
OsR498G0100745600.01	LOC4325785
OsR498G0100746200.01	LOC112939433
OsR498G0100746600.01	LOC4325786
OsR498G0100748200.01	LOC9269128
OsR498G0100748900.01	LOC4325788
OsR498G0100749600.01	LOC4335668
OsR498G0100750200.01	LOC4325791
OsR498G0100750300.01	LOC4323899
OsR498G0100750500.01	LOC4323900
OsR498G0100750800.01	LOC4323901
OsR498G0100751600.01	LOC4323902
OsR498G0100752500.01	LOC4323903
OsR498G0100753000.01	LOC4338517
OsR498G0100753400.01	LOC4323905
OsR498G0100753700.01	LOC4323906
OsR498G0100754500.01	LOC4323907
OsR498G0100756500.01	LOC4323909
OsR498G0100757300.01	LOC112939433
OsR498G0100758100.01	LOC4323911
OsR498G0100759200.01	LOC4323912
OsR498G0100759400.01	LOC4323913
OsR498G0100760300.01	LOC4323914
OsR498G0100761100.01	LOC112936644
OsR498G0100761500.01	LOC4327755
OsR498G0100762200.01	LOC4327756
OsR498G0100765000.01	LOC4327757
OsR498G0100767800.01	LOC4338527
OsR498G0100768200.01	LOC107278642
OsR498G0100770300.01	LOC9267165
OsR498G0100770800.01	LOC9267165
OsR498G0100771800.01	LOC4327759
OsR498G0100773300.01	LOC4327760
OsR498G0100773900.01	LOC4333430
OsR498G0100775700.01	LOC4327761
OsR498G0100776100.01	LOC4327762
OsR498G0100776800.01	LOC9272440
OsR498G0100776900.01	LOC9270747
OsR498G0100778100.01	LOC9266030
OsR498G0100778500.01	LOC107277552
OsR498G0100778900.01	LOC4327771
OsR498G0100779100.01	LOC4327772
OsR498G0100779400.01	LOC4327280
OsR498G0100779700.01	LOC4327281
OsR498G0100780000.01	LOC4327282
OsR498G0100781700.01	LOC4327285
OsR498G0100782500.01	LOC4327286
OsR498G0100785100.01	LOC4327287
OsR498G0100785600.01	LOC4335924
OsR498G0100786200.01	LOC9272492
OsR498G0100786400.01	LOC9272492
OsR498G0100786800.01	LOC4327290
OsR498G0100787900.01	LOC107276731
OsR498G0100788500.01	LOC107278711
OsR498G0100789400.01	LOC4327292
OsR498G0100791300.01	LOC4327293
OsR498G0100791600.01	LOC4327295
OsR498G0100793100.01	LOC4327296
OsR498G0100793800.01	LOC4327262
OsR498G0100794100.01	LOC4344256
OsR498G0100794900.01	LOC4327264
OsR498G0100795100.01	LOC4327265
OsR498G0100797100.01	LOC4327269
OsR498G0100797300.01	LOC4327269
OsR498G0100797600.01	LOC4327269
OsR498G0100798100.01	LOC4327269
OsR498G0100798800.01	LOC107276561
OsR498G0100800200.01	LOC4327270
OsR498G0100800300.01	LOC4327271
OsR498G0100800500.01	LOC4348145
OsR498G0100800900.01	LOC4327273
OsR498G0100801200.01	LOC4327273
OsR498G0100801300.01	LOC107276509
OsR498G0100803600.01	LOC4327274
OsR498G0100806800.01	LOC4327275
OsR498G0100809200.01	LOC107276129
OsR498G0100810200.01	LOC9266472
OsR498G0100812500.01	LOC107277009
OsR498G0100813800.01	LOC4327279
OsR498G0100814200.01	LOC4339694
OsR498G0100814400.01	LOC4326988
OsR498G0100814500.01	LOC4326989
OsR498G0100816000.01	LOC107280406
OsR498G0100817200.01	LOC4326991
OsR498G0100817800.01	LOC4349222
OsR498G0100818500.01	LOC4326992
OsR498G0100818800.01	LOC4326993
OsR498G0100819700.01	LOC4326994
OsR498G0100820800.01	LOC4326996
OsR498G0100821900.01	LOC4339867
OsR498G0100822600.01	LOC107279099
OsR498G0100824600.01	LOC9266039
OsR498G0100824700.01	LOC9268627
OsR498G0100825400.01	LOC4329438
OsR498G0100825900.01	LOC4346219
OsR498G0100826200.01	LOC4346219
OsR498G0100827900.01	LOC107281285
OsR498G0100828200.01	LOC4350316
OsR498G0100828800.01	LOC107281021
OsR498G0100828900.01	LOC9271054
OsR498G0100829400.01	LOC4339867
OsR498G0100830700.01	LOC4327001
OsR498G0100832100.01	LOC4327002
OsR498G0100832700.01	LOC4326969
OsR498G0100833100.01	LOC4326969
OsR498G0100833600.01	rpl32
OsR498G0100833700.01	LOC4326970
OsR498G0100834000.01	LOC4326971
OsR498G0100834200.01	LOC4326972
OsR498G0100834400.01	LOC9272345
OsR498G0100834600.01	LOC4326973
OsR498G0100834800.01	LOC4326976
OsR498G0100834900.01	LOC4326977
OsR498G0100835100.01	LOC4326979
OsR498G0100835400.01	LOC4326980
OsR498G0100835500.01	LOC4326980
OsR498G0100836400.01	LOC4326981
OsR498G0100836600.01	LOC4326982
OsR498G0100840300.01	LOC4326983
OsR498G0100840600.01	LOC4326984
OsR498G0100841100.01	LOC4326985
OsR498G0100841700.01	LOC4326986
OsR498G0100842000.01	LOC4326986
OsR498G0100842700.01	LOC9271433
OsR498G0100843200.01	LOC4326833
OsR498G0100843300.01	LOC4326834
OsR498G0100844100.01	LOC9271394
OsR498G0100845700.01	LOC9267146
OsR498G0100846800.01	LOC107279099
OsR498G0100847500.01	LOC4326837
OsR498G0100848700.01	LOC4326838
OsR498G0100849000.01	LOC9266994
OsR498G0100849700.01	LOC4326839
OsR498G0100850200.01	LOC4351501
OsR498G0100850400.01	LOC4326840
OsR498G0100851000.01	LOC4326841
OsR498G0100851900.01	LOC4340516
OsR498G0100852300.01	LOC112939644
OsR498G0100853200.01	LOC112939698
OsR498G0100855400.01	LOC4351086
OsR498G0100855600.01	LOC9271009
OsR498G0100857100.01	LOC9268353
OsR498G0100857300.01	LOC9268353
OsR498G0100857600.01	LOC4326844
OsR498G0100859900.01	LOC4326845
OsR498G0100861300.01	LOC4326846
OsR498G0100861600.01	LOC4326847
OsR498G0100862100.01	LOC4352545
OsR498G0100862300.01	LOC4326849
OsR498G0100862700.01	LOC4326797
OsR498G0100863100.01	LOC9268703
OsR498G0100863300.01	LOC4326798
OsR498G0100864000.01	LOC107276958
OsR498G0100864800.01	LOC4326799
OsR498G0100866000.01	LOC4326802
OsR498G0100866200.01	LOC4326803
OsR498G0100866300.01	LOC4326804
OsR498G0100866500.01	LOC4326806
OsR498G0100867100.01	LOC4324340
OsR498G0100872500.01	LOC4326808
OsR498G0100872700.01	LOC4324954
OsR498G0100874800.01	LOC4326809
OsR498G0100874900.01	LOC4326810
OsR498G0100875300.01	LOC4332328
OsR498G0100876000.01	LOC107280872
OsR498G0100876900.01	LOC9268711
OsR498G0100878300.01	LOC4325231
OsR498G0100879300.01	LOC9270410
OsR498G0100880900.01	LOC4326812
OsR498G0100881200.01	LOC4326486
OsR498G0100882300.01	LOC4326487
OsR498G0100882700.01	LOC9269304
OsR498G0100883000.01	LOC9269304
OsR498G0100883700.01	LOC4326488
OsR498G0100884100.01	LOC4326489
OsR498G0100884300.01	LOC4325719
OsR498G0100884600.01	LOC112939069
OsR498G0100885000.01	LOC9269789
OsR498G0100885800.01	LOC4326490
OsR498G0100886500.01	LOC4325719
OsR498G0100887000.01	LOC107281144
OsR498G0100887200.01	LOC107281144
OsR498G0100887400.01	LOC107281144
OsR498G0100887900.01	LOC9266029
OsR498G0100889400.01	LOC9266029
OsR498G0100889600.01	LOC107279495
OsR498G0100890700.01	LOC107281144
OsR498G0100891700.01	LOC107281079
OsR498G0100892300.01	LOC4335668
OsR498G0100893500.01	LOC9269789
OsR498G0100894500.01	LOC9269789
OsR498G0100895200.01	LOC4326494
OsR498G0100896700.01	LOC4326495
OsR498G0100897100.01	LOC4326496
OsR498G0100897400.01	LOC4326497
OsR498G0100897800.01	LOC4326498
OsR498G0100897900.01	LOC9266029
OsR498G0100898200.01	LOC9266046
OsR498G0100899600.01	LOC4326501
OsR498G0100899700.01	LOC4326500
OsR498G0100900000.01	LOC4326500
OsR498G0100900400.01	LOC4326809
OsR498G0100900600.01	LOC107280557
OsR498G0100901100.01	LOC4326501
OsR498G0100901300.01	LOC4326503
OsR498G0100901500.01	LOC4326469
OsR498G0100901800.01	LOC4326278
OsR498G0100902200.01	LOC4326471
OsR498G0100904600.01	LOC4326473
OsR498G0100904900.01	LOC4326475
OsR498G0100905900.01	LOC4326476
OsR498G0100907000.01	LOC107280567
OsR498G0100907200.01	LOC112938306
OsR498G0100907900.01	LOC4326477
OsR498G0100908700.01	LOC4326479
OsR498G0100909100.01	LOC4326479
OsR498G0100909500.01	LOC4326480
OsR498G0100910000.01	LOC112938965
OsR498G0100910400.01	LOC112938716
OsR498G0100911000.01	LOC112938965
OsR498G0100911700.01	LOC4326481
OsR498G0100912500.01	LOC107278817
OsR498G0100913700.01	LOC4326482
OsR498G0100914600.01	LOC107278107
OsR498G0100914900.01	LOC4326483
OsR498G0100915200.01	LOC107275713
OsR498G0100916200.01	LOC107275713
OsR498G0100916600.01	LOC9270556
OsR498G0100916700.01	LOC9266323
OsR498G0100917100.01	LOC9268802
OsR498G0100918100.01	LOC4326278
OsR498G0100918400.01	LOC4326280
OsR498G0100919100.01	LOC4326281
OsR498G0100919600.01	LOC4342259
OsR498G0100920300.01	LOC4326282
OsR498G0100920600.01	LOC4326283
OsR498G0100920800.01	LOC4326284
OsR498G0100923200.01	LOC4326288
OsR498G0100928700.01	LOC4326289
OsR498G0100929800.01	LOC4326290
OsR498G0100930100.01	LOC4334994
OsR498G0100930500.01	LOC4326014
OsR498G0100930700.01	LOC4326015
OsR498G0100931500.01	LOC4330830
OsR498G0100931900.01	LOC4326014
OsR498G0100933000.01	LOC107281860
OsR498G0100933100.01	LOC4326018
OsR498G0100934200.01	LOC4326020
OsR498G0100935200.01	LOC4326021
OsR498G0100935300.01	LOC4326022
OsR498G0100937400.01	LOC4334784
OsR498G0100937800.01	LOC107279274
OsR498G0100938100.01	LOC4325231
OsR498G0100940200.01	LOC4334784
OsR498G0100940400.01	LOC107277700
OsR498G0100940800.01	LOC107277700
OsR498G0100941400.01	LOC4326025
OsR498G0100941900.01	LOC107281280
OsR498G0100942400.01	LOC4326026
OsR498G0100942600.01	LOC112936100
OsR498G0100942700.01	LOC112936100
OsR498G0100943000.01	LOC4326027
OsR498G0100944800.01	LOC4326028
OsR498G0100946400.01	LOC4333211
OsR498G0100948400.01	LOC4326030
OsR498G0100949000.01	LOC4325809
OsR498G0100949500.01	LOC9269555
OsR498G0100949800.01	LOC4325812
OsR498G0100950400.01	LOC4326441
OsR498G0100951200.01	LOC4326441
OsR498G0100952300.01	LOC4325816
OsR498G0100952600.01	LOC9269112
OsR498G0100952700.01	LOC4325820
OsR498G0100953000.01	LOC4338772
OsR498G0100953300.01	LOC107276036
OsR498G0100954400.01	LOC4334735
OsR498G0100955400.01	LOC4328905
OsR498G0100955500.01	LOC4328905
OsR498G0100955800.01	LOC9271391
OsR498G0100955900.01	LOC112936123
OsR498G0100956900.01	LOC4325722
OsR498G0100957400.01	LOC107275705
OsR498G0100957900.01	LOC4325724
OsR498G0100958900.01	LOC107280844
OsR498G0100959800.01	LOC4325727
OsR498G0100960200.01	LOC9270146
OsR498G0100961200.01	LOC4325729
OsR498G0100961700.01	LOC4341742
OsR498G0100962000.01	LOC4340582
OsR498G0100962700.01	LOC4325730
OsR498G0100964000.01	LOC4325731
OsR498G0100964300.01	LOC4342235
OsR498G0100965500.01	LOC4325226
OsR498G0100966100.01	LOC4325733
OsR498G0100966900.01	LOC4325734
OsR498G0100968000.01	LOC4325735
OsR498G0100968500.01	LOC4325736
OsR498G0100968800.01	LOC4325737
OsR498G0100969300.01	LOC4325702
OsR498G0100969800.01	LOC4325704
OsR498G0100970100.01	LOC112936123
OsR498G0100970600.01	LOC4325705
OsR498G0100971200.01	LOC9269485
OsR498G0100971400.01	LOC4325707
OsR498G0100971500.01	LOC4325710
OsR498G0100972400.01	LOC4325709
OsR498G0100974400.01	LOC4325710
OsR498G0100975300.01	LOC4325709
OsR498G0100975500.01	LOC4325712
OsR498G0100976500.01	LOC4351546
OsR498G0100978100.01	LOC4325715
OsR498G0100978400.01	LOC4325716
OsR498G0100979000.01	LOC4325717
OsR498G0100979200.01	LOC9269144
OsR498G0100979300.01	LOC4325719
OsR498G0100979700.01	LOC4331547
OsR498G0100980700.01	LOC4325437
OsR498G0100981200.01	LOC4325438
OsR498G0100982800.01	LOC112939032
OsR498G0100983700.01	LOC4325440
OsR498G0100984500.01	LOC4325441
OsR498G0100984800.01	LOC4325442
OsR498G0100985200.01	LOC4325443
OsR498G0100985300.01	LOC4325444
OsR498G0100985700.01	LOC4325446
OsR498G0100988400.01	LOC107278589
OsR498G0100989200.01	LOC4325448
OsR498G0100990200.01	LOC4325449
OsR498G0100990300.01	LOC107281575
OsR498G0100990800.01	LOC4325450
OsR498G0100990900.01	LOC4325451
OsR498G0100991200.01	LOC4344369
OsR498G0100992000.01	LOC4352399
OsR498G0100992100.01	LOC4352399
OsR498G0100993100.01	LOC107276507
OsR498G0100993500.01	LOC4325418
OsR498G0100995000.01	LOC112938997
OsR498G0100995500.01	LOC4334005
OsR498G0100996100.01	LOC4325424
OsR498G0100996400.01	LOC4325423
OsR498G0100996600.01	LOC107281173
OsR498G0100997400.01	LOC4325422
OsR498G0100997800.01	LOC112938229
OsR498G0100998200.01	LOC4330497
OsR498G0100999600.01	LOC4325420
OsR498G0101000100.01	LOC4325426
OsR498G0101000600.01	LOC4328019
OsR498G0101001000.01	LOC4351687
OsR498G0101002300.01	LOC4336556
OsR498G0101002800.01	LOC9271135
OsR498G0101003000.01	LOC9271135
OsR498G0101003100.01	LOC9271009
OsR498G0101004100.01	LOC9266898
OsR498G0101004300.01	LOC4325429
OsR498G0101005100.01	LOC4325430
OsR498G0101005400.01	LOC4325430
OsR498G0101007700.01	LOC4325431
OsR498G0101009400.01	LOC9272683
OsR498G0101010400.01	LOC4325432
OsR498G0101011200.01	LOC107280959
OsR498G0101014500.01	LOC4334618
OsR498G0101019400.01	LOC107281211
OsR498G0101021000.01	LOC4325222
OsR498G0101021700.01	LOC112936201
OsR498G0101023100.01	LOC9271287
OsR498G0101023400.01	LOC4325226
OsR498G0101024000.01	LOC9267442
OsR498G0101025500.01	LOC4325227
OsR498G0101026700.01	LOC4325228
OsR498G0101027500.01	LOC107281244
OsR498G0101029200.01	LOC4325229
OsR498G0101029600.01	LOC4345008
OsR498G0101029700.01	LOC9270169
OsR498G0101029900.01	LOC4325231
OsR498G0101030100.01	LOC4325231
OsR498G0101031000.01	LOC4325232
OsR498G0101034000.01	LOC4346343
OsR498G0101034200.01	LOC9271412
OsR498G0101035300.01	LOC9269363
OsR498G0101039100.01	LOC4325236
OsR498G0101039400.01	LOC107281536
OsR498G0101040100.01	LOC9268054
OsR498G0101040500.01	LOC4329438
OsR498G0101040900.01	LOC107279886
OsR498G0101041900.01	LOC4326296
OsR498G0101042900.01	LOC4348246
OsR498G0101043400.01	LOC4324532
OsR498G0101043600.01	LOC4336276
OsR498G0101043700.01	LOC4324533
OsR498G0101046100.01	LOC107276760
OsR498G0101046700.01	LOC4324537
OsR498G0101049400.01	LOC4324538
OsR498G0101050600.01	LOC107276253
OsR498G0101051700.01	LOC4324539
OsR498G0101052000.01	LOC4324540
OsR498G0101052300.01	LOC107281950
OsR498G0101054600.01	LOC4324542
OsR498G0101055400.01	LOC9266797
OsR498G0101058200.01	LOC9270392
OsR498G0101059100.01	LOC4324476
OsR498G0101059400.01	LOC4324477
OsR498G0101060600.01	LOC4324478
OsR498G0101060700.01	LOC4324479
OsR498G0101061900.01	LOC107280865
OsR498G0101063500.01	LOC107276197
OsR498G0101064300.01	LOC4324480
OsR498G0101065200.01	LOC112939015
OsR498G0101065300.01	LOC4332433
OsR498G0101065600.01	LOC9269210
OsR498G0101066500.01	LOC107280888
OsR498G0101068400.01	LOC4324486
OsR498G0101069000.01	LOC107280564
OsR498G0101070200.01	LOC4324489
OsR498G0101071600.01	LOC4324490
OsR498G0101072200.01	LOC107281284
OsR498G0101073300.01	LOC112937811
OsR498G0101073900.01	psaA
OsR498G0101074200.01	LOC107279124
OsR498G0101074900.01	LOC4324491
OsR498G0101075200.01	LOC4324492
OsR498G0101075800.01	LOC4324037
OsR498G0101075900.01	LOC4324038
OsR498G0101078100.01	LOC4324039
OsR498G0101079200.01	LOC4324040
OsR498G0101080000.01	LOC112937908
OsR498G0101081900.01	LOC4324045
OsR498G0101082100.01	LOC4324047
OsR498G0101083300.01	LOC112939644
OsR498G0101084100.01	LOC4324048
OsR498G0101084700.01	LOC4324049
OsR498G0101085300.01	LOC4324050
OsR498G0101085900.01	LOC4324051
OsR498G0101089100.01	LOC4324018
OsR498G0101090900.01	LOC112937655
OsR498G0101092800.01	LOC4324019
OsR498G0101093700.01	LOC112939241
OsR498G0101093900.01	LOC4348826
OsR498G0101094500.01	LOC4324022
OsR498G0101095500.01	LOC4324023
OsR498G0101096000.01	LOC4324024
OsR498G0101097300.01	LOC107279278
OsR498G0101097500.01	LOC4324025
OsR498G0101097800.01	LOC4324026
OsR498G0101098400.01	LOC4324027
OsR498G0101099000.01	LOC9267440
OsR498G0101099100.01	LOC107277845
OsR498G0101099600.01	LOC4324028
OsR498G0101102400.01	LOC4324029
OsR498G0101102600.01	LOC4324030
OsR498G0101102800.01	LOC4324031
OsR498G0101103600.01	LOC4324032
OsR498G0101105500.01	LOC4324035
OsR498G0101105700.01	LOC4324036
OsR498G0101106700.01	LOC9266166
OsR498G0101107300.01	LOC4326682
OsR498G0101108400.01	LOC4332577
OsR498G0101109600.01	LOC9266735
OsR498G0101110500.01	LOC4323985
OsR498G0101111200.01	LOC4323988
OsR498G0101111400.01	LOC4323989
OsR498G0101111700.01	LOC4323990
OsR498G0101112000.01	LOC4323991
OsR498G0101112100.01	LOC4323992
OsR498G0101112500.01	LOC4333489
OsR498G0101113500.01	LOC4323993
OsR498G0101114500.01	LOC4323994
OsR498G0101115500.01	LOC4323995
OsR498G0101116900.01	LOC4323964
OsR498G0101117200.01	LOC4323964
OsR498G0101117500.01	LOC4323965
OsR498G0101118000.01	LOC4323966
OsR498G0101118400.01	LOC9268454
OsR498G0101119200.01	LOC9268454
OsR498G0101119400.01	LOC107277821
OsR498G0101120600.01	LOC4323970
OsR498G0101120800.01	LOC4323972
OsR498G0101121100.01	LOC4328075
OsR498G0101122000.01	LOC4323973
OsR498G0101122300.01	LOC112937659
OsR498G0101122800.01	LOC112937659
OsR498G0101123600.01	LOC4323975
OsR498G0101124000.01	LOC107279872
OsR498G0101124200.01	LOC4335049
OsR498G0101124900.01	LOC4351086
OsR498G0101125600.01	LOC4335668
OsR498G0101126800.01	LOC4323976
OsR498G0101127600.01	LOC4348515
OsR498G0101128100.01	LOC112936441
OsR498G0101129200.01	LOC107279824
OsR498G0101131300.01	LOC9269488
OsR498G0101131600.01	LOC4323979
OsR498G0101131800.01	LOC4323979
OsR498G0101132000.01	LOC9272603
OsR498G0101132200.01	LOC9270817
OsR498G0101132500.01	LOC107280154
OsR498G0101132900.01	LOC112939069
OsR498G0101133600.01	LOC4328905
OsR498G0101133900.01	LOC4323950
OsR498G0101134300.01	LOC4323951
OsR498G0101134700.01	LOC4323952
OsR498G0101135000.01	LOC107277604
OsR498G0101136100.01	LOC4323951
OsR498G0101136300.01	LOC9266660
OsR498G0101136500.01	LOC9266660
OsR498G0101137300.01	LOC9266660
OsR498G0101137900.01	LOC107275420
OsR498G0101138200.01	LOC107275420
OsR498G0101138400.01	LOC112939907
OsR498G0101138800.01	rpoC2
OsR498G0101139100.01	rps18
OsR498G0101139900.01	LOC9266660
OsR498G0101140500.01	LOC112939272
OsR498G0101141800.01	LOC112939069
OsR498G0101142900.01	LOC4323963
OsR498G0101143700.01	LOC4323930
OsR498G0101146600.01	LOC112939432
OsR498G0101147900.01	LOC112939278
OsR498G0101148100.01	LOC112939280
OsR498G0101148900.01	LOC4323935
OsR498G0101149100.01	LOC4323936
OsR498G0101152700.01	LOC9272159
OsR498G0101154900.01	LOC4323937
OsR498G0101155200.01	LOC4323938
OsR498G0101155400.01	LOC4323939
OsR498G0101155600.01	LOC107277194
OsR498G0101155700.01	LOC4323940
OsR498G0101155900.01	LOC4323942
OsR498G0101156100.01	petG
OsR498G0101157600.01	LOC4340582
OsR498G0101158000.01	LOC4341742
OsR498G0101158200.01	LOC107276739
OsR498G0101158400.01	LOC107276739
OsR498G0101158700.01	LOC4323945
OsR498G0101160700.01	LOC4323946
OsR498G0101161500.01	LOC9271378
OsR498G0101163100.01	LOC4327793
OsR498G0101163300.01	LOC9272152
OsR498G0101163500.01	LOC4327794
OsR498G0101164000.01	LOC4327795
OsR498G0101165600.01	LOC112936041
OsR498G0101165800.01	LOC4327835
OsR498G0101166100.01	LOC4327800
OsR498G0101168200.01	LOC107280511
OsR498G0101168500.01	LOC4327801
OsR498G0101168800.01	LOC4327802
OsR498G0101169200.01	LOC4327803
OsR498G0101171500.01	LOC4327804
OsR498G0101172000.01	LOC4327805
OsR498G0101172300.01	LOC4327806
OsR498G0101172500.01	LOC4327806
OsR498G0101172800.01	LOC4327807
OsR498G0101173100.01	LOC107279689
OsR498G0101173300.01	LOC4349543
OsR498G0101174400.01	LOC4327808
OsR498G0101174600.01	LOC4331186
OsR498G0101174800.01	LOC9271759
OsR498G0101174900.01	LOC9271759
OsR498G0101175200.01	LOC9271759
OsR498G0101176700.01	LOC4326410
OsR498G0101177300.01	LOC107275775
OsR498G0101178700.01	LOC9268765
OsR498G0101179100.01	LOC4326411
OsR498G0101179400.01	LOC4326412
OsR498G0101184200.01	LOC4325726
OsR498G0101185300.01	LOC4326418
OsR498G0101185600.01	LOC4326419
OsR498G0101186300.01	LOC9270753
OsR498G0101186600.01	LOC9270753
OsR498G0101187200.01	LOC4326420
OsR498G0101187400.01	LOC4338364
OsR498G0101188200.01	LOC4351373
OsR498G0101189200.01	LOC4326269
OsR498G0101190000.01	LOC4342909
OsR498G0101190400.01	LOC107278166
OsR498G0101193300.01	LOC4346574
OsR498G0101194400.01	LOC107281244
OsR498G0101198100.01	LOC9272373
OsR498G0101198500.01	LOC112938679
OsR498G0101198900.01	LOC4345387
OsR498G0101202700.01	LOC107280041
OsR498G0101203300.01	LOC4350316
OsR498G0101203500.01	LOC4350316
OsR498G0101206900.01	LOC4346574
OsR498G0101207300.01	LOC107276858
OsR498G0101207800.01	LOC107281244
OsR498G0101211600.01	LOC107279099
OsR498G0101212000.01	LOC107281284
OsR498G0101212600.01	LOC4325231
OsR498G0101213200.01	LOC107279274
OsR498G0101213400.01	LOC4326426
OsR498G0101213500.01	LOC4343777
OsR498G0101213800.01	LOC4339304
OsR498G0101216300.01	LOC112936101
OsR498G0101216800.01	LOC4350222
OsR498G0101218400.01	LOC107278194
OsR498G0101219000.01	LOC4326867
OsR498G0101219500.01	LOC4333256
OsR498G0101220800.01	LOC107279812
OsR498G0101222800.01	LOC112936440
OsR498G0101224100.01	LOC112939370
OsR498G0101225100.01	LOC4326868
OsR498G0101225400.01	LOC4326869
OsR498G0101225500.01	LOC4326869
OsR498G0101226100.01	LOC4326870
OsR498G0101226500.01	LOC112938601
OsR498G0101226900.01	LOC107280796
OsR498G0101228400.01	LOC107280865
OsR498G0101229100.01	LOC107280306
OsR498G0101229600.01	LOC4333256
OsR498G0101231700.01	LOC4326871
OsR498G0101234300.01	LOC4326874
OsR498G0101238400.01	LOC107281549
OsR498G0101238700.01	LOC4325253
OsR498G0101239200.01	LOC107281231
OsR498G0101239400.01	LOC112936415
OsR498G0101240900.01	LOC4344445
OsR498G0101243900.01	LOC4344445
OsR498G0101246700.01	LOC107275673
OsR498G0101247600.01	LOC112939433
OsR498G0101248000.01	LOC4348261
OsR498G0101250000.01	LOC9267667
OsR498G0101251800.01	LOC9270112
OsR498G0101254300.01	LOC4326879
OsR498G0101254500.01	LOC9267920
OsR498G0101254800.01	LOC9270384
OsR498G0101257000.01	LOC4326880
OsR498G0101257300.01	LOC107277870
OsR498G0101257700.01	LOC4326883
OsR498G0101258700.01	LOC4326179
OsR498G0101258900.01	LOC4326180
OsR498G0101259400.01	LOC9266670
OsR498G0101261400.01	LOC4326181
OsR498G0101262700.01	LOC107278819
OsR498G0101263400.01	LOC107277478
OsR498G0101265800.01	LOC112936441
OsR498G0101268300.01	ycf4
OsR498G0101268500.01	petA
OsR498G0101271400.01	LOC4326185
OsR498G0101272200.01	LOC4341428
OsR498G0101272700.01	LOC107276777
OsR498G0101273000.01	LOC107276777
OsR498G0101273200.01	LOC9270056
OsR498G0101275600.01	LOC4326189
OsR498G0101275700.01	LOC4326190
OsR498G0101276600.01	LOC4326191
OsR498G0101276700.01	LOC4326192
OsR498G0101277600.01	LOC112938306
OsR498G0101278400.01	LOC112936123
OsR498G0101278600.01	LOC112938353
OsR498G0101278700.01	LOC4326193
OsR498G0101279600.01	LOC4326194
OsR498G0101280300.01	LOC4326195
OsR498G0101280600.01	LOC4326196
OsR498G0101280700.01	LOC4326196
OsR498G0101282100.01	LOC9266554
OsR498G0101282300.01	LOC9266554
OsR498G0101282600.01	LOC9266554
OsR498G0101284300.01	LOC4325841
OsR498G0101285500.01	LOC4325841
OsR498G0101286900.01	LOC4325843
OsR498G0101287200.01	LOC4325844
OsR498G0101287500.01	LOC107281244
OsR498G0101287800.01	LOC107281598
OsR498G0101290900.01	LOC4325847
OsR498G0101291200.01	LOC4325848
OsR498G0101291400.01	LOC4343937
OsR498G0101292100.01	LOC4325851
OsR498G0101292900.01	LOC107279643
OsR498G0101295700.01	LOC107281173
OsR498G0101296000.01	LOC107281173
OsR498G0101296800.01	LOC9269668
OsR498G0101297300.01	LOC107280248
OsR498G0101298800.01	LOC107280306
OsR498G0101299100.01	LOC4325855
OsR498G0101300100.01	LOC9269908
OsR498G0101301100.01	LOC107281380
OsR498G0101301300.01	LOC112937985
OsR498G0101302400.01	LOC4351687
OsR498G0101306500.01	LOC9272159
OsR498G0101306700.01	LOC9272159
OsR498G0101311500.01	LOC4324560
OsR498G0101311800.01	LOC4324561
OsR498G0101312000.01	LOC4324562
OsR498G0101312200.01	LOC4324564
OsR498G0101312600.01	LOC4324565
OsR498G0101315000.01	LOC107280941
OsR498G0101315500.01	LOC4324566
OsR498G0101316800.01	LOC4350316
OsR498G0101318100.01	LOC112938271
OsR498G0101318700.01	LOC9272338
OsR498G0101321300.01	LOC4324568
OsR498G0101321600.01	LOC9271291
OsR498G0101321700.01	LOC9271291
OsR498G0101322400.01	LOC4324570
OsR498G0101323200.01	LOC4324571
OsR498G0101324300.01	LOC4324572
OsR498G0101324500.01	LOC4324573
OsR498G0101324800.01	LOC4324573
OsR498G0101325100.01	LOC107276357
OsR498G0101326100.01	LOC107281538
OsR498G0101330600.01	LOC4324574
OsR498G0101330900.01	LOC4324672
OsR498G0101331200.01	LOC4324673
OsR498G0101332600.01	LOC4324674
OsR498G0101332700.01	LOC4324674
OsR498G0101333000.01	LOC4324675
OsR498G0101333500.01	LOC9267897
OsR498G0101333800.01	LOC4324676
OsR498G0101333900.01	LOC4324677
OsR498G0101334100.01	LOC4324678
OsR498G0101334700.01	LOC4324679
[truncated: 31,718 more rows]
