# Supplementary material for: Chitosan Oligosaccharides Mitigate Flooding Stress Damage in Rice by Affecting Antioxidants, Osmoregulation, and Hormones
Source: Antioxidants (Basel). 2024 Apr 26;13(5):521. doi: 10.3390/antiox13050521 (PMC11117766; doi:10.3390/antiox13050521)
Supplement: Supplementary file 1 [file antioxidants-13-00521-s001.zip › Table S7.xls]

## Sheet: KEGG
Enrichment results for differentially expressed genes
gene_id	gene_id_R498	KEGG	Up/Down	KEGG Pathway
LOC4342137	OsR498G0613340000.01	2.5.1.32	Down	osa00906
LOC4331854	OsR498G0204307900.01	1.3.5.5	Down	osa00906
LOC4349224	OsR498G1019092700.01	1.14.15.24	Down	osa00906
LOC4342424	OsR498G0713538700.01	1.13.11.51	Down	osa00906
LOC9270250	OsR498G1222114300.01	1.13.11.51	Down	osa00906
LOC4330451	OsR498G0204612600.01	1.13.11.51	Down	osa00906
LOC4333566	OsR498G0363384100.01	1.13.11.51	Down	osa00906
LOC4352125	OsR498G1221463200.01	1.13.11.51	Down	osa00906
LOC4342930	OsR498G0713996900.01	1.2.3.14	Down	osa00906
LOC4346736	OsR498G0917159900.01	PP2C	Down	osa04075
LOC4327465	OsR498G0102325500.01	PP2C	Down	osa04075
LOC4332374	OsR498G0305645600.01	PP2C	Down	osa04075
LOC4330838	OsR498G0204829400.01	ABF	Down	osa04075
LOC4327590	OsR498G0102199400.01	ABF	Up	osa04075
LOC4325078	OsR498G0102404000.01	ABF	Up	osa04075

## Sheet: Heatmap
Differential metabolites during abscisic acid synthesis and signaling
gene_id	gene_id_R498	COS-1	COS-2	COS-3	AG-1	AG-2	AG-3
LOC4342137	OsR498G0613340000.01	22.6256	23.4606	22.407	47.3161	47.0094	46.6303
LOC4331854	OsR498G0204307900.01	4.29996	4.66611	4.10462	8.78958	9.25806	9.20688
LOC4349224	OsR498G1019092700.01	12.4973	14.4001	13.6815	29.172	28.377	30.3085
LOC4342424	OsR498G0713538700.01	0.0110659	0	0.0112132	0.115735	0.174008	0.149521
LOC9270250	OsR498G1222114300.01	0.0196995	0	0.0299427	0.0927145	0.0619538	0.102376
LOC4330451	OsR498G0204612600.01	18.2512	19.1625	17.8878	47.7128	45.3974	48.7585
LOC4333566	OsR498G0363384100.01	0.0830034	0.140518	0.0420542	0.708956	0.536583	0.345086
LOC4352125	OsR498G1221463200.01	0.0505743	0.0770565	0.128119	0.502496	0.251834	0.525657
LOC4342930	OsR498G0713996900.01	1.9709	1.91253	1.94263	6.55733	6.51623	6.26243
LOC4346736	OsR498G0917159900.01	1.99026	1.44912	2.21308	4.84468	5.0037	4.52168
LOC4327465	OsR498G0102325500.01	4.1133	3.91382	3.56545	9.09638	8.40326	9.20727
LOC4332374	OsR498G0305645600.01	0.619022	0.521748	0.26692	1.32239	1.13217	1.20465
LOC4330838	OsR498G0204829400.01	5.19697	5.18312	5.75091	10.7949	11.276	11.3908
LOC4327590	OsR498G0102199400.01	10.4954	9.9264	9.48204	4.03229	4.18204	4.02115
LOC4325078	OsR498G0102404000.01	54.9121	54.9904	56.2971	9.33333	9.95953	9.23956
