# Supplementary material for: Chitosan Oligosaccharides Mitigate Flooding Stress Damage in Rice by Affecting Antioxidants, Osmoregulation, and Hormones
Source: Antioxidants (Basel). 2024 Apr 26;13(5):521. doi: 10.3390/antiox13050521 (PMC11117766; doi:10.3390/antiox13050521)
Supplement: Supplementary file 1 [file antioxidants-13-00521-s001.zip › Talbe S6.xls]

## Sheet: KEGG
Differential genes expression in the tryptophan-auxin metabolic pathway
gene_id	gene_id_R498	KEGG	KEGG Pathway	Up/Down
LOC4328603	OsR498G0203146000.01	1.13.11.12	osa00592	Down
LOC4328742	OsR498G0203227900.01	4.2.1.92	osa00592	Down
LOC4328743	OsR498G0203228700.01	4.2.1.92	osa00592	Down
LOC9269485	OsR498G0611857200.01	1.3.1.42	osa00592	Down
LOC4340490	OsR498G0100209800.01	1.3.1.42	osa00592	Down
LOC4337848	OsR498G0509768000.01	MFP2	osa00592	Down
LOC4331150	OsR498G0205010200.01	2.3.1.16	osa00592	Up
LOC4339756	OsR498G0509559600.01	JAR1	osa04075	Down
LOC4335698	OsR498G0511425100.01	JAZ	osa04075	Down
LOC4347164	OsR498G0408455300.01	JAZ	osa04075	Down
LOC4347000	OsR498G0917410000.01	JAZ	osa04075	Down

## Sheet: Heatmap-gens
Differential genes expression in jasmonic acid biosynthesis and signaling
gene_id	gene_id_R498	COS-1	COS-2	COS-3	AG-1	AG-2	AG-3
LOC4328603	OsR498G0203146000.01	0.0859146	0.0396673	0.0237432	0.310411	0.180131	0.373426
LOC4328742	OsR498G0203227900.01	0.299429	0.207372	0.372373	0.953728	0.827541	0.933656
LOC4328743	OsR498G0203228700.01	0.118413	0.173735	0.226646	1.72006	1.87579	2.1333
LOC9269485	OsR498G0611857200.01	0.345366	0.11162	0.143167	0.34479	0.658276	0.57108
LOC4340490	OsR498G0100209800.01	1.31477	1.14694	1.00312	3.54286	2.30255	3.05462
LOC4337848	OsR498G0509768000.01	0.0705401	0.0358257	0.00714792	0.140174	0.162686	0.117308
LOC4331150	OsR498G0205010200.01	147.049	144.162	143.955	64.2665	67.4515	64.5019
LOC4339756	OsR498G0509559600.01	11.3018	11.5862	11.0702	32.8973	34.0611	32.8017
LOC4335698	OsR498G0511425100.01	1.42721	1.76598	1.34103	4.01665	4.35246	3.07469
LOC4347164	OsR498G0408455300.01	4.1272	3.87687	4.57075	11.1733	9.76355	10.2687
LOC4347000	OsR498G0917410000.01	33.1998	33.7853	33.1528	74.5669	75.3219	73.9329

## Sheet: Heatmap-metabolite
Differential metabolites in the biosynthesis of jasmonic acid
Metabolites	COS1	COS2	COS3	COS4	COS5	COS6	AG1	AG2	AG3	AG4	AG5	AG6
Alpha-Linolenic acid	23013.4	25979.6	21457.5	23345.8	22574.2	24282	15808.5	16487.8	14519.6	16803.6	15616.1	16451.1
9(S)-HPOT	56593.5	60177.2	61634.3	67221.2	69090.5	54997.7	85074.5	77035.9	79192.6	76890.9	53804.2	78237.3
9(S)-HOT	637108	673776	766889	741451	808169	636102	397926	347404	403705	468852	368248	364803
Traumatic acid	82334.8	87729.7	83163.4	81198.3	84810.3	71066.1	105391	116169	85770.4	90655	88437.7	82587.5
12-OPDA	55164.8	55965.8	52820.6	55915.6	48160.1	44969.7	62858.6	70831.2	78332.2	68305.5	52814.4	67563.6
